# Supplementary material for: Guadecitabine plus ipilimumab in unresectable melanoma: five-year follow-up and integrated multi-omic analysis in the phase 1b NIBIT-M4 trial
Source: Nat Commun. 2023 Sep 22;14:5914. doi: 10.1038/s41467-023-40994-4 (PMC10516894; doi:10.1038/s41467-023-40994-4)
Supplement: Supplementary file 5 — Supplementary Data 2 [file 41467_2023_40994_MOESM5_ESM.xlsx]

## Sheet: DEGs R vs. NR at baseline 
Gene	logFC	logCPM	LR	PValue	FDR
GLRA2	8.00715	3.5038	31.9712	1.56474e-08	0.000276254
KRTAP8-1	6.82831	4.07261	12.0138	0.000528093	0.114744
DPP10-AS1	6.67986	-0.471124	21.9623	2.7806e-06	0.0163638
KRT83	6.60364	5.14935	11.641	0.000645132	0.127975
DPP10	6.31498	0.78267	27.1553	1.87753e-07	0.00165739
SOX1	5.95676	-0.758211	20.7225	5.30889e-06	0.0187457
KRT81	5.80554	5.25745	11.9733	0.000539684	0.114744
KRT33B	5.73504	3.26191	10.9247	0.000948885	0.156566
PCSK2	5.60479	6.1246	18.953	1.3398e-05	0.0236542
C10orf126	5.53946	1.70812	13.2669	0.000270132	0.0935135
KRTAP11-1	5.49019	4.29818	8.76706	0.00306719	0.257863
XAGE2	5.37573	0.464776	14.3605	0.000150933	0.0683262
KRTAP7-1	5.19632	2.60819	9.30878	0.00228059	0.238349
NR2E1	5.15839	-0.637635	17.8983	2.33029e-05	0.0293866
KRT86	5.15327	5.17148	10.813	0.00100788	0.162717
KRT31	5.13693	4.86407	6.75204	0.00936404	0.408193
KRTAP19-5	5.02938	1.17338	12.809	0.000344953	0.108753
XAGE3	4.86325	-1.07757	17.6281	2.68597e-05	0.0316138
KRT33A	4.82382	1.85902	9.13085	0.00251335	0.246754
KRT85	4.75442	5.07786	5.9562	0.0146656	0.502759
KRT35	4.6734	4.06125	7.11933	0.00762573	0.373979
KRTAP19-3	4.66823	0.356586	9.86083	0.00168834	0.208799
MAEL	4.64435	1.64775	9.2594	0.0023429	0.238349
LY6G6D	4.53272	-0.456992	9.47818	0.0020793	0.232342
CST2	4.50254	3.25943	14.6931	0.000126507	0.062041
KRT26	4.4969	1.03796	9.81543	0.00173054	0.210708
KRTAP4-2	4.49354	2.33218	6.82472	0.00899045	0.400313
FABP9	4.42779	3.38665	7.86755	0.00503297	0.331557
MPP4	4.41581	3.47751	19.4875	1.01261e-05	0.0211797
OR2W3	4.41285	-0.589288	16.7093	4.3566e-05	0.0452445
CALHM4	4.36713	0.170635	8.39062	0.00377163	0.28346
LHFPL4	4.36379	-0.261368	15.2377	9.47931e-05	0.0613623
KRTAP4-5	4.36317	1.33027	7.19024	0.00733011	0.372204
KRTAP10-6	4.35377	0.289687	8.8075	0.00299994	0.254635
KRTAP10-5	4.35172	1.59384	8.03274	0.00459392	0.312373
MT4	4.29715	0.880525	11.4868	0.000700905	0.132395
PSORS1C2	4.29349	1.35626	6.84856	0.00887129	0.398531
KRTAP12-2	4.27429	1.43617	8.10351	0.00441796	0.308297
KRTAP10-12	4.26147	0.858047	8.5673	0.00342254	0.273416
KRTAP10-1	4.1972	1.63007	7.30267	0.00688521	0.362852
GH1	4.15837	-2.02098	12.0753	0.000510953	0.114744
MRGPRX3	4.14896	3.83986	7.14022	0.0075374	0.373979
KRTAP12-1	4.12923	1.11405	7.82843	0.00514309	0.332605
AMPD1	4.12203	-0.394419	12.2435	0.000466893	0.114486
KRTAP10-9	4.03437	1.41659	6.54572	0.0105137	0.417121
KRT28	4.0313	2.03102	7.05769	0.00789256	0.383865
SPDYC	4.02834	-1.99388	12.6087	0.000383954	0.109334
LINC01266	4.01882	0.554873	13.8871	0.000194123	0.0816008
XAGE5	3.97221	-0.743145	8.36375	0.0038278	0.286355
KRT71	3.95323	5.11262	4.96835	0.0258153	0.659082
KRTAP12-3	3.94334	0.258718	7.43497	0.00639684	0.351826
DEFB4A	3.93469	-0.0375474	6.81801	0.00902433	0.400313
KRTAP26-1	3.91964	2.23166	6.05379	0.0138765	0.485819
KRTAP10-11	3.90817	1.30196	6.46661	0.010992	0.429346
KRTAP24-1	3.89748	1.56257	6.28073	0.0122058	0.454627
TCHH	3.897	5.2335	9.71285	0.00182984	0.21273
KRTAP10-8	3.87838	0.686914	6.6103	0.010139	0.413406
KRTAP4-6	3.87552	2.67498	5.29138	0.0214313	0.616237
HNF4A	3.86397	-0.248524	6.57437	0.0103458	0.414478
PRR9	3.8112	4.28544	4.96374	0.0258842	0.659082
KRTAP10-4	3.81064	0.988877	6.68722	0.00971063	0.408193
KRTAP4-4	3.79498	2.19202	5.39223	0.0202266	0.60584
KRTAP10-2	3.79196	1.84122	6.1059	0.0134731	0.480541
KRT39	3.77699	-0.476147	8.04012	0.00457525	0.312373
TNFRSF17	3.76149	1.40583	15.8543	6.84116e-05	0.0543883
KRTAP10-10	3.73311	1.19835	6.26009	0.0123488	0.45706
CDH12	3.71823	-0.833839	11.4083	0.000731169	0.134467
KIF1A	3.71689	1.98023	10.2365	0.00137689	0.180067
KRT82	3.70995	1.95146	6.00632	0.0142547	0.492544
KRTAP10-3	3.68138	1.74879	5.75743	0.0164191	0.534682
FCRL5	3.66777	3.80384	8.24947	0.0040764	0.294007
KRT25	3.6349	5.04052	4.70223	0.0301235	0.705346
UGT2B11	3.61984	-2.20691	10.7796	0.00102624	0.163227
SYNPR	3.6151	4.30044	6.32408	0.0119109	0.44647
SERPINA9	3.61252	-0.20153	7.56371	0.00595551	0.347012
MUM1L1	3.59247	-0.539797	9.75593	0.00178745	0.21273
PLEKHG4B	3.59169	2.55076	13.5064	0.000237746	0.0874461
KRT32	3.58841	2.35164	5.64244	0.0175308	0.556667
GPRC5D	3.58094	2.8723	8.92963	0.00280581	0.253159
KRT34	3.57202	3.04412	4.36791	0.036622	0.775253
LYG2	3.54628	1.43391	7.45566	0.00632374	0.349986
ZFR2	3.546	-1.62025	13.7868	0.000204773	0.0821651
TRIM54	3.54301	0.438412	8.48921	0.0035726	0.281581
KRTAP10-7	3.49245	2.00109	4.85155	0.0276213	0.679753
MNX1-AS1	3.48433	0.113202	8.33594	0.00388683	0.288328
PIP	3.46997	2.08518	7.46682	0.00628466	0.349986
SPRR2F	3.46327	-0.871433	7.47744	0.00624767	0.349977
NSUN7	3.46306	1.17075	17.0907	3.56363e-05	0.0393224
SPRR4	3.46205	2.40772	5.10971	0.0237924	0.637411
KRTAP4-3	3.45959	1.89644	4.68633	0.0304036	0.707213
KRTAP4-1	3.42688	2.68437	4.19025	0.0406571	0.80617
NEFH	3.41717	3.37599	13.6745	0.000217388	0.0852887
SYT3	3.40442	-1.44346	10.085	0.0014948	0.191237
PADI3	3.40237	1.44499	6.85879	0.00882062	0.398281
FAM30A	3.38658	-1.23101	8.12955	0.00435495	0.307547
TMEM211	3.3699	-2.583	16.3045	5.39366e-05	0.0529028
KRT27	3.32368	4.71952	5.40314	0.0201005	0.604525
MAGEL2	3.3141	1.55908	12.6302	0.000379563	0.109334
SLC5A12	3.2996	-0.748065	10.5352	0.00117124	0.172319
FOXL2	3.25179	-0.5113	9.39196	0.00217939	0.237513
GBP7	3.24019	0.0822742	6.94979	0.00838291	0.393618
APOC2	3.21827	2.54118	10.6437	0.00110445	0.168096
TFDP3	3.2087	0.339649	5.03941	0.0247769	0.646138
UGT3A2	3.18468	-0.423695	6.71223	0.00957538	0.408193
KRT74	3.17996	3.36355	3.41561	0.0645824	0.938438
DSG4	3.16995	-0.600261	6.51869	0.0106747	0.420819
LCE3A	3.16893	0.311701	3.7797	0.051878	0.873123
MAFA-AS1	3.15538	0.544611	6.50639	0.0107487	0.422648
HSD17B2	3.14133	0.469102	6.09602	0.0135487	0.481292
SLC13A2	3.14029	-0.725815	7.1714	0.0074075	0.373979
PCDHA6	3.13512	-0.959089	4.80938	0.0283053	0.685399
MNX1	3.13118	0.789545	7.4989	0.00617366	0.348415
DES	3.12906	3.19694	10.6104	0.00112451	0.169307
ASCL4	3.1242	-0.406718	8.87435	0.00289205	0.253746
LANCL3	3.11854	-0.0309604	13.3807	0.000254229	0.0897681
ATP12A	3.11511	1.79373	4.95115	0.0260732	0.659082
MZB1	3.10572	4.24361	9.2578	0.00234494	0.238349
IGSF1	3.08721	-0.643624	11.7458	0.000609808	0.122343
IGLL5	3.07466	2.44637	6.40474	0.0113816	0.435133
RERGL	3.05037	1.75697	7.45606	0.00632232	0.349986
PEG3	3.04725	2.97713	8.40819	0.00373534	0.28346
AC090673.1	3.03621	3.5132	7.49795	0.00617694	0.348415
PKHD1	3.02216	4.70786	4.84001	0.0278067	0.680898
AADACL3	3.01733	-0.185287	7.84453	0.00509748	0.332605
KRT79	3.0155	4.54756	7.65286	0.00566823	0.342773
PNMT	3.01001	-2.71035	12.4035	0.000428527	0.114455
HIF3A	2.96859	2.25833	14.9038	0.000113132	0.0613623
TRIM58	2.94605	0.0831105	8.47058	0.00360936	0.281961
LINC01606	2.94226	-3.09075	8.70644	0.00317088	0.259176
ARHGDIG	2.93636	-0.441559	12.2958	0.000453977	0.114486
SYCP2L	2.93443	1.66766	12.8849	0.000331248	0.106331
SCGB3A2	2.93352	-2.57486	7.80969	0.00519667	0.333458
POU4F1	2.9241	0.465697	10.4259	0.00124258	0.17411
ALOX15	2.90052	-0.764726	14.2245	0.000162248	0.0698654
USP6	2.89682	3.11135	12.4754	0.000412345	0.114455
NRXN1	2.8863	-1.51991	10.5988	0.00113159	0.169307
SCN7A	2.87776	0.993624	10.3307	0.00130839	0.179067
GABRG2	2.869	-0.978676	7.6789	0.00558701	0.342773
EGR4	2.86476	-1.5911	5.62884	0.0176673	0.558991
SGSM1	2.85018	0.217833	15.9939	6.35485e-05	0.0534262
KRTAP5-7	2.82952	1.34331	4.45323	0.0348354	0.754382
ANKRD34B	2.82784	-0.8527	6.90225	0.00860872	0.396547
MIR3125	2.82769	-0.824451	5.96584	0.0145856	0.50099
HYDIN	2.80904	0.478347	10.3032	0.001328	0.179895
CPNE7	2.80786	3.30959	13.5787	0.000228762	0.0859317
LINC00456	2.79681	-1.19625	6.91487	0.00854819	0.396547
TCEAL2	2.77762	-2.59912	9.01812	0.00267316	0.247757
SLC24A4	2.76555	7.07926	7.01906	0.00806464	0.387732
HOXC12	2.75934	-0.448583	4.48851	0.0341234	0.745604
JSRP1	2.75226	-0.31043	8.03059	0.00459938	0.312373
KRT15	2.74484	5.89467	6.11556	0.0133997	0.478891
SLCO1A2	2.7279	0.960869	5.34926	0.0207311	0.608998
KRTAP5-11	2.72658	0.523458	3.49728	0.0614698	0.918882
RPTN	2.71572	0.892475	3.45719	0.0629773	0.927588
AGR2	2.69443	-0.894869	6.31186	0.0119933	0.448605
S100A3	2.66935	4.25698	7.7362	0.00541245	0.337657
SOSTDC1	2.63526	3.39506	8.81495	0.00298773	0.254635
PLPPR5	2.6347	1.01892	8.84039	0.00294636	0.253746
AWAT1	2.63242	0.179343	4.72248	0.0297707	0.701738
HMGCS2	2.61447	-0.917026	5.13704	0.0234205	0.632482
PLA2G2D	2.61079	3.35635	7.64317	0.00569876	0.342773
KRT13	2.59727	-2.29266	6.35862	0.0116812	0.439236
KRTAP5-10	2.59371	1.03388	4.17267	0.0410809	0.809366
ADCY8	2.57878	-1.12396	7.70915	0.00549415	0.341546
CFHR3	2.56968	-0.447186	8.72014	0.00314715	0.259156
PDIA2	2.55346	0.322155	12.1586	0.000488609	0.114744
ABCC11	2.55111	4.85166	5.16273	0.0230766	0.629828
MOGAT2	2.54958	-1.3099	5.61183	0.0178396	0.560425
ELOVL3	2.54726	2.2437	6.71964	0.00953571	0.408193
IL1F10	2.53808	-0.384656	3.48857	0.0617938	0.918882
DPEP1	2.52954	0.484802	9.10889	0.00254371	0.246754
DLX6	2.52353	-0.340771	6.48271	0.0108929	0.426417
CD79A	2.52296	3.35574	7.1493	0.00749933	0.373979
HSH2D	2.5187	3.51784	9.18863	0.00243523	0.242904
PNOC	2.51675	0.305712	4.72382	0.0297476	0.701738
COL9A1	2.50868	3.68216	4.9608	0.0259282	0.659082
SH3GL2	2.50737	0.0254554	8.04819	0.00455492	0.312373
TULP1	2.50693	-1.15149	8.03773	0.00458128	0.312373
SOAT2	2.50242	0.114241	11.6075	0.000656869	0.12805
MIR429	2.47554	-3.02291	6.23957	0.0124927	0.461084
LINC01186	2.46778	-2.04522	6.62262	0.0100692	0.413406
CDH22	2.46695	-1.43028	6.98746	0.00820829	0.389563
MT1G	2.46463	1.48717	9.71207	0.00183062	0.21273
LCN2	2.46343	1.94849	4.6961	0.0302311	0.706008
MMP10	2.45338	2.06562	3.78203	0.0518058	0.873123
PRDM13	2.43105	0.684398	4.39717	0.0359987	0.768509
KRTAP5-8	2.43017	1.29283	3.83504	0.0501919	0.868621
ZG16B	2.42441	1.61041	7.97499	0.0047428	0.31876
PNPLA5	2.41655	-0.775509	4.25662	0.0390976	0.793888
L1TD1	2.39763	-0.528405	5.94648	0.0147467	0.504561
CAPN13	2.3974	-3.17045	8.86656	0.00290442	0.253746
CBLN2	2.39644	0.0188261	7.65845	0.0056507	0.342773
CLEC12B	2.39339	1.29868	15.0146	0.000106684	0.0613623
FA2H	2.38849	0.190088	5.4281	0.0198152	0.598013
CEACAM6	2.38542	0.518122	4.77003	0.0289593	0.690039
CAPZA3	2.38233	-2.99601	7.82849	0.00514291	0.332605
S100A7A	2.36387	4.10241	1.74873	0.186037	0.999944
ALKAL2	2.36228	0.236624	7.34957	0.00670788	0.36106
CDH3	2.35948	7.40773	8.82524	0.00297092	0.25462
MPPED1	2.34993	-3.10163	8.38993	0.00377305	0.28346
AL035425.1	2.34483	-1.463	4.68666	0.0303977	0.707213
BEX5	2.33962	-1.27477	10.2937	0.00133482	0.179895
VSIG8	2.33932	2.34313	4.95624	0.0259966	0.659082
PRSS21	2.32376	0.969707	5.69374	0.0170256	0.546521
CST6	2.29475	4.61157	3.96113	0.0465624	0.844003
CLEC1B	2.29092	-0.834247	7.62462	0.00575767	0.342773
DERL3	2.28904	2.86515	9.25454	0.00234912	0.238349
PCP4	2.286	-0.831382	3.48091	0.0620806	0.919491
ARMC3	2.27877	0.860651	4.46266	0.0346435	0.753239
POU2AF1	2.27648	3.52764	6.91997	0.00852384	0.396547
SERPINA11	2.27586	-2.39568	5.75508	0.016441	0.534682
CELF2-AS1	2.27113	-0.341694	5.22139	0.0223107	0.623253
LMO3	2.26802	1.73381	8.22283	0.00413667	0.296847
DAPL1	2.25015	2.24967	8.44307	0.00366436	0.28346
PCP2	2.23641	1.04078	14.7894	0.000120206	0.0613623
GSTA1	2.23368	-1.13121	4.11581	0.0424843	0.818096
KLK12	2.22686	-2.42077	5.49771	0.0190414	0.582361
CD1A	2.2232	2.27497	4.83006	0.0279677	0.682002
LURAP1L-AS1	2.22033	1.85019	4.28528	0.0384438	0.791251
FNDC10	2.21991	5.31849	9.7112	0.00183149	0.21273
LGALS7	2.216	2.82421	2.90151	0.0884965	0.999944
TEX45	2.20537	-1.60273	7.79732	0.00523238	0.333458
NPW	2.20378	0.244124	8.26428	0.00404328	0.294007
ALOX15B	2.17891	3.75146	9.40857	0.00215973	0.236833
LINC00906	2.17565	1.62157	3.38929	0.0656211	0.946058
AC010890.1	2.16605	0.102831	7.30269	0.00688515	0.362852
ELF5	2.16473	0.725658	3.08712	0.0789143	0.993907
DSCR4	2.1611	-0.996494	3.88028	0.0488563	0.860684
TGM6	2.14838	-1.80804	4.2411	0.0394565	0.793888
RASSF6	2.14329	-0.167424	6.66876	0.00981174	0.410348
AWAT2	2.14264	1.52497	3.25339	0.0712759	0.967238
SEC14L6	2.14172	1.61546	5.08473	0.0241375	0.642132
FRZB	2.14044	3.63245	9.11548	0.00253455	0.246754
CADM2	2.13428	-1.61751	5.77228	0.0162809	0.534682
DSCR8	2.1328	2.03122	2.5673	0.109094	0.999944
CEACAM5	2.12982	-1.27637	2.63986	0.104213	0.999944
FOXI1	2.12522	-1.77865	4.10825	0.0426745	0.818096
TNNI3	2.12167	-1.23343	5.0865	0.0241129	0.642132
HLA-DPB1	2.11878	7.90455	8.98417	0.00272328	0.249116
GZMH	2.10527	3.2788	4.86104	0.0274698	0.677345
SPRR3	2.09581	0.229135	1.84899	0.173901	0.999944
HEPHL1	2.09491	2.19656	2.9903	0.0837646	0.999944
LINC01208	2.09452	-2.51146	7.59683	0.00584711	0.345253
KRT38	2.09271	-0.834987	3.21586	0.0729278	0.970631
PTGDS	2.08769	4.20858	8.74261	0.00310859	0.257933
CRNN	2.0864	-0.892715	3.09193	0.0786814	0.993907
CR2	2.07042	0.250492	3.01597	0.082448	0.999944
SLC44A5	2.06653	1.08339	4.6705	0.030685	0.709088
DGAT2L6	2.06456	1.0642	4.24709	0.0393176	0.793888
PCDHGA10	2.05817	1.08942	7.66489	0.00563056	0.342773
CCL22	2.04978	2.10787	6.89888	0.00862498	0.396547
DEFB4B	2.04795	-1.36059	2.37479	0.123308	0.999944
SDK2	2.04558	2.28231	5.16568	0.0230374	0.629828
LINC01164	2.04141	-2.45008	4.44373	0.0350296	0.756048
MAPK15	2.03581	0.412693	4.57323	0.0324753	0.727643
CRISP3	2.03551	-1.26151	3.1483	0.076006	0.983649
CA6	2.03518	1.88191	3.36022	0.0667892	0.947791
CD207	2.03094	2.89375	5.15789	0.023141	0.629828
JAML	2.02877	6.20416	7.65973	0.00564668	0.342773
KRTAP5-9	2.00782	-1.37357	6.65609	0.00988173	0.410348
NOV	2.00765	6.90978	7.48037	0.00623753	0.349977
PSG9	2.00508	-1.65843	2.80153	0.0941746	0.999944
SULT1E1	2.00454	-1.45537	2.93082	0.0869033	0.999944
CCNA1	2.00018	0.703096	5.7756	0.0162502	0.534682
HS3ST6	1.99277	-3.35912	5.381	0.0203572	0.607105
FCRL2	1.9876	0.824846	3.95338	0.0467772	0.845064
CEACAM3	1.98158	-0.801711	5.22172	0.0223064	0.623253
LINC00689	1.9789	0.0489796	4.03757	0.0444979	0.833262
CACNA1B	1.97838	-1.22482	7.50317	0.00615907	0.348415
MUC7	1.97682	0.736128	3.11509	0.0775701	0.989615
CD79B	1.96132	3.26376	7.16023	0.00745376	0.373979
TESC	1.95981	3.60654	4.57585	0.0324256	0.727643
AC007608.3	1.95405	0.310898	5.49381	0.0190839	0.582361
SLC9A3	1.94945	4.37821	4.58905	0.0321769	0.726602
LINC01444	1.94791	0.378307	3.06482	0.0800042	0.998215
CD1B	1.94302	0.65871	5.61982	0.0177584	0.559656
GABRA4	1.94219	-2.54133	5.35844	0.0206222	0.60782
FUT9	1.94203	-3.15962	4.59966	0.0319784	0.726602
MSMB	1.93792	-0.380628	2.49725	0.114045	0.999944
ZBP1	1.93778	2.45825	6.17822	0.0129332	0.471396
KRT7	1.93402	2.27001	7.44962	0.00634497	0.350064
ZNF711	1.93387	1.69164	7.12827	0.0075878	0.373979
SFRP5	1.93353	0.975587	2.75179	0.0971453	0.999944
CAPN8	1.92817	0.871955	4.95528	0.0260111	0.659082
MCOLN3	1.92456	8.10273	6.78123	0.00921213	0.407183
TMEM213	1.9239	-0.658831	2.42397	0.119492	0.999944
TMPRSS11A	1.92185	-2.4681	3.01003	0.0827506	0.999944
CACNG4	1.92119	-2.37829	6.17232	0.0129764	0.471396
LDHC	1.92097	1.16263	2.92595	0.0871657	0.999944
LINC02362	1.9154	0.535638	6.16436	0.013035	0.471582
NRTN	1.91425	1.21601	4.57814	0.0323824	0.727643
FGFBP2	1.91065	5.18305	4.03385	0.0445959	0.833262
LINC01443	1.91053	3.9313	4.12181	0.0423337	0.818096
NEXMIF	1.9076	-2.8437	7.00214	0.00814121	0.387732
AC104809.2	1.90523	-1.9451	5.02243	0.025021	0.649625
TLX2	1.90436	-1.38694	4.76111	0.0291097	0.691602
ZBTB16	1.90348	-0.195058	5.02754	0.0249473	0.648666
FCER2	1.90226	0.293093	5.00841	0.0252245	0.652989
ABCB4	1.89996	3.49996	7.31059	0.00685493	0.362852
LDOC1	1.89952	2.34491	8.27065	0.0040291	0.294007
FAM153B	1.89785	-0.925179	5.12248	0.0236178	0.633697
CLEC12A	1.8967	3.26891	7.03783	0.00798056	0.386019
ITGAD	1.89558	2.2353	4.95159	0.0260666	0.659082
ACTBL2	1.8947	-0.981754	3.92762	0.0474993	0.850506
MUC16	1.89332	-2.19976	4.23392	0.0396238	0.794162
LINC01806	1.88933	-1.00577	4.93109	0.0263777	0.663512
ZNF571-AS1	1.88766	1.04023	6.73485	0.00945473	0.408193
FOXL2NB	1.88758	-1.32548	3.66566	0.0555447	0.891493
TMPRSS4	1.88638	2.09604	2.20502	0.137562	0.999944
TERT	1.88144	2.38083	4.30697	0.0379566	0.788381
TMEM240	1.88129	1.81672	8.47707	0.0035965	0.281961
SLC6A2	1.87906	-2.3555	4.6305	0.0314084	0.718283
PLA2G4D	1.87901	2.2836	2.08843	0.148419	0.999944
SLC38A3	1.8789	-1.13374	6.69094	0.00969039	0.408193
ADH7	1.87689	-2.79474	2.76703	0.0962247	0.999944
TRIM72	1.87663	-1.30809	7.58108	0.00589842	0.3459
PLA2G2F	1.87536	2.80986	1.81876	0.177461	0.999944
CKMT2	1.87	3.33705	3.97911	0.0460679	0.839348
OTOF	1.86344	-0.104604	5.54021	0.0185844	0.576638
KLRC2	1.863	-0.50716	4.50027	0.0338895	0.744178
LINC00163	1.85014	-2.43957	3.41928	0.0644389	0.938181
WASF3	1.8473	2.58628	7.91215	0.00491039	0.325913
WFDC21P	1.84634	2.20682	5.75497	0.0164421	0.534682
CYP4F35P	1.84394	0.0454454	5.65479	0.0174078	0.555164
MT1F	1.84246	2.44786	8.64042	0.00328785	0.266271
CCL18	1.84062	5.74071	4.52595	0.0333845	0.734917
KCNU1	1.84019	1.63289	2.66934	0.102299	0.999944
KLHDC7B	1.83938	1.9018	5.76484	0.01635	0.534682
HLA-DQA2	1.83616	2.96609	2.65336	0.103331	0.999944
TAGLN3	1.83333	-2.48716	4.73705	0.0295197	0.69862
BHLHA15	1.83105	-1.73728	3.40921	0.0648334	0.940029
ERMN	1.82813	1.06468	6.05128	0.0138963	0.485819
TPO	1.82177	0.408723	4.25133	0.0392195	0.793888
CFAP77	1.81958	-1.76336	5.70615	0.0169056	0.545645
CKMT1B	1.81848	1.35952	4.41542	0.0356154	0.764952
CKMT1A	1.81774	0.882817	4.25978	0.0390249	0.793888
LRAT	1.81245	3.86833	3.81228	0.050878	0.871171
ODF3L2	1.8121	0.173615	3.48312	0.0619979	0.919491
LIFR	1.81175	3.97556	6.71842	0.00954221	0.408193
PGR	1.80505	-0.352904	5.1364	0.0234292	0.632482
PRR26	1.80445	0.958439	6.0461	0.013937	0.486281
C1QTNF4	1.79769	0.913676	8.75246	0.00309184	0.257933
PCP4L1	1.79443	-0.120454	4.19629	0.0405125	0.80617
MUCL1	1.78999	4.57283	2.53949	0.111031	0.999944
EPHA10	1.78442	-0.78999	9.15555	0.00247965	0.245945
CHIT1	1.7765	10.1406	1.74131	0.186973	0.999944
SYNDIG1L	1.77585	-0.465613	6.71997	0.00953394	0.408193
MRPL23-AS1	1.77504	-1.11142	7.65307	0.00566757	0.342773
HLA-DRA	1.7701	8.9745	5.13791	0.0234088	0.632482
DAZL	1.76176	-1.09483	3.99361	0.0456732	0.837492
CSDC2	1.75982	0.494383	5.36615	0.0205312	0.60782
NKAIN1	1.75904	2.04532	5.35483	0.020665	0.608067
CCL21	1.75772	4.33406	5.27516	0.0216318	0.617888
KRT73	1.75755	1.48757	1.73772	0.187428	0.999944
RORB	1.75131	-0.526537	3.34637	0.0673534	0.949571
NWD1	1.74899	-3.16902	4.68697	0.0303922	0.707213
CECR2	1.74578	2.78638	4.80487	0.0283794	0.685399
PCDHGB7	1.74573	1.37639	5.04713	0.0246667	0.645729
FCGR2B	1.74434	5.03287	6.74016	0.00942661	0.408193
MEP1A	1.74231	0.109393	1.98969	0.158373	0.999944
MAP3K21	1.73707	0.585733	6.3723	0.0115915	0.439236
RNF144B	1.73501	5.68039	10.1109	0.00147397	0.189949
KCNQ4	1.72633	1.68558	7.19423	0.00731383	0.372204
CYP26A1	1.72411	1.00561	2.17026	0.140702	0.999944
HS6ST2	1.72239	1.17554	2.71056	0.099686	0.999944
WNT6	1.72222	-1.42831	8.40162	0.00374887	0.28346
CD1E	1.72069	1.92873	5.37701	0.0204038	0.607468
CAPN12	1.71997	1.90711	6.70316	0.00962421	0.408193
FAM92B	1.71495	-1.99478	2.27735	0.131276	0.999944
AQP5	1.713	2.81031	2.99353	0.0835977	0.999944
DPEP2	1.71214	4.31833	4.87765	0.0272067	0.674626
UBD	1.71103	-2.07929	2.3031	0.129116	0.999944
GLB1L2	1.71009	3.82966	3.49614	0.0615122	0.918882
KRT19	1.70989	2.39573	3.65287	0.0559728	0.893097
HLA-DPA1	1.70822	7.9917	5.6233	0.0177232	0.559656
CD1C	1.70455	3.28884	7.41604	0.0064645	0.353346
CAMP	1.70413	-0.323944	3.72771	0.0535167	0.881145
MEI1	1.70113	3.10731	5.14693	0.0232875	0.632482
CALN1	1.69959	-1.62577	3.57493	0.058658	0.910766
DSG2	1.69806	4.25394	3.99574	0.0456153	0.837492
CALML3	1.69646	5.0242	1.86438	0.17212	0.999944
APCDD1	1.69632	7.27056	4.1332	0.0420499	0.817954
CNTN4	1.69498	1.56596	7.19588	0.00730711	0.372204
MGAT4C	1.69375	-0.678717	2.66641	0.102487	0.999944
C5orf38	1.68918	1.23414	6.87602	0.00873598	0.398257
AC123777.1	1.68416	4.93925	4.63186	0.0313835	0.718283
CLDN10	1.6791	0.535297	4.02389	0.0448602	0.833692
CD8A	1.67904	3.86851	4.42627	0.0353897	0.762051
DCD	1.67745	5.45889	2.33019	0.126886	0.999944
AP001636.3	1.67731	-0.621662	5.13862	0.0233992	0.632482
JCHAIN	1.67592	5.65552	3.76178	0.0524368	0.874211
SLC4A8	1.67176	2.94086	4.05974	0.0439172	0.830148
DNASE1L2	1.66803	2.44313	5.82494	0.0158005	0.523374
SLC22A31	1.66639	-0.284244	5.22899	0.0222135	0.623253
NUGGC	1.66169	-0.975799	4.71287	0.0299377	0.703381
P2RY13	1.65765	2.79896	6.1244	0.0133328	0.477467
IL22RA2	1.65608	-1.42625	3.36961	0.0664095	0.947791
FCER1A	1.64825	2.89089	5.74947	0.0164936	0.535285
TRIM48	1.64731	2.57768	1.17257	0.278874	0.999944
PHF24	1.6468	1.37268	5.21575	0.0223832	0.62429
LINC00885	1.64497	-2.04009	3.01885	0.0823016	0.999944
SYCE3	1.63841	-1.46977	3.72863	0.0534872	0.881145
ITGB4	1.63761	6.09123	6.44279	0.0111404	0.433223
SCNN1B	1.63753	1.31787	4.03187	0.0446483	0.833262
UGT1A7	1.63645	-2.61969	2.42389	0.119498	0.999944
LPAR3	1.63606	1.40867	2.60195	0.106732	0.999944
AC098829.1	1.63511	-0.733666	3.24339	0.0717123	0.967959
PTH2R	1.63489	-1.35768	4.33471	0.0373427	0.783931
CLEC7A	1.63116	5.77381	4.07871	0.0434269	0.822641
ANXA8	1.62624	3.57962	1.87329	0.171099	0.999944
SEMA6A-AS1	1.62545	1.99325	4.21125	0.0401567	0.802907
GLYATL2	1.62514	-0.609311	4.28109	0.0385386	0.791251
ITIH2	1.6251	0.756172	8.92659	0.00281049	0.253159
NPC1L1	1.62445	-1.94333	7.38735	0.00656842	0.355722
SRRM3	1.62351	3.45479	7.59691	0.00584684	0.345253
VSTM2L	1.61864	2.46618	3.60685	0.0575421	0.905441
DCAF12L2	1.61585	-1.24133	4.26551	0.0388935	0.793888
SLC26A9	1.61532	0.282385	2.88833	0.0892232	0.999944
CYP4F8	1.61413	1.44989	1.59309	0.206885	0.999944
MIR205HG	1.61327	5.04941	2.01913	0.155328	0.999944
PCAT29	1.61313	-0.838478	2.96168	0.0852593	0.999944
PARVG	1.60703	5.68959	4.58769	0.0322024	0.726602
MC5R	1.60604	-2.77328	3.95706	0.0466752	0.844516
CPN2	1.60478	-2.49864	2.63282	0.104676	0.999944
ADORA3	1.60444	4.4617	3.4721	0.0624122	0.922081
DOK6	1.60347	0.439774	5.55612	0.0184162	0.575465
SCGB1D2	1.60062	1.05582	2.60057	0.106826	0.999944
PTPRR	1.59829	1.74898	4.01033	0.0452223	0.837492
CALY	1.59743	-2.38368	5.66343	0.0173223	0.55403
PM20D1	1.59691	2.62495	2.81039	0.0936556	0.999944
NTNG1	1.59506	1.5847	2.3467	0.125549	0.999944
DTHD1	1.59424	-0.89382	2.15688	0.141932	0.999944
FAM83A	1.59164	2.5157	1.63787	0.200618	0.999944
UNC93A	1.59163	0.550323	1.1092	0.292255	0.999944
SLITRK5	1.58762	0.171181	2.96076	0.0853078	0.999944
KRT72	1.58722	1.42181	1.44371	0.229541	0.999944
MIR200CHG	1.58702	-1.20461	2.01255	0.156002	0.999944
HLA-DMA	1.58699	6.39422	4.85011	0.0276444	0.679753
P2RX1	1.58568	2.00532	6.1365	0.0132419	0.476144
ELFN1-AS1	1.58489	1.65583	2.02772	0.154452	0.999944
ALAS2	1.58471	-2.81487	2.1863	0.139244	0.999944
SCG2	1.58038	3.64275	3.68897	0.0547733	0.889626
KCNMA1	1.57213	5.39097	3.38441	0.0658157	0.946234
KRT9	1.56867	-1.69097	1.88613	0.169639	0.999944
ARSF	1.56546	-1.02336	1.56065	0.21157	0.999944
USP44	1.56471	-0.417565	5.26138	0.0218037	0.617888
KRT36	1.5647	-0.585339	2.3231	0.127466	0.999944
ST8SIA5	1.56406	-0.449466	4.00496	0.0453665	0.837492
LCN6	1.56249	-0.822671	5.64603	0.017495	0.556529
ABCA4	1.56151	0.789618	4.89593	0.02692	0.670343
C2orf40	1.55695	0.159373	2.66231	0.102751	0.999944
ZSCAN23	1.5568	-0.859654	2.12401	0.145006	0.999944
SNHG5	1.55028	7.7656	4.96702	0.0258351	0.659082
TTN	1.54737	4.22811	3.98892	0.0458005	0.837492
LINC01671	1.54662	-3.19091	3.65209	0.0559988	0.893097
CDC42EP3	1.5439	6.36726	6.59561	0.0102231	0.414341
SNORD3A	1.54293	0.713372	5.23152	0.0221812	0.623253
AMDHD1	1.54224	1.49097	4.77368	0.0288981	0.690039
CACNA1C-AS2	1.53824	-1.18243	3.99694	0.0455829	0.837492
ATP1A3	1.53655	0.0175479	3.21032	0.0731753	0.970631
OVOL1	1.53541	2.51317	2.40688	0.120803	0.999944
STAC	1.53534	1.08022	4.40962	0.0357367	0.76588
ADA2	1.53382	7.82485	3.17178	0.0749208	0.97657
AC011294.1	1.53362	3.96691	2.65761	0.103056	0.999944
MALRD1	1.53262	-1.98732	4.90472	0.0267833	0.668034
HPGD	1.53155	7.34151	3.90582	0.0481193	0.857261
KCNJ11	1.52818	-0.294044	3.17443	0.0747992	0.97657
HLA-DRB1	1.52611	6.73814	6.36821	0.0116183	0.439236
TEX41	1.52595	5.68197	5.63317	0.0176237	0.558612
LINC00592	1.5247	-2.40056	2.09605	0.14768	0.999944
LDB3	1.52313	4.3642	4.86401	0.0274226	0.677127
TEX101	1.51993	-1.63152	1.96982	0.160467	0.999944
KLHL11	1.5194	-0.702078	2.71437	0.0994484	0.999944
TNFAIP2	1.51451	8.55631	3.67076	0.055375	0.891493
KLHL35	1.5118	2.66778	7.00071	0.00814776	0.387732
OCLN	1.50957	-1.50334	2.32572	0.127252	0.999944
CCL19	1.50936	4.28132	3.8366	0.0501451	0.868621
GATA3-AS1	1.50578	-2.74339	4.1742	0.0410439	0.809366
SCN3A	1.5049	-0.726453	3.23436	0.0721085	0.969592
KIAA1257	1.50184	-1.54134	3.11433	0.0776066	0.989615
PKHD1L1	1.5016	-1.73932	6.19031	0.0128452	0.470967
KLRF2	1.50073	-2.66756	2.5724	0.108743	0.999944
ACSM1	1.50021	-2.01848	4.12962	0.0421388	0.818096
LINC01554	1.50006	0.839296	3.28733	0.0698163	0.958129
CELF5	1.49808	-0.71235	3.33353	0.067881	0.951469
MKRN3	1.49803	1.67766	1.36268	0.243073	0.999944
SNTG2	1.49703	-1.45767	4.24838	0.0392878	0.793888
SULT1C4	1.49685	1.39885	3.34984	0.0672117	0.948539
VENTX	1.49616	2.54361	6.88838	0.00867577	0.396815
SOST	1.49483	-3.17028	1.96743	0.160721	0.999944
CYP4F12	1.49478	2.27594	3.81939	0.0506627	0.871171
CLEC4F	1.4931	1.1611	5.13063	0.0235072	0.632651
SLFN12L	1.49259	1.79095	6.35683	0.0116931	0.439236
ACP4	1.49166	-1.20582	3.33297	0.0679043	0.951469
EDNRB	1.4916	9.21446	4.37015	0.0365739	0.775164
FCGBP	1.49157	4.45782	4.40801	0.0357705	0.76588
HS3ST2	1.49099	5.15588	2.4937	0.114303	0.999944
WIPF3	1.48954	3.61884	3.6677	0.0554768	0.891493
SLC38A1	1.4888	4.78349	6.61704	0.0101008	0.413406
CD22	1.48591	3.90388	4.87175	0.0272999	0.675987
ABCC6	1.48361	-1.81896	2.82812	0.0926266	0.999944
CSRP2	1.4823	4.33966	4.81815	0.0281615	0.684838
SLC19A2	1.48179	6.70358	6.42183	0.0112726	0.434537
ICOS	1.48145	2.40711	4.20419	0.0403242	0.804433
RASGEF1A	1.48096	1.02536	4.78028	0.0287874	0.689609
WFDC3	1.47921	0.998785	3.52164	0.0605723	0.917352
DLG2	1.47737	1.72405	6.83258	0.00895098	0.400075
AC007099.1	1.47734	0.586583	1.91321	0.166607	0.999944
ZNF648	1.47667	-1.48701	2.10801	0.14653	0.999944
DLX3	1.4733	1.94244	2.01045	0.156219	0.999944
OGDHL	1.47203	1.37148	1.98506	0.158858	0.999944
HCP5	1.47151	-0.360747	4.13367	0.042038	0.817954
ALDH3A1	1.46811	1.99307	3.64396	0.056273	0.895044
OVOL1-AS1	1.46693	-1.36029	3.64218	0.056333	0.895193
MOGAT1	1.46482	-1.98067	4.03271	0.0446261	0.833262
ERICH2	1.46461	-0.176767	2.02729	0.154496	0.999944
KCNJ5	1.46418	4.89246	3.38556	0.0657697	0.946234
PRLR	1.46353	1.075	5.32395	0.0210343	0.612226
KRT77	1.46105	4.01592	1.77055	0.183314	0.999944
DUOXA2	1.46076	-2.33813	2.34232	0.125902	0.999944
DUSP9	1.46019	1.45366	3.50044	0.0613525	0.918882
CGREF1	1.45991	3.88705	5.4979	0.0190394	0.582361
C10orf95	1.45978	-0.762711	3.81272	0.0508648	0.871171
FSTL5	1.45825	2.9681	2.10804	0.146527	0.999944
KLRC1	1.45628	-0.270045	3.80345	0.051147	0.871476
TMPRSS11D	1.45419	1.25449	1.37487	0.240976	0.999944
KLHL23	1.45389	2.75506	5.52904	0.0187033	0.578297
PWAR5	1.45257	-0.648292	2.54925	0.110347	0.999944
BEST2	1.45176	-2.7672	3.33319	0.067895	0.951469
ANKS1B	1.45153	1.93368	2.13985	0.143515	0.999944
ESPNL	1.45151	-0.833368	4.03007	0.0446962	0.833275
MLIP-IT1	1.44863	-2.24413	2.89769	0.0887063	0.999944
FOXJ1	1.44809	-2.29487	5.26489	0.0217598	0.617888
ALG1L	1.44693	-0.00833163	2.36423	0.124145	0.999944
VIPR2	1.44678	-0.825845	3.48347	0.0619845	0.919491
AL158835.1	1.44631	-1.82177	7.14196	0.00753008	0.373979
LINC01531	1.44561	4.24408	2.53323	0.111472	0.999944
HSD3B1	1.44555	-1.34496	2.47756	0.115481	0.999944
CADM3	1.44483	1.82926	3.55153	0.0594906	0.912306
HGD	1.44347	-1.00372	5.16507	0.0230456	0.629828
BARX2	1.4434	1.72496	2.41198	0.12041	0.999944
VNN3	1.44294	-0.985466	2.80538	0.0939489	0.999944
PRSS16	1.44289	-0.298817	4.42606	0.035394	0.762051
AC022784.1	1.44257	-1.30413	2.53059	0.111658	0.999944
MYBPC2	1.44187	-2.77865	5.06634	0.0243948	0.643288
MYO1A	1.44033	0.045209	4.10605	0.0427299	0.818096
EBF4	1.43986	3.16431	5.60327	0.0179269	0.562167
ITGB6	1.43855	1.15582	1.85302	0.173433	0.999944
PNMA3	1.43787	2.29537	6.05945	0.0138321	0.485497
MT1M	1.43529	1.62064	4.15013	0.0416313	0.814857
WNT10A	1.43491	1.39379	3.68737	0.0548259	0.889661
DLL3	1.43436	4.56046	1.97793	0.159609	0.999944
CARD18	1.4339	1.65864	1.08236	0.298171	0.999944
DPEP3	1.4321	-1.34746	3.8119	0.0508897	0.871171
ACSM6	1.42923	-2.17891	2.07989	0.149251	0.999944
IMPG1	1.42736	-1.3937	3.26969	0.0705711	0.961367
WISP2	1.42495	6.52056	3.58911	0.0581592	0.90788
VTCN1	1.42401	0.235452	1.68836	0.193817	0.999944
PNLDC1	1.42215	-0.0744888	3.88988	0.0485778	0.85936
GCGR	1.41963	-2.02429	4.38394	0.036279	0.769884
PCDH10	1.41715	-1.51168	2.17163	0.140578	0.999944
ERICH5	1.41712	-3.24703	2.41867	0.119897	0.999944
LY9	1.4162	2.49653	3.38289	0.0658764	0.946336
SAA1	1.41413	3.54727	1.82583	0.176621	0.999944
OXGR1	1.41262	-1.82938	2.84227	0.0918145	0.999944
MIR186	1.41232	-0.803346	1.74556	0.186436	0.999944
PIM2	1.41071	5.01998	5.28061	0.0215642	0.617707
SLC1A6	1.41039	-0.0158234	0.978712	0.322517	0.999944
AGT	1.41009	2.42501	2.0979	0.147501	0.999944
SLC9C1	1.41	-0.412653	3.57999	0.0584794	0.909651
ZNF835	1.40813	-0.695871	4.44692	0.0349642	0.755561
ADGRB1	1.40704	5.0341	1.98115	0.159269	0.999944
UBASH3A	1.40685	1.51596	3.58224	0.0584003	0.909651
CHRM1	1.40519	0.75655	3.38741	0.0656962	0.946058
SLC22A16	1.40463	-1.44575	2.92918	0.0869915	0.999944
KLHL32	1.40385	0.569284	3.13796	0.0764895	0.986429
LINC02422	1.40142	-1.79238	3.11259	0.0776894	0.989615
ROS1	1.40094	-2.18493	3.54439	0.059747	0.912306
SIRPG	1.40048	2.73487	2.92665	0.0871281	0.999944
CST7	1.39957	3.5404	3.93311	0.0473442	0.850506
CD8B	1.39954	3.27775	2.12205	0.145192	0.999944
PACRG	1.39851	-1.27639	3.76447	0.0523525	0.874211
TMEM238L	1.39786	-1.65246	2.55795	0.10974	0.999944
CCL5	1.39597	4.289	2.75714	0.0968209	0.999944
ADGRG5	1.39467	1.52231	3.09707	0.0784332	0.993907
PSAPL1	1.39237	3.57065	1.36439	0.242778	0.999944
PCDHGA4	1.39099	0.323305	3.30062	0.0692536	0.958129
SYNDIG1	1.39069	1.07497	3.08918	0.0788146	0.993907
SNORD14A	1.39059	2.11642	5.8914	0.015215	0.516579
C1orf186	1.38902	0.456796	4.71159	0.0299599	0.703381
NOXA1	1.38807	4.11526	6.69362	0.00967586	0.408193
LINC02544	1.38756	1.20384	2.73362	0.0982563	0.999944
LIMS2	1.38557	5.43773	5.8533	0.0155479	0.519249
LINC01667	1.38532	-0.0912219	1.66282	0.197223	0.999944
SLC30A8	1.38358	1.11209	0.965546	0.325794	0.999944
GSTM5	1.38351	1.49865	5.06372	0.0244318	0.643288
IL1RAPL1	1.38278	-0.968509	1.84909	0.173889	0.999944
PNMA5	1.38081	-2.11041	3.66981	0.0554065	0.891493
HOXD13	1.38077	3.29168	2.33773	0.126273	0.999944
ZNF215	1.37975	1.56925	4.45168	0.0348669	0.754382
FRMPD1	1.37937	0.766832	1.90667	0.167334	0.999944
SPINK5	1.37872	5.69205	1.40354	0.236132	0.999944
CWH43	1.37559	2.273	1.34324	0.246464	0.999944
MIXL1	1.37476	-1.68572	2.08868	0.148395	0.999944
CD19	1.37419	0.532239	2.17747	0.140044	0.999944
CD27	1.37302	2.79306	4.13883	0.0419101	0.817954
COL4A6	1.36995	0.854668	3.96947	0.0463323	0.841561
ZFAS1	1.36908	6.54632	4.82004	0.0281308	0.684838
CAMSAP3	1.36903	2.45616	2.14772	0.142782	0.999944
TMPRSS13	1.36849	3.63285	2.24245	0.134268	0.999944
PDZK1IP1	1.36754	3.06176	1.37942	0.240199	0.999944
SSX1	1.36562	1.97039	1.21773	0.269806	0.999944
PGM5	1.36557	3.44024	5.0838	0.0241504	0.642132
TAS1R3	1.36477	0.432745	3.79621	0.0513687	0.871476
TSHR	1.3646	0.0297614	2.6659	0.10252	0.999944
LAMC2	1.36446	4.66055	1.56621	0.210759	0.999944
MYO18B	1.3637	-1.55747	2.4981	0.113983	0.999944
THRSP	1.36241	2.53181	1.91808	0.166069	0.999944
FAM25C	1.36175	-2.90178	2.02898	0.154325	0.999944
LYPD6B	1.35799	1.48357	1.41647	0.233985	0.999944
MIR205	1.35557	-0.79524	1.00198	0.316832	0.999944
S100P	1.35538	1.40137	1.88113	0.170206	0.999944
SPRR2A	1.35514	4.14648	0.674296	0.411558	0.999944
CPS1	1.35498	4.65853	3.21876	0.0727989	0.970631
C1QL4	1.35447	1.1271	1.42271	0.232957	0.999944
ADRB2	1.35283	2.70671	5.31413	0.0211531	0.612226
TENM2	1.35248	1.94065	1.69101	0.193468	0.999944
SLC5A4	1.34978	1.61593	2.41023	0.120545	0.999944
SLC15A1	1.34667	2.1898	1.38473	0.239297	0.999944
CD300LF	1.34659	3.96079	2.583	0.108017	0.999944
LINC02145	1.34495	-1.19464	2.85142	0.0912934	0.999944
ALDH3B2	1.34486	4.21641	1.6039	0.205351	0.999944
SOD3	1.34481	5.46336	3.08198	0.0791642	0.995403
P2RX5	1.34289	0.645622	4.02719	0.0447725	0.833692
KRT80	1.34097	4.72651	1.45367	0.22794	0.999944
EOMES	1.34086	3.86526	3.07187	0.0796579	0.99616
CTNND2	1.33924	-2.34227	2.5847	0.107901	0.999944
GSTA3	1.33881	1.02239	1.44191	0.22983	0.999944
SLC12A8	1.3383	2.81043	3.65479	0.0559081	0.893097
IL12A-AS1	1.33816	-1.93755	3.86318	0.0493568	0.861913
APOC1	1.3364	8.3564	3.75724	0.0525794	0.874211
AC091100.1	1.33545	-1.24739	4.4517	0.0348666	0.754382
SOX21-AS1	1.33439	-0.832596	1.55452	0.21247	0.999944
TRG-AS1	1.33408	2.93	3.08836	0.0788543	0.993907
LMTK3	1.33391	0.179813	5.3601	0.0206025	0.60782
CARD17	1.33387	-1.58808	2.56974	0.108926	0.999944
KRT23	1.33321	1.72743	1.18353	0.276639	0.999944
MS4A7	1.33279	5.80007	3.50397	0.0612218	0.918882
IL10RA	1.33159	6.66109	2.9898	0.0837904	0.999944
FBP2	1.33146	-1.46127	1.87814	0.170546	0.999944
IL12A	1.33104	-0.922553	3.74203	0.0530598	0.878772
CD164L2	1.32947	1.06409	1.64736	0.199318	0.999944
SNHG28	1.32766	2.07066	4.07899	0.0434196	0.822641
RBP1	1.32615	3.47782	4.13249	0.0420675	0.817954
FAM183A	1.32492	-1.49063	1.67133	0.19608	0.999944
AHRR	1.32302	4.10081	3.88241	0.0487945	0.860684
RASL11B	1.32175	2.49542	3.54329	0.0597867	0.912306
PAWR	1.32148	4.29694	7.22622	0.00718462	0.37089
SLC6A14	1.32086	1.57763	0.793433	0.373064	0.999944
PLA2G4E	1.31694	3.36626	1.08524	0.297528	0.999944
PSORS1C1	1.31539	-1.42988	3.24614	0.0715918	0.967959
DTX4	1.31359	4.99678	5.61735	0.0177835	0.559656
LILRA2	1.31154	1.55137	2.46401	0.116481	0.999944
NAP1L2	1.31108	-0.0205814	3.49525	0.0615451	0.918882
OR7A5	1.3098	3.46783	1.1101	0.292059	0.999944
MYLK4	1.3093	2.27889	4.52646	0.0333745	0.734917
TSGA10IP	1.30917	-1.13153	2.20728	0.137361	0.999944
KRT4	1.30893	-0.340653	1.40644	0.235648	0.999944
RNF222	1.30736	0.307085	1.81562	0.177835	0.999944
TSLP	1.30683	-0.514142	4.08963	0.0431471	0.8202
AC010325.1	1.30629	-1.71	1.80212	0.179456	0.999944
SYTL3	1.30604	2.49804	5.25824	0.0218431	0.618013
CXCR6	1.3057	2.85079	2.97118	0.0847598	0.999944
CD3D	1.3054	3.31124	3.58056	0.0584594	0.909651
IL20RA	1.30398	1.35606	2.47599	0.115596	0.999944
MARC2	1.30328	4.156	4.6577	0.0309146	0.712528
AL139082.1	1.3025	-0.128087	3.20369	0.0734722	0.971925
LINC00624	1.30167	0.187249	2.7837	0.0952279	0.999944
TSPAN8	1.30155	0.466703	2.05722	0.151486	0.999944
TREML1	1.3015	1.68622	3.02908	0.0817845	0.999944
SOWAHD	1.30129	1.77954	2.67758	0.10177	0.999944
KCNA3	1.30105	-0.799135	2.85523	0.0910771	0.999944
SDR42E1	1.30076	1.97713	3.28905	0.0697433	0.958129
RGMB-AS1	1.29906	1.82501	2.58416	0.107938	0.999944
FAM83A-AS1	1.29868	-1.75934	1.33845	0.247308	0.999944
IGDCC3	1.29722	-0.867702	2.509	0.113198	0.999944
SLC16A9	1.29604	-0.922079	2.42198	0.119644	0.999944
DNASE1L3	1.29515	1.52703	3.16656	0.0751604	0.97657
SLC47A1	1.29317	4.03582	3.0941	0.0785767	0.993907
AP1M2	1.2931	1.567	1.08376	0.297858	0.999944
GNMT	1.29187	1.07176	5.22999	0.0222007	0.623253
TNNC1	1.29147	-1.0062	3.89043	0.0485619	0.85936
TDRD5	1.29146	-2.36833	2.63077	0.104811	0.999944
PCDHA7	1.2911	-0.981342	2.58723	0.107729	0.999944
TBC1D30	1.29084	1.61473	6.36167	0.0116612	0.439236
BST1	1.28867	4.22606	7.13266	0.00756923	0.373979
PPM1N	1.28702	1.5402	3.44862	0.0633046	0.931004
NOD2	1.28559	2.80282	4.61275	0.0317351	0.722946
WNK2	1.28489	2.60361	4.92107	0.0265311	0.665395
KNDC1	1.28411	-0.547857	2.37499	0.123292	0.999944
GAPDHS	1.28339	4.032	2.41232	0.120384	0.999944
GCSAML	1.28176	-1.16139	3.06627	0.0799328	0.998215
FOXN1	1.28011	1.83131	0.860001	0.353739	0.999944
CA11	1.2794	4.08066	5.13316	0.023473	0.632651
SEL1L3	1.27721	4.84832	3.54329	0.0597869	0.912306
TACSTD2	1.27633	4.86583	1.73249	0.188094	0.999944
FAM182A	1.27584	-1.99616	2.54681	0.110517	0.999944
OCM	1.27491	-1.21012	4.25852	0.0390539	0.793888
AL157895.1	1.27417	-1.27623	2.66429	0.102624	0.999944
CTXN1	1.2733	2.53524	3.4349	0.0638324	0.933688
NTF4	1.27306	-0.828144	3.28928	0.0697336	0.958129
SYCE1L	1.27277	0.967045	5.26317	0.0217814	0.617888
LY86	1.27271	4.72266	2.98532	0.0840226	0.999944
CLCA2	1.27271	4.99982	1.30927	0.252526	0.999944
SLC16A12	1.27189	-1.35746	2.56948	0.108944	0.999944
XXYLT1-AS2	1.27149	-0.244393	2.70215	0.100213	0.999944
LSP1	1.27097	7.3473	3.51724	0.0607334	0.918021
BEAN1-AS1	1.2705	-1.26161	2.32163	0.127586	0.999944
OXER1	1.27003	2.16672	3.55751	0.0592764	0.912306
RPS10	1.2687	5.4703	4.57875	0.0323708	0.727643
DGAT2	1.26827	4.46421	3.06131	0.0801769	0.999664
ZNF573	1.26768	0.601324	3.67583	0.0552066	0.891493
FAM110C	1.267	1.09691	1.37101	0.241638	0.999944
CPA3	1.26694	2.84965	3.69414	0.0546038	0.887689
RRAD	1.26573	1.02883	4.28342	0.0384859	0.791251
ENTPD2	1.2651	0.539766	2.60295	0.106665	0.999944
BBOX1	1.26415	2.02463	1.38978	0.238443	0.999944
PSCA	1.26386	1.98257	2.84494	0.0916623	0.999944
IL1R2	1.2629	1.71388	4.98197	0.0256129	0.659082
NKD2	1.26245	1.52365	3.75387	0.0526854	0.874211
LINC02288	1.26039	-0.319487	2.99799	0.0833677	0.999944
SIM2	1.25961	1.6711	3.23883	0.0719122	0.968428
PRAP1	1.25934	-1.8309	3.11755	0.0774531	0.989615
PRR15L	1.25886	-0.609549	2.24326	0.134198	0.999944
FCRL1	1.25846	-0.540767	1.5122	0.218803	0.999944
CNKSR1	1.25811	2.25429	4.97668	0.0256913	0.659082
SNAI3	1.2571	1.80556	2.97566	0.0845254	0.999944
CAMKV	1.25692	-1.77008	2.42363	0.119518	0.999944
SHISA3	1.25609	-1.60205	2.388	0.12227	0.999944
GRHL3	1.25514	2.72834	1.63265	0.201337	0.999944
SIGLEC14	1.25445	1.35854	2.13414	0.144051	0.999944
SYT1	1.25411	-1.14305	3.98593	0.0458818	0.837492
GZMM	1.25397	1.33644	3.52656	0.060393	0.916799
SCNN1G	1.2539	-1.21965	1.27323	0.259161	0.999944
MIR23B	1.25375	-0.937578	2.1619	0.141469	0.999944
GADD45G	1.25321	2.42985	3.3148	0.0686588	0.95794
KLF14	1.2532	1.46911	2.22837	0.135497	0.999944
FGFR2	1.25304	2.20059	1.67051	0.19619	0.999944
HLA-DMB	1.25297	5.01907	3.25641	0.0711447	0.9662
C9orf152	1.25294	-1.39767	1.60107	0.205752	0.999944
HLF	1.25204	2.49922	4.11487	0.0425078	0.818096
PTGER1	1.25189	-1.88492	2.42925	0.11909	0.999944
SLFN13	1.25179	4.13084	3.98475	0.0459138	0.837492
C6orf52	1.25143	1.44769	3.13192	0.0767735	0.988422
TYROBP	1.25083	6.78431	3.11682	0.0774877	0.989615
SPACA4	1.24772	-3.26016	2.52991	0.111707	0.999944
SMAP2	1.24711	6.8928	3.73936	0.0531449	0.879357
B3GNT3	1.24539	-0.147001	2.32028	0.127697	0.999944
ZNF667	1.24464	2.34748	3.17319	0.0748561	0.97657
CYP4B1	1.24334	0.666745	2.90835	0.0881219	0.999944
TPTE2	1.24204	-0.580114	3.47855	0.062169	0.920029
CAPNS2	1.24017	3.09644	1.42196	0.233081	0.999944
ZNF677	1.23833	3.12698	3.79307	0.0514652	0.871995
IRX4	1.23831	0.615911	1.07358	0.300138	0.999944
CCER2	1.23743	1.00484	4.11132	0.042597	0.818096
FAM129A	1.23625	5.78724	3.67592	0.0552037	0.891493
COL6A5	1.23511	0.0801886	2.08565	0.148689	0.999944
LEFTY1	1.23415	-1.41545	2.4069	0.120802	0.999944
IL36B	1.23397	-0.281147	1.10732	0.292665	0.999944
FOXQ1	1.23349	0.205686	1.98037	0.159352	0.999944
PCED1B-AS1	1.23327	3.96985	2.94783	0.085993	0.999944
BEX2	1.23272	1.87759	3.52094	0.0605981	0.917352
CNTFR	1.23253	1.72728	2.5039	0.113564	0.999944
TNS4	1.23231	3.53329	1.43879	0.230336	0.999944
C10orf105	1.23226	-1.9182	2.30027	0.129351	0.999944
UPK1A-AS1	1.23088	-1.13515	2.72131	0.0990165	0.999944
CFAP57	1.23083	-1.65151	4.24275	0.0394183	0.793888
TMEM236	1.23068	0.847945	4.0494	0.0441871	0.832101
TGM1	1.22989	3.87474	2.21256	0.136891	0.999944
ADTRP	1.22782	2.36847	4.49026	0.0340884	0.745604
IFNG-AS1	1.22763	-1.50953	1.79913	0.179817	0.999944
HMSD	1.22731	-1.89383	3.7266	0.0535525	0.881145
SHANK2	1.22668	-1.09498	1.86062	0.172553	0.999944
TMEM45B	1.22639	1.77213	2.27959	0.131087	0.999944
HLA-DQA1	1.22619	4.62529	2.53317	0.111476	0.999944
DUOXA1	1.22618	3.27831	1.43763	0.230524	0.999944
MYBPC1	1.22614	-1.16099	1.77939	0.182224	0.999944
CIART	1.22609	3.50716	5.88022	0.0153119	0.51887
ADH6	1.22548	-0.252007	2.97891	0.0843559	0.999944
HES2	1.22356	3.25076	2.65102	0.103483	0.999944
CLDN8	1.22316	-0.287884	1.45448	0.22781	0.999944
GPR63	1.22248	-0.189902	2.01483	0.155769	0.999944
ARRDC2	1.22241	5.89126	7.52127	0.00609747	0.348415
LINC01535	1.22176	1.52122	2.3691	0.123759	0.999944
LINC00648	1.22012	1.28991	0.784611	0.375735	0.999944
PKIA	1.21903	1.48159	3.41879	0.0644584	0.938181
NUTM2A	1.21892	-0.727753	2.43549	0.118617	0.999944
KCTD19	1.21884	1.32478	2.98142	0.0842252	0.999944
CCL17	1.2149	2.17576	3.15705	0.0755995	0.979962
PIP5K1B	1.21474	0.714708	3.56309	0.0590776	0.912306
ESRG	1.21312	-2.88481	2.18038	0.13978	0.999944
PLN	1.21275	1.79086	2.77332	0.0958469	0.999944
ABCA10	1.21139	3.59765	4.79095	0.0286096	0.688093
KIF12	1.21096	-0.780909	2.02563	0.154664	0.999944
MIR3671	1.21031	-0.147605	3.9307	0.0474123	0.850506
STK26	1.21014	2.92257	4.88036	0.0271639	0.674514
MISP	1.20934	-2.91506	1.2691	0.259935	0.999944
C1QTNF9B	1.20923	0.207908	3.36828	0.0664632	0.947791
TPSAB1	1.20778	3.34733	3.35161	0.0671393	0.948276
CD74	1.20728	11.2709	2.90258	0.0884378	0.999944
FSIP2	1.20727	1.33512	2.57156	0.1088	0.999944
SVOPL	1.20614	-3.02984	2.66836	0.102361	0.999944
IKZF3	1.20561	4.17185	2.2939	0.129883	0.999944
PKD2L1	1.20476	2.45245	1.78301	0.18178	0.999944
GPR12	1.20365	-0.893151	1.22773	0.26785	0.999944
NFAM1	1.20362	4.88664	2.82479	0.0928189	0.999944
SLA2	1.20302	1.68828	3.11787	0.077438	0.989615
PNLIPRP3	1.20206	2.03203	1.64123	0.200157	0.999944
SLC15A3	1.20184	6.77384	2.18474	0.139384	0.999944
CIDEA	1.2015	1.89874	1.60521	0.205166	0.999944
LINC01550	1.20132	-0.676799	2.45191	0.117382	0.999944
KLRD1	1.20096	2.74801	2.02849	0.154374	0.999944
GSDMC	1.20064	3.12031	1.86264	0.172321	0.999944
ACTA1	1.19928	-0.631102	3.29325	0.0695651	0.958129
LRIT2	1.19884	-1.4223	0.913123	0.339287	0.999944
STAP1	1.19822	0.364621	2.29499	0.129792	0.999944
SLC38A5	1.19755	3.50803	4.66473	0.0307882	0.710544
NPIPB6	1.19737	-1.66718	3.68311	0.0549662	0.891119
NMNAT3	1.19625	0.936501	4.30163	0.0380758	0.789014
SSTR3	1.19595	-1.52062	2.03847	0.153364	0.999944
LINC01215	1.19473	-0.190728	1.96278	0.161216	0.999944
RASSF10	1.19442	-0.649576	1.99746	0.157563	0.999944
TAC1	1.19411	-2.49465	1.53537	0.215308	0.999944
CPEB2	1.19366	7.38675	3.12385	0.0771543	0.989615
DHRS9	1.19339	2.78886	4.1783	0.0409447	0.809366
FERMT1	1.19266	2.11931	1.1225	0.289381	0.999944
SMPDL3B	1.19156	0.74138	1.98946	0.158397	0.999944
ELFN2	1.19101	-0.390518	1.65645	0.198083	0.999944
BAIAP3	1.19098	2.47683	4.48428	0.0342079	0.746528
ARRDC5	1.19095	0.125072	1.83909	0.175058	0.999944
RFPL2	1.18915	0.625117	1.62026	0.203056	0.999944
PCDHGB3	1.18913	-0.994353	1.37366	0.241184	0.999944
CYP2C18	1.18795	-1.03378	0.793257	0.373117	0.999944
CEBPA-AS1	1.1876	0.660703	4.10166	0.0428412	0.818096
FGD3	1.1864	4.22947	4.18718	0.0407309	0.80617
CNGA1	1.18573	-0.517899	4.27103	0.0387673	0.793888
NCF1	1.18569	3.73115	2.11861	0.145519	0.999944
ILDR1	1.18508	-2.14044	3.16842	0.0750751	0.97657
SLAMF6	1.18479	2.96365	2.48972	0.114592	0.999944
CCR2	1.18455	3.12806	3.28493	0.0699184	0.958129
TPCN2	1.18335	6.93581	2.85011	0.0913678	0.999944
MORC1	1.18335	1.25879	0.754218	0.385144	0.999944
LINC00869	1.18335	2.78503	3.83894	0.0500751	0.868621
HLA-DOB	1.18322	-0.0119499	2.64044	0.104174	0.999944
SHISA2	1.18218	3.78238	1.83799	0.175186	0.999944
SPINT2	1.18186	4.72659	3.56341	0.0590662	0.912306
KDF1	1.18181	0.274802	1.67978	0.194954	0.999944
SLC30A3	1.1812	-0.383517	2.38373	0.122604	0.999944
SLCO4C1	1.18118	-1.46637	3.28264	0.0700162	0.958129
WWC1	1.18017	3.10764	2.6518	0.103433	0.999944
LCK	1.1764	3.86572	2.62955	0.104892	0.999944
SLC39A2	1.17634	1.42503	1.30416	0.253455	0.999944
PLD5	1.17442	-0.155966	0.714478	0.397961	0.999944
GJB4	1.17397	0.612628	1.18912	0.275507	0.999944
PGLYRP3	1.17339	1.13104	0.557146	0.455412	0.999944
VIPR1	1.17337	2.38286	2.98332	0.0841266	0.999944
SCGB2A2	1.17277	2.77347	1.14818	0.283931	0.999944
SUSD4	1.1712	1.3098	2.17242	0.140505	0.999944
LZTS3	1.17063	4.59994	3.10929	0.077847	0.990194
TFAP2A	1.16941	8.72501	2.40598	0.120872	0.999944
FAAH2	1.16889	1.08551	3.63054	0.0567286	0.898539
GIPR	1.16869	2.05322	3.42042	0.0643947	0.938181
FRK	1.16851	2.7917	4.58649	0.0322248	0.726602
LINC00528	1.16808	0.619632	2.53084	0.11164	0.999944
TTC16	1.1679	0.844587	2.77019	0.0960345	0.999944
SEZ6L	1.16692	-1.72814	2.53674	0.111224	0.999944
IGF2BP2	1.16541	4.58779	2.73392	0.0982377	0.999944
REEP6	1.16397	4.10444	4.33191	0.0374043	0.784291
NCF4	1.16288	4.36095	3.30321	0.0691444	0.95794
CALCR	1.16279	-1.22198	1.3715	0.241555	0.999944
GPR27	1.16139	1.92107	1.20158	0.273006	0.999944
COL17A1	1.16091	6.44748	1.01368	0.314023	0.999944
ZNF582-AS1	1.1604	1.32383	4.10054	0.0428695	0.818096
ROPN1B	1.15783	4.75395	2.79514	0.0945508	0.999944
SMOC1	1.15732	-0.00813347	2.68897	0.101045	0.999944
FGR	1.1566	5.62127	1.94062	0.163601	0.999944
SIGLEC8	1.15533	2.84391	1.22294	0.268785	0.999944
MLIP	1.15507	3.75251	1.0171	0.313208	0.999944
IGSF9	1.15445	1.9004	1.83607	0.175413	0.999944
KLK10	1.15394	2.33385	0.920959	0.337223	0.999944
IL36G	1.15391	1.33272	0.830441	0.362145	0.999944
CCL26	1.15356	0.103477	2.6485	0.103648	0.999944
NOP53	1.15342	7.71331	4.62825	0.0314496	0.718297
PP7080	1.15266	4.5888	3.5891	0.0581598	0.90788
CNNM1	1.15257	3.47313	2.7094	0.0997587	0.999944
SIT1	1.15211	2.41889	2.25507	0.133177	0.999944
WFIKKN2	1.15044	-3.37256	1.90687	0.167312	0.999944
HPSE	1.14989	3.51383	4.76093	0.0291128	0.691602
FCRL3	1.14954	1.86919	2.23712	0.134732	0.999944
CRABP1	1.14914	-1.39461	1.77108	0.183248	0.999944
PLIN5	1.14758	1.23447	2.51754	0.112586	0.999944
MYH3	1.14576	2.64016	2.9895	0.0838061	0.999944
A2ML1	1.14565	3.91697	1.22456	0.268467	0.999944
DLGAP1-AS5	1.14544	-1.78456	1.62245	0.20275	0.999944
NPTN-IT1	1.14507	0.710542	1.31905	0.250763	0.999944
GAL	1.14413	1.20494	1.8871	0.169529	0.999944
COL20A1	1.14397	-0.0111583	1.31977	0.250634	0.999944
RYR1	1.14386	2.79576	3.03771	0.0813504	0.999944
XK	1.14305	-0.819951	1.85862	0.172784	0.999944
CNN1	1.14293	2.55434	3.56834	0.0588913	0.911241
ELOVL4	1.14265	3.12379	2.35281	0.125057	0.999944
FANK1	1.14258	2.20212	5.38552	0.0203045	0.606558
BEAN1	1.14213	3.03173	3.87374	0.0490472	0.860763
UNC5B-AS1	1.14144	-2.5116	2.2741	0.131551	0.999944
CHRND	1.14075	-1.42448	2.03731	0.153481	0.999944
PTPN5	1.14021	-0.0609737	2.91844	0.0875723	0.999944
STMN2	1.1402	1.94931	2.05601	0.151607	0.999944
PARP15	1.14011	3.66456	2.08409	0.148841	0.999944
ACKR1	1.13951	5.00488	2.76501	0.0963461	0.999944
C14orf180	1.13948	-1.1513	0.893473	0.344538	0.999944
TRIM7	1.13941	2.56797	3.59302	0.0580228	0.90788
ADGRL3	1.13862	1.08403	3.01626	0.0824332	0.999944
FLJ12825	1.13825	0.776818	4.05269	0.0441009	0.831839
TP53AIP1	1.13695	2.21081	1.31237	0.251966	0.999944
C21orf33	1.13553	0.814603	1.41463	0.234289	0.999944
LIPA	1.13531	8.58195	2.4355	0.118616	0.999944
SLN	1.13491	-1.65183	1.2229	0.268792	0.999944
ITGA8	1.13267	1.85344	3.06517	0.0799869	0.998215
GJB2	1.13241	6.97534	1.02032	0.312443	0.999944
SLC22A3	1.13198	2.49545	2.43653	0.118538	0.999944
SLC4A11	1.13067	3.30403	3.62265	0.056998	0.900089
FCHO2	1.13006	5.81555	2.97018	0.0848123	0.999944
RGMB	1.12989	4.52544	3.76721	0.0522666	0.874211
RBBP8NL	1.12954	-0.618619	1.2016	0.273002	0.999944
AC009121.2	1.12924	-0.955364	2.0359	0.153623	0.999944
CTSW	1.1287	3.69348	1.9633	0.161161	0.999944
LRRC75A-AS1	1.12836	8.755	4.0084	0.0452741	0.837492
ST6GALNAC1	1.12696	0.446623	3.57066	0.058809	0.910766
ZNF296	1.12458	1.71521	4.31914	0.0376859	0.787389
CCDC13-AS1	1.12441	0.509297	2.73534	0.0981504	0.999944
TRIM55	1.12401	-2.07526	1.87731	0.17064	0.999944
AXIN2	1.12314	3.55815	3.46722	0.0625963	0.924027
DAPP1	1.123	3.04579	3.70207	0.0543449	0.885972
ZNF750	1.1225	2.70401	1.63668	0.200781	0.999944
HELT	1.12211	-4.01924	1.5838	0.208214	0.999944
SYTL1	1.12206	4.01351	3.5617	0.0591271	0.912306
SMC2-AS1	1.12124	0.241006	4.35766	0.0368429	0.777134
EXOC3L4	1.12095	-0.121513	3.2116	0.0731181	0.970631
MAL	1.12039	3.22584	1.65501	0.198278	0.999944
EDARADD	1.11986	1.51385	3.54499	0.0597256	0.912306
MYOCD	1.11979	-0.768474	2.20162	0.137866	0.999944
FOXA1	1.11966	-1.13619	1.67373	0.19576	0.999944
GAS5	1.11863	8.91704	3.80535	0.0510891	0.871476
IGSF21	1.1183	-0.280411	2.92547	0.0871921	0.999944
PKD1L1	1.11783	1.96835	2.62646	0.105096	0.999944
CRYBG2	1.11766	2.5182	1.51155	0.218903	0.999944
TTC24	1.11747	0.511229	1.67998	0.194927	0.999944
GPR87	1.11739	2.10934	0.837604	0.360083	0.999944
AARD	1.11705	0.19767	1.27388	0.259039	0.999944
PLAG1	1.11698	3.39195	2.39699	0.121569	0.999944
ALOX5	1.11659	3.51287	2.66751	0.102416	0.999944
BTBD18	1.11564	-1.25038	1.61461	0.203844	0.999944
LINC02289	1.11531	1.09468	2.76826	0.0961505	0.999944
LINC01176	1.11488	2.55074	4.2125	0.0401271	0.802907
HRASLS	1.11449	-0.334132	2.13938	0.14356	0.999944
TYRP1	1.11356	11.412	0.950228	0.329661	0.999944
MIR27B	1.11312	0.593787	1.97422	0.16	0.999944
ACSM3	1.11304	0.678441	4.17081	0.0411262	0.809366
GRID2	1.11145	-1.73464	1.03776	0.308344	0.999944
KCNJ18	1.11124	-1.01868	0.811878	0.367566	0.999944
HCN1	1.11046	1.34189	1.56179	0.211404	0.999944
CTSG	1.10953	2.26095	3.36179	0.0667254	0.947791
DCAF4L1	1.10935	1.84493	4.94348	0.0261893	0.660531
HAO2	1.1085	-0.745664	2.67125	0.102176	0.999944
GRB7	1.10835	1.86135	1.44449	0.229414	0.999944
LAD1	1.10479	5.03291	1.23415	0.266602	0.999944
FAM177B	1.1043	-1.15807	2.10617	0.146706	0.999944
SLC27A6	1.10231	-0.548534	1.13018	0.287737	0.999944
PIK3IP1	1.10134	5.19178	3.65953	0.0557494	0.892344
CTSS	1.10109	8.23379	2.15915	0.141723	0.999944
IRX2	1.1008	2.57754	2.45206	0.117371	0.999944
SYT17	1.10073	1.55936	3.57505	0.0586538	0.910766
AP003774.1	1.10038	-1.11885	2.68275	0.10144	0.999944
KRT75	1.09988	4.06733	0.513731	0.473528	0.999944
RGL3	1.09917	3.32017	1.92785	0.164994	0.999944
PGLYRP4	1.09914	1.09253	0.671374	0.412573	0.999944
HCLS1	1.09898	6.63292	2.70701	0.0999084	0.999944
VPREB3	1.09896	-0.732195	2.17871	0.139932	0.999944
TMPRSS11E	1.09776	-1.22133	0.944637	0.331088	0.999944
ZNF667-AS1	1.09562	3.03341	3.08932	0.0788079	0.993907
SULT4A1	1.09549	-1.88475	2.42543	0.11938	0.999944
TGM3	1.09513	2.66834	0.772216	0.379532	0.999944
F5	1.094	1.79141	2.53912	0.111057	0.999944
IKZF2	1.09364	2.20375	3.51058	0.060978	0.918533
YPEL4	1.09294	3.28931	3.04585	0.0809435	0.999944
HLA-DOA	1.09285	1.53056	1.82644	0.176548	0.999944
BICDL2	1.09243	3.2048	0.968539	0.325045	0.999944
TMC2	1.09166	-0.0169474	3.1311	0.0768119	0.988422
RPL10A	1.08994	9.86027	3.78519	0.0517081	0.873123
FOXF2	1.0894	2.72262	2.4701	0.116031	0.999944
GRHL2	1.08897	1.88845	1.12316	0.289238	0.999944
MIR7111	1.0889	-0.735601	2.34516	0.125673	0.999944
AMIGO2	1.08826	2.54603	2.95662	0.0855267	0.999944
CCL23	1.08779	-0.605275	1.90333	0.167706	0.999944
DNAJC12	1.0869	0.608532	2.51556	0.112727	0.999944
HSD11B2	1.08592	2.49415	4.08918	0.0431587	0.8202
TRIM29	1.08589	6.3922	0.902114	0.342215	0.999944
TMEM156	1.0857	0.166457	3.05785	0.0803478	0.999944
ADAM28	1.08511	3.4083	2.64806	0.103676	0.999944
C1orf210	1.0851	-0.91639	1.16761	0.279893	0.999944
MED12L	1.085	-0.66619	2.95042	0.0858551	0.999944
WSCD2	1.08454	-1.46602	1.76044	0.18457	0.999944
SLC8A3	1.084	-2.64392	2.88013	0.0896788	0.999944
LINC01124	1.08363	-0.159525	0.55378	0.456777	0.999944
KCNH5	1.08322	-0.646895	0.630093	0.427321	0.999944
CORO1A	1.08153	6.74309	2.41134	0.120459	0.999944
NIPAL4	1.08097	2.77941	1.01547	0.313596	0.999944
LINC01018	1.08054	-2.78532	1.42182	0.233104	0.999944
TM6SF2	1.08026	-0.697805	3.67111	0.0553633	0.891493
PHYHD1	1.07897	3.37962	4.2809	0.038543	0.791251
LY75	1.07867	3.31082	2.5671	0.109108	0.999944
CKB	1.07833	4.69119	4.11021	0.0426251	0.818096
RNF219-AS1	1.07826	-0.5587	1.37204	0.241461	0.999944
RHOV	1.07826	3.67632	1.35327	0.244707	0.999944
GSDMA	1.07761	3.38722	1.47237	0.224973	0.999944
TNFRSF13B	1.07728	-1.25572	1.18496	0.276349	0.999944
FGFR3	1.07575	4.7929	1.52438	0.216958	0.999944
SLC46A3	1.0756	4.2998	2.74321	0.0976683	0.999944
ANXA8L1	1.07541	2.85739	0.840663	0.359207	0.999944
CHRNA1	1.07512	3.87147	0.961561	0.326794	0.999944
TRGC1	1.0745	0.178407	1.50744	0.219531	0.999944
C1orf158	1.07395	-3.38015	1.43816	0.230437	0.999944
PRSS8	1.07366	2.78441	1.13489	0.286734	0.999944
CLEC4E	1.07359	1.663	2.32995	0.126906	0.999944
CACNA2D3	1.07341	0.395694	3.35377	0.0670513	0.947791
FUT3	1.07261	-0.689998	1.28948	0.256144	0.999944
FAM84A	1.07245	3.07568	1.87195	0.171252	0.999944
OVOL2	1.07218	-1.80624	0.960024	0.327181	0.999944
MIR17HG	1.07177	2.59084	3.77619	0.0519869	0.874123
CXCR3	1.07101	2.81834	1.83758	0.175235	0.999944
KCNK12	1.07066	-2.25751	2.26127	0.132645	0.999944
IL15	1.07044	3.02096	3.03635	0.0814189	0.999944
OVGP1	1.07002	2.5726	4.24006	0.0394808	0.793888
TMEM154	1.0697	3.8026	2.24517	0.134032	0.999944
LCMT1-AS2	1.06958	-1.47246	1.47432	0.224665	0.999944
GMPR	1.06954	7.55532	2.62563	0.105151	0.999944
RPS18	1.06943	11.4488	3.21313	0.0730494	0.970631
MYB	1.06881	1.15173	3.97475	0.0461873	0.839791
CD2	1.06858	4.49753	2.25103	0.133526	0.999944
C1orf162	1.06829	5.02651	3.30782	0.0689508	0.95794
GATA3	1.06712	2.97392	2.03906	0.153305	0.999944
TREM2	1.06665	5.8744	1.6608	0.197496	0.999944
NRAP	1.06649	-1.56881	1.0883	0.296848	0.999944
RAB37	1.06594	1.91112	2.61168	0.106079	0.999944
COLCA2	1.06533	0.0620475	1.47498	0.224562	0.999944
AP001830.1	1.06531	-0.571813	2.46521	0.116392	0.999944
AGPAT2	1.06423	6.67574	4.12564	0.042238	0.818096
ACER1	1.06321	1.35872	0.971759	0.324242	0.999944
KLK6	1.06303	3.15527	0.626665	0.428581	0.999944
LCN10	1.06166	-0.706698	2.11504	0.145858	0.999944
CT55	1.06096	0.29669	0.779506	0.377292	0.999944
ELL2	1.0605	5.62631	3.80571	0.0510782	0.871476
FAM83F	1.06	2.30786	1.14498	0.284603	0.999944
ZNF781	1.05986	0.823665	2.97592	0.0845119	0.999944
TPPP	1.05822	3.72989	2.40283	0.121116	0.999944
HAAO	1.05793	3.52614	2.36312	0.124234	0.999944
AC108134.1	1.05777	0.157634	1.651	0.198823	0.999944
FGF14	1.05689	0.241043	3.42757	0.0641163	0.936289
DSC3	1.05674	6.21818	0.794552	0.372727	0.999944
NOP53-AS1	1.05567	-1.10771	2.26148	0.132627	0.999944
METTL7A	1.05562	5.89587	2.70033	0.100328	0.999944
HEPACAM	1.0544	-1.18729	1.40751	0.23547	0.999944
TNMD	1.05415	-1.02014	1.84165	0.174758	0.999944
LAX1	1.05413	0.521083	2.87242	0.0901093	0.999944
SPRR2E	1.05394	5.96195	0.613504	0.433472	0.999944
PADI1	1.05378	2.78148	0.697236	0.403714	0.999944
ITGAL	1.05351	5.31494	1.90444	0.167582	0.999944
CXCR2	1.05322	0.0519626	2.02099	0.155138	0.999944
SPRR2D	1.05278	4.28702	0.546542	0.459734	0.999944
SYT5	1.05215	0.897819	1.2674	0.260254	0.999944
CD48	1.04988	4.76473	2.39247	0.121921	0.999944
SLC4A4	1.04935	2.18965	2.06296	0.150917	0.999944
PRR15	1.04861	-1.21397	1.94344	0.163296	0.999944
WNT3A	1.04754	-2.5799	1.05497	0.304366	0.999944
COX7A1	1.04732	3.34123	2.4829	0.11509	0.999944
HOOK1	1.04551	3.64395	1.88316	0.169975	0.999944
ASAH2	1.04543	0.00435785	1.89154	0.169028	0.999944
THEG	1.04491	-2.60554	1.2038	0.272563	0.999944
CEBPA	1.04323	4.85707	2.73389	0.0982395	0.999944
GDF10	1.04199	0.979718	2.03486	0.153729	0.999944
TRIM17	1.0411	2.575	2.97923	0.0843391	0.999944
PLCB2	1.04078	5.84494	3.1685	0.0750716	0.97657
FREM2	1.04068	2.29133	1.39624	0.237354	0.999944
FRAT1	1.03996	2.35635	4.59368	0.0320901	0.726602
ZC3H12B	1.03981	1.03218	3.42604	0.064176	0.936386
PDCD1	1.03974	0.479686	1.01469	0.313781	0.999944
PADI4	1.0387	-2.6767	1.45217	0.228181	0.999944
UCN	1.0381	2.6402	2.53258	0.111518	0.999944
RGN	1.03768	-0.271706	3.07353	0.0795763	0.99616
CXCR4	1.03743	5.58189	2.23546	0.134876	0.999944
CCDC144A	1.03669	-0.217991	0.936281	0.333236	0.999944
CD5	1.0365	2.54496	2.68107	0.101548	0.999944
FAM209B	1.03631	-0.773963	2.78259	0.0952941	0.999944
LINC02035	1.03492	4.30262	3.70102	0.0543793	0.885972
CCND2	1.03477	4.78036	2.79994	0.0942678	0.999944
TMEM71	1.03473	2.30975	3.02318	0.0820823	0.999944
NTRK2	1.03464	3.69049	2.45088	0.117459	0.999944
C1GALT1	1.03432	5.7214	3.65634	0.0558562	0.893097
ANKK1	1.0338	-0.281829	2.07957	0.149282	0.999944
CLEC10A	1.033	4.35583	2.83437	0.0922671	0.999944
AL033384.1	1.03275	0.583261	1.29082	0.255897	0.999944
KCNJ4	1.03253	-1.40503	0.485125	0.48611	0.999944
DSCAML1	1.03228	-1.87752	1.20787	0.271755	0.999944
RPS3	1.03178	10.7872	4.84454	0.0277338	0.680055
IRF8	1.03114	4.93328	2.18937	0.138967	0.999944
FAM69B	1.03026	5.09244	2.93484	0.0866871	0.999944
LINC00303	1.02999	-1.35518	1.45263	0.228106	0.999944
SERPINA1	1.02901	4.31337	2.31667	0.127994	0.999944
SH3RF2	1.02841	3.36227	1.07523	0.299766	0.999944
EFCC1	1.02825	1.46258	3.71682	0.053867	0.883028
KLK13	1.0273	1.64516	0.832128	0.361658	0.999944
EYA2	1.02678	1.97231	2.71864	0.0991828	0.999944
ADAMTSL2	1.02628	2.4573	2.79051	0.0948241	0.999944
PIK3C2G	1.02549	-0.534272	0.961661	0.326769	0.999944
MYO1F	1.02542	5.66253	2.15733	0.141891	0.999944
FAM166B	1.02438	-0.654705	3.07521	0.0794944	0.99616
ESRP2	1.0242	3.17749	1.23026	0.267356	0.999944
TPSB2	1.02401	3.33267	2.0929	0.147985	0.999944
C9orf72	1.02374	4.33848	3.24618	0.0715902	0.967959
ADGRG2	1.02372	3.20502	1.40832	0.235336	0.999944
NAALAD2	1.02371	1.19797	4.03331	0.0446104	0.833262
ATP8A1	1.0233	4.68328	2.50323	0.113613	0.999944
LINC02453	1.02217	-0.778047	2.39042	0.122081	0.999944
ELF3	1.02211	1.05179	2.63682	0.104413	0.999944
NKG7	1.02203	4.85435	1.19593	0.274136	0.999944
SPDEF	1.02102	-0.560193	2.00112	0.157183	0.999944
C1orf127	1.02097	2.14277	1.91554	0.166349	0.999944
ANKRD65	1.02095	1.77369	4.39257	0.0360958	0.769651
HLA-E	1.02023	8.30408	4.49224	0.034049	0.745604
IPCEF1	1.0199	1.85151	3.35404	0.0670403	0.947791
KCNG1	1.01895	0.268244	1.70847	0.191184	0.999944
CGN	1.01891	2.90982	2.44428	0.117954	0.999944
GLYATL1	1.01854	-2.11765	2.26306	0.132492	0.999944
SSTR1	1.01773	-2.20455	1.82479	0.176745	0.999944
FAM13A-AS1	1.01524	3.06147	3.29482	0.0694989	0.958129
ANK3	1.01501	1.91668	1.92499	0.165308	0.999944
APOBEC3A	1.01459	0.58911	1.64564	0.199553	0.999944
MYH11	1.01458	2.52797	1.95349	0.162211	0.999944
CTSH	1.01442	7.628	3.40875	0.0648516	0.940029
POU2F3	1.01411	2.00629	0.761097	0.382985	0.999944
DDX25	1.01346	1.86081	1.51312	0.218663	0.999944
CCDC3	1.01172	3.8766	3.33825	0.0676865	0.951469
EDN2	1.0107	-1.24902	0.595301	0.440376	0.999944
CD40LG	1.01066	0.442934	2.64265	0.10403	0.999944
EFHD1	1.01055	4.20939	2.33046	0.126865	0.999944
ERVFRD-1	1.01014	-1.57279	2.35173	0.125144	0.999944
TBC1D10C	1.00966	4.85743	2.1581	0.14182	0.999944
FKBP1B	1.00868	2.11707	2.81787	0.0932203	0.999944
SPDYE2	1.00825	0.498406	1.689	0.193733	0.999944
CEACAM4	1.00711	-1.78632	1.37909	0.240257	0.999944
SSTR2	1.00671	1.08221	3.19551	0.0738407	0.973605
SEPT1	1.00668	3.94808	2.55458	0.109975	0.999944
ARHGEF5	1.00651	3.78009	2.21182	0.136957	0.999944
ARHGAP9	1.0058	4.63703	2.08557	0.148697	0.999944
CBY3	1.0058	-1.65671	1.67134	0.196079	0.999944
STAC2	1.00539	2.67502	1.03131	0.309852	0.999944
PKDREJ	1.00473	-0.690372	2.14874	0.142686	0.999944
PTPN7	1.00455	3.72283	2.95976	0.0853606	0.999944
OBP2B	1.00438	-2.34334	1.23607	0.26623	0.999944
CHMP4C	1.00264	0.908148	1.02583	0.31114	0.999944
HCAR3	1.00225	-0.847504	1.36772	0.242204	0.999944
KCNS2	1.00205	-1.6089	1.5681	0.210484	0.999944
LGR5	1.00204	0.303304	1.80067	0.179631	0.999944
C11orf21	1.00198	2.39639	2.20907	0.137202	0.999944
CIITA	1.00142	5.97761	2.18042	0.139777	0.999944
KIF19	1.00071	0.948798	1.82551	0.176658	0.999944
MARVELD2	1.00044	-2.01931	1.29827	0.25453	0.999944
RARRES2	0.999882	5.37168	2.1467	0.142877	0.999944
FSD1L	0.9995	4.31719	3.30633	0.0690133	0.95794
C7	0.999421	4.09435	1.40676	0.235595	0.999944
ARRB2	0.998808	6.38051	3.24952	0.0714446	0.967959
LINC02541	0.998595	-1.22265	2.45916	0.116841	0.999944
ZNF831	0.998144	1.20804	2.05417	0.15179	0.999944
GCSAM	0.9979	1.5691	3.67741	0.0551544	0.891493
DMKN	0.99762	8.3451	1.12216	0.289453	0.999944
SP5	0.997205	2.0713	0.608399	0.435391	0.999944
BASP1-AS1	0.996904	-0.520334	1.77611	0.182628	0.999944
GCNT4	0.996793	1.00839	2.21653	0.136539	0.999944
RPL22L1	0.996115	5.73745	2.15004	0.142566	0.999944
TPH1	0.995885	1.41823	2.61997	0.105526	0.999944
OBSCN	0.995731	5.07669	2.76832	0.0961471	0.999944
PPP1R14D	0.995476	-2.67379	1.20019	0.273283	0.999944
TLR5	0.995287	2.50762	3.44011	0.0636313	0.933066
GPR160	0.995221	2.02073	3.02059	0.0822137	0.999944
FGFRL1	0.995059	4.14722	2.43375	0.118748	0.999944
SH3BGRL2	0.994872	3.62112	3.93383	0.0473241	0.850506
SNORD99	0.99459	1.54402	3.54442	0.0597461	0.912306
LNP1	0.99423	2.866	2.02971	0.15425	0.999944
TNNI2	0.993252	1.90914	2.30769	0.128735	0.999944
CENPS-CORT	0.992802	-1.3004	2.52807	0.111837	0.999944
RAPSN	0.991142	0.926468	2.95821	0.0854424	0.999944
STX17-AS1	0.990997	-1.80142	2.06531	0.150684	0.999944
LTC4S	0.990464	1.5156	3.22907	0.0723417	0.970375
MS4A6A	0.989678	6.50616	2.57203	0.108768	0.999944
AL451060.1	0.989118	-0.269221	0.924443	0.336311	0.999944
FBXO15	0.988519	0.924069	2.79106	0.0947915	0.999944
PKP1	0.988449	7.13221	0.780432	0.377009	0.999944
ARHGEF4	0.988445	4.08086	1.28472	0.257024	0.999944
NKPD1	0.987831	1.55857	2.564	0.109322	0.999944
LGALS9C	0.987206	-0.236136	0.809564	0.368249	0.999944
LINC00922	0.987157	-0.644152	1.59411	0.206739	0.999944
SDR16C5	0.986563	2.81263	0.724874	0.39455	0.999944
LINC00958	0.986021	-1.11259	0.826648	0.363244	0.999944
CISH	0.986019	3.78458	2.81542	0.0933626	0.999944
LIPH	0.986016	0.808306	1.75911	0.184735	0.999944
ATP13A5	0.985304	-0.912951	0.956438	0.328086	0.999944
FAM167A	0.98513	1.25521	1.90688	0.16731	0.999944
AREG	0.984851	0.11592	1.3044	0.253411	0.999944
GGT6	0.983052	2.25081	0.698769	0.403198	0.999944
ABLIM1	0.982891	6.08714	3.7833	0.0517663	0.873123
PTPRF	0.982816	6.08829	2.96698	0.0849805	0.999944
ARHGEF19	0.982487	3.88201	3.85451	0.0496125	0.865522
AL031847.1	0.982272	1.35776	2.42666	0.119287	0.999944
GPR150	0.981923	0.556813	1.47738	0.224185	0.999944
GRIN2D	0.981672	2.56125	3.11552	0.0775498	0.989615
AKR1B10	0.981236	1.78838	0.767487	0.380995	0.999944
KLHL38	0.980983	1.22412	2.63785	0.104345	0.999944
IRF6	0.980957	3.98198	1.11798	0.290353	0.999944
ZNF85	0.980873	-0.110936	2.49646	0.114103	0.999944
FLJ46284	0.980753	0.405284	2.67543	0.101908	0.999944
ZNF80	0.980685	-1.99033	1.40416	0.236028	0.999944
RNF225	0.980017	-3.11123	1.10647	0.29285	0.999944
CLIC3	0.979332	2.06476	1.86022	0.172599	0.999944
FAM180B	0.979283	3.27179	2.84378	0.0917282	0.999944
CD6	0.979029	3.6169	1.83185	0.175909	0.999944
CD3G	0.978784	2.4485	1.43297	0.231281	0.999944
ARHGAP45	0.978333	6.09183	2.81261	0.0935262	0.999944
SLC25A21	0.977315	-0.0620365	0.784425	0.375791	0.999944
IRF5	0.97711	5.36186	1.80855	0.178682	0.999944
CD177	0.976641	1.95985	0.871723	0.350479	0.999944
ZMYND15	0.976313	3.25829	2.53065	0.111654	0.999944
DUSP16	0.975894	5.88371	3.17313	0.0748587	0.97657
SNX32	0.974117	2.99637	3.26227	0.0708911	0.964982
MIR106B	0.973357	-1.55445	2.1781	0.139988	0.999944
PROM2	0.973049	4.11359	1.21028	0.271276	0.999944
TDRD12	0.971829	-0.93444	2.30844	0.128673	0.999944
CD7	0.971644	2.77854	1.80396	0.179235	0.999944
EYS	0.971633	-0.0402128	3.35647	0.0669415	0.947791
KLC3	0.971036	1.76971	1.13075	0.287616	0.999944
FPR3	0.970344	6.13568	1.99474	0.157846	0.999944
CAPN6	0.970066	1.81768	1.06318	0.302491	0.999944
RGS9BP	0.969691	-0.702954	2.23518	0.134901	0.999944
CASQ2	0.969538	1.10979	1.9529	0.162275	0.999944
ATP13A4	0.969246	0.506372	1.48771	0.222571	0.999944
ALDH2	0.969163	5.60778	2.20479	0.137583	0.999944
DUOX1	0.968783	4.7161	1.47454	0.224631	0.999944
ACP5	0.968749	8.96125	2.58274	0.108035	0.999944
HOXA5	0.968185	2.63029	1.9409	0.163571	0.999944
MCOLN2	0.968148	4.58822	3.79864	0.0512942	0.871476
LINC02095	0.967607	-0.268447	0.934553	0.333683	0.999944
TNFRSF18	0.967553	1.98685	2.42732	0.119237	0.999944
CD247	0.967166	2.6117	2.4119	0.120416	0.999944
VNN2	0.967163	2.39835	1.40197	0.236395	0.999944
ID4	0.965855	4.89168	2.5032	0.113615	0.999944
LINGO2	0.964613	1.3992	0.933421	0.333976	0.999944
RAB39A	0.964553	-1.04775	0.97869	0.322522	0.999944
GUCY2D	0.964358	-1.56899	1.99627	0.157687	0.999944
CDS1	0.963231	2.59337	2.7679	0.0961725	0.999944
ICA1	0.962484	4.58949	2.69584	0.100611	0.999944
TXNIP	0.961968	9.76092	2.38503	0.122503	0.999944
HYAL4	0.961943	-2.24001	1.41327	0.234514	0.999944
S100A14	0.961026	5.80521	0.665969	0.414461	0.999944
PDZK1	0.960943	0.716886	3.72871	0.0534845	0.881145
STARD5	0.960939	3.4146	2.98622	0.0839759	0.999944
ZNF385A	0.960573	6.28006	2.41736	0.119997	0.999944
DAPK1	0.960491	6.88279	2.16212	0.141449	0.999944
DNAH11	0.959682	-0.282344	1.52647	0.216643	0.999944
LINC02384	0.958661	0.592876	1.89044	0.169152	0.999944
ZNF732	0.957721	-0.973164	2.01147	0.156114	0.999944
TPRG1	0.956687	2.74169	2.48536	0.11491	0.999944
BMF	0.956242	5.97945	2.58766	0.107699	0.999944
PIK3R5	0.956184	4.42552	2.21933	0.136292	0.999944
TTC22	0.955325	1.80223	1.37135	0.241579	0.999944
ZDBF2	0.954905	3.32006	1.89904	0.168186	0.999944
FAM153C	0.954486	-2.53419	1.46877	0.22554	0.999944
LGR4	0.953729	5.24947	2.73519	0.09816	0.999944
BMI1	0.952685	6.01795	2.81907	0.0931503	0.999944
TBX18-AS1	0.952589	-1.54401	2.06408	0.150806	0.999944
SPRR2G	0.952357	5.65678	0.414865	0.51951	0.999944
LRG1	0.952033	1.5256	1.9368	0.164017	0.999944
RPRM	0.951781	-3.32427	1.45957	0.226999	0.999944
PTPN6	0.949823	5.26849	2.83301	0.0923452	0.999944
SOX21	0.949622	-0.150068	0.694812	0.404532	0.999944
OBSCN-AS1	0.949599	0.747308	1.76482	0.184025	0.999944
PID1	0.948875	1.94713	3.07992	0.0792646	0.995403
PRTG	0.94867	3.90165	1.29268	0.255555	0.999944
SERPINB13	0.947833	3.37111	0.312962	0.575868	0.999944
ARHGAP6	0.94698	1.85756	2.58182	0.108098	0.999944
ZNF541	0.94632	1.36875	1.95052	0.162531	0.999944
ACAP1	0.946311	4.62327	2.22895	0.135446	0.999944
AC007622.2	0.945959	-0.726013	1.33834	0.247326	0.999944
CCDC88C	0.945775	3.21115	3.12419	0.0771383	0.989615
FASLG	0.945105	1.55414	1.3602	0.243503	0.999944
TLR10	0.945078	0.91671	2.08387	0.148862	0.999944
BCL11B	0.945039	2.39259	2.32859	0.127017	0.999944
IL16	0.944805	6.42915	3.60863	0.0574803	0.905441
CRYGS	0.944579	3.8055	4.09716	0.0429553	0.818096
ZBTB22	0.943718	-1.66106	1.48667	0.222734	0.999944
CABLES1	0.943549	7.82269	2.64484	0.103887	0.999944
PDE6B	0.943132	1.78674	2.18293	0.139548	0.999944
RAB25	0.942337	3.63459	0.685703	0.40763	0.999944
KCNMB1	0.942117	2.61548	1.93059	0.164694	0.999944
ITGAX	0.941533	7.42639	1.48727	0.22264	0.999944
HLA-DQB2	0.941052	0.924526	2.19518	0.138443	0.999944
PTCHD1	0.940165	-2.48239	1.22295	0.268783	0.999944
FAM3B	0.939967	-1.55885	1.42387	0.232767	0.999944
GYPE	0.939611	1.13847	1.49236	0.221851	0.999944
ZNF257	0.939337	0.817379	1.43368	0.231164	0.999944
RAB33A	0.939266	0.396627	1.81887	0.177448	0.999944
CD3E	0.938048	5.05319	1.21641	0.270066	0.999944
RASAL3	0.937985	4.3922	2.03653	0.15356	0.999944
SAMD13	0.937865	2.53177	2.98819	0.0838737	0.999944
CDC42EP5	0.937782	2.38105	3.58299	0.0583739	0.909651
SELPLG	0.936904	4.85671	2.50145	0.113742	0.999944
MIR3164	0.936513	-0.0277791	1.03091	0.309945	0.999944
ASTL	0.935979	-0.662527	1.36426	0.242801	0.999944
CFD	0.93542	3.55987	1.39466	0.237619	0.999944
SNORA66	0.935358	-0.185592	1.51551	0.2183	0.999944
MARVELD3	0.935287	-0.526121	1.98917	0.158428	0.999944
CA3-AS1	0.9344	-1.21084	1.0912	0.296207	0.999944
LINC01979	0.934288	-1.55232	1.87975	0.170363	0.999944
RAB27B	0.93393	1.70795	1.06494	0.30209	0.999944
SIRPB2	0.933257	2.97548	1.71108	0.190846	0.999944
FOXG1	0.933018	-0.527588	0.437572	0.508297	0.999944
WT1-AS	0.932968	-1.08227	0.816468	0.366215	0.999944
PLCXD3	0.932791	-1.22321	1.02341	0.311711	0.999944
IPMK	0.932104	3.9153	2.64996	0.103553	0.999944
SCTR	0.931881	-1.511	0.975134	0.323403	0.999944
ART5	0.931766	-1.39054	2.03791	0.15342	0.999944
SNHG8	0.931711	6.29984	2.95689	0.0855121	0.999944
IL17RD	0.931563	4.31998	2.14776	0.142778	0.999944
CCL13	0.931345	3.1265	1.851	0.173667	0.999944
C6orf48	0.930959	6.79012	3.40114	0.0651515	0.942056
ENTPD3	0.930949	0.0736914	2.71802	0.0992211	0.999944
KIT	0.930518	6.08421	1.91372	0.166551	0.999944
NUPR1	0.930509	7.34916	2.7824	0.0953051	0.999944
SLC35F2	0.929964	3.31983	2.13556	0.143918	0.999944
NINL	0.929094	4.61283	2.68363	0.101385	0.999944
LINC01876	0.928784	-0.380688	0.689756	0.406248	0.999944
ADRA1A	0.928701	-2.20779	0.817038	0.366048	0.999944
ECHDC3	0.928218	3.45584	3.2264	0.0724597	0.97062
TTN-AS1	0.928207	2.63097	1.58077	0.20865	0.999944
ABCA3	0.927272	4.77861	2.74949	0.0972854	0.999944
WDFY4	0.927172	4.39434	1.92421	0.165393	0.999944
ULK4	0.926376	4.16885	1.74743	0.1862	0.999944
APOBR	0.926046	4.79896	2.5802	0.108208	0.999944
SGCG	0.926033	-0.888315	1.33816	0.247359	0.999944
BLNK	0.925715	3.21954	2.58708	0.107739	0.999944
CERS3	0.92555	3.07718	0.84151	0.358965	0.999944
IL2RG	0.925276	5.34971	1.59958	0.205962	0.999944
MACROD1	0.925015	4.73445	2.87278	0.090089	0.999944
WNT10B	0.924662	0.971155	2.35865	0.12459	0.999944
STOX1	0.92451	0.549682	2.11553	0.145812	0.999944
F3	0.924319	3.94598	1.92436	0.165377	0.999944
PSTPIP1	0.923945	3.74573	2.08062	0.149179	0.999944
LAMC3	0.923942	4.7211	1.67865	0.195105	0.999944
SEPT3	0.923802	4.78801	1.48049	0.223697	0.999944
PTK2B	0.923242	5.54793	2.86167	0.0907135	0.999944
TMEM119	0.922587	5.34169	1.92871	0.164899	0.999944
SYT12	0.922586	0.871392	1.87539	0.170859	0.999944
ABCD2	0.922299	0.337501	1.40685	0.235579	0.999944
DSG3	0.92193	4.54565	0.571173	0.449793	0.999944
FGF22	0.921889	1.60694	1.64417	0.199754	0.999944
LINC01359	0.921735	1.76618	2.26226	0.13256	0.999944
CD72	0.921091	2.8748	2.78028	0.0954314	0.999944
LTB	0.920221	2.41931	2.08352	0.148896	0.999944
TINCR	0.919649	3.39847	1.24367	0.264765	0.999944
SCNN1A	0.91898	2.80361	1.19807	0.273709	0.999944
VMO1	0.91891	1.75224	2.60281	0.106674	0.999944
KIR2DL4	0.918773	-1.85712	0.522036	0.469975	0.999944
BTG2	0.918741	5.77926	2.40935	0.120613	0.999944
GJB3	0.917264	3.09317	0.710068	0.399421	0.999944
SLC5A5	0.917118	-2.75463	1.3267	0.249393	0.999944
CLDN4	0.91678	3.00786	1.05655	0.304002	0.999944
KCNA5	0.916528	-1.05258	1.36809	0.24214	0.999944
CORT	0.916162	-0.984156	2.31415	0.128201	0.999944
CYTH4	0.915423	5.48293	2.10545	0.146775	0.999944
LINC00892	0.914686	-1.12394	2.12784	0.144645	0.999944
AIFM3	0.914522	2.60054	2.34376	0.125786	0.999944
RNASET2	0.914492	5.66451	2.58092	0.108159	0.999944
OXCT2	0.914128	0.32706	1.44099	0.229979	0.999944
SPDYE6	0.914126	0.92743	2.23114	0.135254	0.999944
FLT3	0.913731	0.624424	1.78263	0.181827	0.999944
LINC01012	0.91292	1.01965	0.784746	0.375694	0.999944
GRIK3	0.912821	5.91215	0.480367	0.488256	0.999944
FOLR1	0.912566	-2.53742	1.86548	0.171993	0.999944
MIRLET7D	0.911447	1.7091	2.95507	0.0856087	0.999944
CLVS2	0.910406	-2.82448	1.83038	0.176083	0.999944
MUC20	0.909088	-0.491176	1.56867	0.210401	0.999944
EPHX4	0.908582	-0.510022	1.37782	0.240474	0.999944
EPHX3	0.908197	2.72524	0.94884	0.330015	0.999944
MAG	0.908156	-0.989791	0.814532	0.366784	0.999944
OPCML	0.908111	-0.605762	0.619798	0.431123	0.999944
PTRH1	0.907078	-0.0651926	1.52861	0.216321	0.999944
PSG4	0.907004	4.036	0.424619	0.514641	0.999944
EPS8L1	0.906926	4.64899	1.80182	0.179492	0.999944
CEBPE	0.906631	-1.07783	1.30445	0.253402	0.999944
CD38	0.906317	3.14323	1.40949	0.235141	0.999944
SIDT1	0.905902	2.21889	2.08949	0.148316	0.999944
ART4	0.905875	-2.28067	1.49009	0.222203	0.999944
SLCO2B1	0.904959	6.83214	1.45805	0.227241	0.999944
H2AFY2	0.904904	2.13817	3.11373	0.0776348	0.989615
CYP4F22	0.90476	2.05693	0.656117	0.417934	0.999944
PINLYP	0.904749	2.41476	2.20528	0.137539	0.999944
MMP23B	0.904169	-1.63226	1.25544	0.262515	0.999944
B3GNT8	0.903912	2.19488	2.07644	0.149589	0.999944
SLITRK6	0.903896	0.231168	0.833206	0.361347	0.999944
AL161785.1	0.903573	0.319971	1.61127	0.204314	0.999944
CD300LG	0.903569	2.25336	1.10644	0.292858	0.999944
NLRP12	0.903103	0.504646	0.988672	0.320067	0.999944
ANKRD22	0.902762	2.40864	1.6439	0.199791	0.999944
OLAH	0.902447	-2.05987	1.1203	0.289853	0.999944
FAM182B	0.902018	-0.0354129	2.07367	0.14986	0.999944
EPYC	0.901893	0.294003	0.903003	0.341978	0.999944
SPATA9	0.901358	1.28716	2.03537	0.153677	0.999944
TNNT1	0.899871	1.92063	0.839713	0.359479	0.999944
DENND1C	0.899041	3.81208	2.29737	0.129593	0.999944
HCK	0.898998	4.75078	2.05573	0.151634	0.999944
CXCL14	0.898726	6.68881	1.69077	0.193499	0.999944
TMEM45A	0.898414	6.34298	1.31861	0.250842	0.999944
ZC3H12D	0.898354	2.90832	1.47318	0.224844	0.999944
PWP2	0.898037	1.94507	1.51283	0.218708	0.999944
PPM1H	0.897844	5.34969	1.77178	0.183162	0.999944
DSC2	0.897772	4.55802	1.2022	0.272883	0.999944
SYNGR2	0.897233	6.92397	2.93335	0.0867675	0.999944
EVPL	0.896829	5.08917	0.786163	0.375263	0.999944
SLC30A2	0.895981	1.58529	1.33436	0.248031	0.999944
PMF1-BGLAP	0.895352	-1.14254	1.24968	0.263614	0.999944
GRB14	0.894849	0.536751	2.53167	0.111582	0.999944
TLR7	0.894567	2.78549	1.97578	0.159835	0.999944
GAS6-AS2	0.894313	-0.4654	2.39635	0.121618	0.999944
CNR2	0.893607	-0.831186	1.33216	0.248421	0.999944
LILRA4	0.892865	-0.0632645	1.0444	0.3068	0.999944
OTX1	0.891902	1.87652	2.01067	0.156196	0.999944
TFEC	0.891274	4.38101	1.36575	0.242544	0.999944
TP63	0.890628	3.76163	0.789809	0.374158	0.999944
ITLN1	0.890225	-1.56526	0.650993	0.419758	0.999944
CHRM3-AS2	0.889384	-0.151366	1.34175	0.246725	0.999944
CEACAM7	0.889321	-3.45441	1.07246	0.30039	0.999944
AK4	0.888859	3.55121	2.50865	0.113223	0.999944
ZNF790-AS1	0.888744	1.37574	1.91691	0.166198	0.999944
AC008629.1	0.888212	-1.34746	1.55084	0.213012	0.999944
CPA4	0.888117	3.86238	0.907192	0.340861	0.999944
WDR66	0.888018	1.63837	2.69487	0.100671	0.999944
TNNT2	0.887986	1.04902	0.966647	0.325518	0.999944
RPL12	0.887865	10.0266	3.28143	0.0700679	0.958129
SNORD30	0.887731	-0.293736	1.28128	0.257661	0.999944
PSD4	0.887565	5.03009	2.01616	0.155633	0.999944
DEGS2	0.887385	2.08135	1.22817	0.267764	0.999944
ICAM3	0.887254	1.27717	1.5066	0.219659	0.999944
PROSER2	0.887143	1.9066	2.18172	0.139658	0.999944
SAMD12	0.885712	-1.12176	1.6694	0.196339	0.999944
RUFY4	0.885592	0.845826	1.91555	0.166348	0.999944
AL022323.1	0.88481	-3.45975	1.35822	0.243846	0.999944
TCL6	0.884406	0.449434	0.83434	0.36102	0.999944
RDH5	0.884119	2.33699	2.26563	0.132272	0.999944
NOS1	0.883796	-0.87312	0.913632	0.339153	0.999944
MGMT	0.883592	3.44524	2.06905	0.150315	0.999944
NECTIN4	0.88358	4.11277	1.19761	0.2738	0.999944
GJB5	0.883461	1.94812	0.573759	0.448769	0.999944
RHOH	0.883088	2.2439	1.7111	0.190842	0.999944
GRAMD1B	0.883016	3.09615	2.27288	0.131655	0.999944
BCL11A	0.882638	1.57179	1.80936	0.178584	0.999944
SLC6A17	0.881651	6.16678	1.01479	0.313759	0.999944
GRHL1	0.88135	3.5812	1.26938	0.259884	0.999944
FRAT2	0.880677	3.78719	3.87394	0.0490414	0.860763
AKNA	0.880598	5.47151	2.03363	0.153853	0.999944
TBX21	0.879903	1.16056	1.43337	0.231215	0.999944
LINC02525	0.879478	1.40755	1.05168	0.305121	0.999944
LARGE2	0.879312	1.90803	0.869235	0.351167	0.999944
KLRG2	0.879102	-1.86069	1.16763	0.279889	0.999944
FEM1A	0.878873	1.32372	2.75628	0.0968732	0.999944
SIK1	0.877867	0.471745	0.475574	0.490434	0.999944
RASA4	0.877707	1.3006	2.67215	0.102118	0.999944
KCNK7	0.877477	1.92589	1.5532	0.212663	0.999944
KLK7	0.877453	4.56317	0.458077	0.498524	0.999944
CHRM3	0.877435	1.66042	1.01457	0.313811	0.999944
MIR573	0.877428	-0.793802	0.627059	0.428436	0.999944
ABCA12	0.877255	2.75549	0.698731	0.403211	0.999944
CYBA	0.877033	7.5805	1.88767	0.169465	0.999944
MAP1LC3B2	0.876556	0.282342	1.76812	0.183614	0.999944
MS4A14	0.876455	1.81008	1.6129	0.204085	0.999944
RPS6KA2	0.876373	5.40904	1.65482	0.198304	0.999944
C1orf116	0.875798	3.16064	0.773752	0.379059	0.999944
ERVMER34-1	0.875514	-1.13615	1.35253	0.244835	0.999944
EPX	0.875286	-0.825696	1.2562	0.262372	0.999944
CBLC	0.874593	1.69721	0.442887	0.505732	0.999944
PCED1B	0.87459	3.85791	1.31774	0.250998	0.999944
SLAMF1	0.874185	2.15889	1.47242	0.224965	0.999944
RAET1E	0.872257	0.879907	0.909372	0.340281	0.999944
SERPINB4	0.871881	4.14594	0.286387	0.592545	0.999944
FGD6	0.871694	3.96148	1.79971	0.179747	0.999944
CCDC62	0.871665	-0.320991	2.39494	0.121729	0.999944
DENND3	0.871566	4.88837	2.01588	0.155661	0.999944
ANO9	0.871515	4.71511	1.6763	0.195416	0.999944
NCCRP1	0.871325	3.96283	0.71068	0.399218	0.999944
CD4	0.871095	6.57164	1.66323	0.197168	0.999944
XKR4	0.870879	-2.0534	0.896823	0.343635	0.999944
CCDC169	0.870574	0.968335	0.861151	0.353417	0.999944
KDM7A	0.870425	5.30094	2.75693	0.0968339	0.999944
FAM46C	0.870077	3.40667	1.59278	0.206929	0.999944
TMEM184A	0.869697	3.21428	0.805335	0.369503	0.999944
TREML2	0.869599	-1.8618	1.90477	0.167546	0.999944
FDCSP	0.868828	2.26931	0.705826	0.400833	0.999944
SLC10A5	0.868591	-0.00946768	2.47628	0.115575	0.999944
RBFADN	0.868262	2.00322	2.11236	0.146114	0.999944
USP32P1	0.868239	1.99169	0.467094	0.494327	0.999944
ALOX5AP	0.867847	3.99018	1.94835	0.162764	0.999944
IL2RB	0.867678	4.3227	1.33746	0.247482	0.999944
MS4A2	0.867559	1.36937	1.49165	0.22196	0.999944
CMA1	0.867491	0.420297	1.98291	0.159084	0.999944
CDK15	0.867234	1.95902	1.03731	0.308448	0.999944
PCDHA3	0.866097	-1.49461	0.969548	0.324793	0.999944
PTEN	0.865291	6.78112	3.70041	0.0543991	0.885972
SASH3	0.865203	4.62508	1.62247	0.202747	0.999944
RAB11FIP4	0.864994	4.2035	3.2783	0.0702017	0.958129
GPR141	0.864763	0.485127	1.12707	0.288401	0.999944
PICSAR	0.864595	-1.47719	0.890433	0.34536	0.999944
UBL4B	0.864196	-2.35735	1.74884	0.186022	0.999944
C9orf66	0.863931	-0.204664	1.47671	0.224289	0.999944
TTC9	0.863714	0.948684	2.2828	0.130816	0.999944
FLOT1	0.863416	7.56905	2.48392	0.115015	0.999944
DBH-AS1	0.862905	1.47647	1.93105	0.164643	0.999944
HLA-F	0.858884	6.41956	2.09357	0.14792	0.999944
LINGO4	0.858874	-2.92176	1.66121	0.197439	0.999944
KIAA1958	0.858857	2.10741	2.16795	0.140914	0.999944
KCNA7	0.858438	-2.42244	0.996308	0.318205	0.999944
TMEM140	0.858408	5.77618	2.87582	0.0899192	0.999944
TESPA1	0.858038	1.42685	2.19298	0.138641	0.999944
AL049870.3	0.857802	-0.309335	1.08691	0.297158	0.999944
SAT1	0.857726	9.98306	2.34839	0.125413	0.999944
FIBIN	0.857657	2.96061	1.37293	0.241309	0.999944
ADAMTS15	0.85739	3.7126	1.79816	0.179935	0.999944
GAS2L2	0.857296	-2.40848	1.80712	0.178854	0.999944
TCEA3	0.857024	3.53056	1.82913	0.176231	0.999944
TBC1D4	0.856496	5.94444	3.08686	0.0789271	0.993907
LILRB5	0.856488	3.20948	1.93472	0.164243	0.999944
ZC4H2	0.855722	2.01944	2.0605	0.15116	0.999944
KLK1	0.855621	1.12507	1.22202	0.268964	0.999944
LINC02260	0.855484	-1.42955	0.655589	0.418122	0.999944
PTAR1	0.854762	6.19069	2.34382	0.125781	0.999944
SNHG12	0.854522	6.06244	2.76266	0.0964879	0.999944
MYO16	0.854464	0.171154	2.03367	0.153848	0.999944
TMEM52B	0.854246	0.610629	0.831121	0.361949	0.999944
LILRA6	0.853554	1.34074	1.24714	0.264099	0.999944
TMEM100	0.853474	1.31445	1.56887	0.210371	0.999944
DUSP2	0.852805	3.40356	2.47629	0.115574	0.999944
RAMP1	0.852796	3.14463	1.70519	0.19161	0.999944
PGLYRP2	0.852352	-3.02586	0.917924	0.338021	0.999944
PAQR6	0.851205	4.42222	1.46695	0.225828	0.999944
PYCARD	0.850746	4.33275	2.47845	0.115416	0.999944
CHI3L2	0.850551	3.48621	1.50518	0.219876	0.999944
CFTR	0.850026	-0.0963578	1.18752	0.275831	0.999944
HOXD1	0.849835	-0.697734	1.14342	0.284931	0.999944
GDPD2	0.849018	0.671324	1.1723	0.278929	0.999944
FERMT3	0.848619	6.61732	1.8337	0.175691	0.999944
ACCSL	0.848412	2.00718	1.04086	0.307621	0.999944
ITGB2-AS1	0.848351	3.56288	1.65748	0.197944	0.999944
KCNJ1	0.848308	-1.45676	1.43394	0.231122	0.999944
PSTPIP2	0.848039	3.51443	2.07533	0.149697	0.999944
TMEM40	0.847926	3.07954	0.448567	0.503016	0.999944
ADH1C	0.847887	-0.105986	0.815949	0.366367	0.999944
FOXP4-AS1	0.847108	-0.266939	0.918741	0.337806	0.999944
AATBC	0.847061	2.65889	2.46301	0.116555	0.999944
LINC01011	0.846944	2.40144	3.44031	0.0636239	0.933066
P2RY1	0.846251	2.95153	2.58529	0.107861	0.999944
SERPING1	0.846145	8.30564	1.67307	0.195848	0.999944
CTSD	0.845326	10.6544	1.53174	0.215852	0.999944
IRS2	0.845234	5.76108	2.57909	0.108284	0.999944
IL20RB	0.844952	4.1335	0.975588	0.32329	0.999944
CD24	0.844506	4.58776	0.569885	0.450305	0.999944
MYO7A	0.843971	3.72836	2.45009	0.117518	0.999944
H3F3C	0.842922	-0.5617	1.92811	0.164966	0.999944
NME8	0.842592	-0.352994	1.64788	0.199248	0.999944
RAB44	0.842555	-0.888848	2.37817	0.123042	0.999944
PIK3R6	0.841868	2.74489	1.73398	0.187903	0.999944
CTSV	0.841794	3.73712	1.17412	0.278557	0.999944
FAM24B	0.841486	0.44733	2.15991	0.141653	0.999944
C9orf84	0.841078	0.42558	2.13811	0.143678	0.999944
LINC00982	0.84098	-0.377167	1.3511	0.245086	0.999944
CHADL	0.840412	3.23873	0.963961	0.326191	0.999944
EMB	0.839758	4.77938	2.53763	0.111161	0.999944
FGD2	0.839719	4.72518	1.44889	0.228707	0.999944
ENDOU	0.839601	1.83144	0.912133	0.339549	0.999944
VEGFD	0.839106	2.35372	1.90084	0.167985	0.999944
EDAR	0.838738	-2.23184	0.507442	0.476248	0.999944
SNX20	0.838343	2.87489	2.29779	0.129558	0.999944
LILRB4	0.83793	4.14322	1.83932	0.17503	0.999944
SLC47A2	0.8378	0.888669	1.12356	0.289153	0.999944
PAX5	0.837501	-0.67372	1.03712	0.308493	0.999944
DBNDD2	0.837359	1.49037	2.55576	0.109893	0.999944
ZNF337-AS1	0.83711	1.29415	1.83813	0.17517	0.999944
MFSD6L	0.837021	-1.39698	1.53837	0.214861	0.999944
CSF3R	0.834582	4.78846	1.41904	0.233561	0.999944
AC002454.1	0.833964	-1.79918	0.78035	0.377034	0.999944
PNMA6A	0.833323	2.85839	1.52834	0.216361	0.999944
TUBA4A	0.833269	5.6921	1.1066	0.292821	0.999944
LPAR6	0.832603	6.36213	2.98503	0.0840379	0.999944
SCX	0.831736	1.06428	1.88196	0.170112	0.999944
LYPD6	0.831553	1.56789	0.970366	0.324589	0.999944
EBLN2	0.831143	0.548789	0.745574	0.387881	0.999944
ZNF185	0.831045	3.80052	1.82892	0.176255	0.999944
POLR2J3	0.830881	3.08194	3.0528	0.0805982	0.999944
LINC00240	0.830861	1.42082	1.56558	0.210851	0.999944
GPCPD1	0.830057	6.61728	1.74061	0.187062	0.999944
POU6F2	0.830026	-0.855461	0.4805	0.488196	0.999944
SIGIRR	0.82993	5.43764	2.81838	0.0931907	0.999944
ZNF214	0.829895	0.383954	1.14243	0.28514	0.999944
CD244	0.829826	1.56077	1.67961	0.194977	0.999944
FGF17	0.829413	0.44188	0.937585	0.3329	0.999944
LAMP3	0.829247	2.52779	1.51043	0.219074	0.999944
AC112484.1	0.829244	-0.729439	2.44386	0.117986	0.999944
TMEM220	0.828887	4.00103	2.92248	0.0873536	0.999944
NLGN1	0.828823	3.94071	1.52772	0.216454	0.999944
C18orf32	0.827989	3.36296	2.30173	0.12923	0.999944
NCKAP1L	0.827039	5.74656	1.77448	0.182828	0.999944
SIGLEC1	0.82693	6.81631	1.42846	0.232017	0.999944
LMO1	0.826865	-1.30288	0.600892	0.438238	0.999944
ERICH6-AS1	0.826723	1.02097	2.27167	0.131758	0.999944
HAPLN1	0.825793	-1.72256	0.866839	0.351832	0.999944
IMPDH2	0.825692	8.18283	2.00534	0.156746	0.999944
MYC	0.825619	7.0484	1.64318	0.19989	0.999944
AMY2B	0.825583	4.40384	2.22652	0.135659	0.999944
MSS51	0.825283	2.98776	2.32418	0.127378	0.999944
RIC3	0.825103	1.15429	1.38276	0.239632	0.999944
MYZAP	0.824494	0.667169	1.64114	0.20017	0.999944
PCDHA10	0.824464	-0.926548	0.916229	0.338467	0.999944
PCLO	0.824136	1.65673	0.895574	0.343971	0.999944
LGALS17A	0.823755	-0.240836	0.67716	0.410567	0.999944
CCDC69	0.822876	4.4143	1.93539	0.16417	0.999944
EIF4EBP3	0.821807	2.94042	2.02189	0.155046	0.999944
DUOX2	0.821705	0.731301	1.10194	0.293841	0.999944
MAL2	0.821487	3.58772	0.620123	0.431001	0.999944
SCIN	0.821412	5.51526	0.569196	0.450579	0.999944
PTCH2	0.82116	3.66587	1.83334	0.175733	0.999944
PARP12	0.82103	6.60259	1.48933	0.22232	0.999944
C14orf28	0.820969	3.31779	2.57774	0.108376	0.999944
CSF2RB	0.820952	4.43262	1.47446	0.224644	0.999944
MCF2L	0.820853	6.55968	1.39456	0.237637	0.999944
SRY	0.820804	-3.05	1.36667	0.242385	0.999944
TMC8	0.820748	5.31197	1.58913	0.207451	0.999944
PODXL2	0.82062	5.20822	2.50698	0.113343	0.999944
DCDC2	0.82054	1.97194	1.016	0.313471	0.999944
ZC3H12C	0.819565	5.18943	2.84788	0.0914948	0.999944
KCNIP4	0.818928	1.46134	2.19428	0.138524	0.999944
BNC1	0.818483	1.13633	0.467642	0.494074	0.999944
TMEM108	0.81762	1.87147	1.75884	0.18477	0.999944
RPL28	0.817576	9.61582	2.77718	0.0956162	0.999944
USP49	0.817519	4.89708	1.74345	0.186702	0.999944
MAFTRR	0.816994	-1.43982	1.66699	0.196662	0.999944
CDC42BPG	0.816663	3.98411	1.34571	0.24603	0.999944
P2RY2	0.816216	0.580689	1.92388	0.165429	0.999944
AC092809.4	0.816141	1.21732	1.94124	0.163534	0.999944
GLS2	0.815616	-0.908575	2.0427	0.152937	0.999944
MYSM1	0.815554	6.20007	2.02942	0.154279	0.999944
WT1	0.815376	-0.093604	0.781777	0.376598	0.999944
C16orf74	0.815291	2.67983	1.98539	0.158823	0.999944
KCNK15	0.815026	1.15138	1.66434	0.197018	0.999944
WNT9A	0.814481	1.00033	1.97048	0.160397	0.999944
LAPTM5	0.814376	7.95366	1.51064	0.219041	0.999944
WAS	0.814301	4.18799	1.72456	0.189107	0.999944
HS3ST4	0.814284	-3.2719	0.805269	0.369523	0.999944
CLDN1	0.813832	5.3002	0.965928	0.325698	0.999944
TLL1	0.812804	1.47159	1.24641	0.26424	0.999944
PRAM1	0.812721	3.54788	1.23758	0.265937	0.999944
ACR	0.812258	-1.35827	1.74886	0.18602	0.999944
SPNS3	0.811238	0.596205	1.64291	0.199927	0.999944
COMMD6	0.811134	5.88314	2.07171	0.150053	0.999944
LTBP4	0.810658	6.93312	2.31586	0.12806	0.999944
TSTD1	0.810513	3.10808	1.46256	0.226523	0.999944
LINC02097	0.810215	-1.06419	0.400645	0.526757	0.999944
CEACAM19	0.809036	2.68689	2.49074	0.114518	0.999944
STAG3	0.808619	4.10826	2.34987	0.125293	0.999944
LINC00462	0.808148	0.366132	1.15662	0.282168	0.999944
SCAI	0.807751	3.87898	2.458	0.116927	0.999944
GPR1	0.807722	1.30461	1.38184	0.239788	0.999944
SETDB2	0.807706	6.13143	3.14435	0.0761901	0.984006
PI3	0.807595	5.28569	0.317065	0.573377	0.999944
C3AR1	0.807588	5.30993	1.41074	0.234933	0.999944
HIPK4	0.807508	-1.73082	1.39204	0.23806	0.999944
CLDN20	0.807027	-0.938738	0.853608	0.355534	0.999944
ATP6V1C2	0.806733	3.79036	1.58067	0.208664	0.999944
RPS6	0.806341	10.8546	1.47707	0.224233	0.999944
IGSF22	0.806229	1.91618	2.42693	0.119266	0.999944
EDRF1-AS1	0.806037	-0.846389	0.916162	0.338485	0.999944
FADS6	0.805805	-0.41221	0.297351	0.585548	0.999944
KIAA1324	0.805525	2.01851	1.71169	0.190767	0.999944
STON2	0.805279	2.40943	2.40235	0.121153	0.999944
LCNL1	0.804622	1.21059	1.51905	0.217763	0.999944
MME	0.803937	6.22393	0.84056	0.359237	0.999944
HIST1H2BE	0.803631	-1.22645	1.2171	0.269931	0.999944
CTSK	0.803502	9.22196	1.71309	0.190585	0.999944
DGKE	0.803354	3.1281	2.32222	0.127538	0.999944
HOMER2	0.803258	4.27235	2.04527	0.15268	0.999944
ZNF607	0.803059	2.96126	2.01121	0.156141	0.999944
ST8SIA6	0.80253	1.93729	0.898034	0.343309	0.999944
PCAT18	0.801161	-2.03911	1.08887	0.296722	0.999944
MTHFD1L	0.801111	5.92735	2.18374	0.139475	0.999944
SPATC1	0.801084	-1.12049	1.09061	0.296336	0.999944
CD83	0.800985	4.97771	2.12031	0.145357	0.999944
LINC01006	0.800789	3.55068	2.09993	0.147306	0.999944
SDR9C7	0.800728	2.11127	0.376945	0.539243	0.999944
C20orf194	0.800291	6.3868	1.97169	0.160269	0.999944
TPTEP1	0.800001	1.71787	2.09281	0.147993	0.999944
IGFL1	0.799526	2.80962	0.255022	0.613561	0.999944
NOTCH2NL	0.79948	-0.861662	0.914906	0.338816	0.999944
PKP3	0.799286	4.87488	0.490119	0.483874	0.999944
ROPN1	0.799198	3.91479	1.00801	0.31538	0.999944
LINC01103	0.799042	-0.725642	0.664575	0.41495	0.999944
AC010210.1	0.799009	0.303098	2.31708	0.12796	0.999944
PTP4A3	0.798282	4.39041	1.32119	0.250379	0.999944
GPD1	0.798129	4.04695	0.699415	0.40298	0.999944
PPM1J	0.797605	1.30084	2.19328	0.138614	0.999944
REM2	0.797531	-0.14224	2.04164	0.153045	0.999944
AR	0.797328	1.99876	1.65593	0.198154	0.999944
SFTPD	0.797248	-0.708206	0.564489	0.452457	0.999944
ZBTB42	0.796669	4.06843	2.14298	0.143223	0.999944
LAIR2	0.796314	-0.860956	0.484133	0.486556	0.999944
CUZD1	0.796309	1.37719	2.53976	0.111012	0.999944
PLD4	0.79623	2.1072	1.66952	0.196323	0.999944
RENBP	0.795985	6.94218	3.00856	0.0828259	0.999944
RASSF5	0.794822	3.82266	1.98474	0.158892	0.999944
TIGIT	0.794781	3.24794	1.11468	0.291066	0.999944
ATG9B	0.79473	3.00019	1.27128	0.259527	0.999944
BCL2L15	0.794414	0.83502	2.13218	0.144236	0.999944
HOXC13-AS	0.794341	-0.541726	0.670732	0.412796	0.999944
AGPAT4-IT1	0.794207	-1.39555	1.80003	0.179709	0.999944
TMEM178A	0.794186	1.4023	2.05416	0.151791	0.999944
MIR155HG	0.794109	3.04594	0.953056	0.328943	0.999944
CNRIP1	0.793537	4.61719	2.27605	0.131386	0.999944
TRABD2B	0.792919	0.810775	1.85394	0.173326	0.999944
PRKD3	0.792792	8.08379	1.13517	0.286675	0.999944
LINC00640	0.792587	-0.291111	1.16081	0.281297	0.999944
HCST	0.792233	1.88193	1.24132	0.265218	0.999944
SUSD3	0.792114	1.26645	1.8184	0.177504	0.999944
C5AR2	0.791907	2.3942	1.37431	0.241073	0.999944
ATP8B4	0.791556	2.90173	1.60529	0.205155	0.999944
CD53	0.791546	6.2582	1.21003	0.271327	0.999944
N4BP2L1	0.791332	4.79359	2.38872	0.122214	0.999944
FCHO1	0.790853	2.61046	2.09358	0.147919	0.999944
SYT15	0.790372	-0.15574	1.65056	0.198883	0.999944
LEKR1	0.790314	0.936015	1.64509	0.199629	0.999944
CMKLR1	0.789914	5.56697	1.91872	0.165998	0.999944
AL359643.3	0.789353	1.21631	1.80383	0.17925	0.999944
KLHL6	0.788902	4.29016	1.09272	0.295869	0.999944
AC010531.6	0.788665	-0.847572	2.31892	0.127809	0.999944
SNHG7	0.788638	5.98177	2.70835	0.0998241	0.999944
DISP3	0.788432	-1.49724	0.728204	0.393466	0.999944
PWWP2B	0.787839	3.24829	2.00357	0.156929	0.999944
STAP2	0.787127	3.98279	1.35721	0.244021	0.999944
EGLN3	0.786637	5.16581	1.89465	0.168679	0.999944
NSMF	0.78649	6.33196	2.28721	0.130444	0.999944
TVP23A	0.78639	1.37403	2.36909	0.123759	0.999944
TMEM35A	0.786382	-0.121564	1.30693	0.252952	0.999944
SMAD5-AS1	0.786363	-2.91768	1.15469	0.282569	0.999944
DNAJC5B	0.786121	0.81771	0.843488	0.358401	0.999944
SLC43A1	0.785977	4.13483	2.58974	0.107558	0.999944
TOX	0.785647	1.63505	1.20514	0.272297	0.999944
RNF183	0.785384	-2.81432	1.19525	0.274273	0.999944
TTC36	0.785361	-2.05126	0.947349	0.330395	0.999944
SH2D3A	0.784584	1.82499	1.91419	0.166498	0.999944
FAAH	0.784564	3.80085	2.27639	0.131357	0.999944
CXCL12	0.784502	7.48877	1.20849	0.271632	0.999944
ENPP2	0.784218	7.46452	0.949955	0.329731	0.999944
ADGRF1	0.784085	-2.14736	1.06908	0.301154	0.999944
ZNF623	0.783975	-0.595951	1.38894	0.238584	0.999944
RPARP-AS1	0.783735	3.94814	2.20307	0.137736	0.999944
ASAP1-IT2	0.783444	-0.585451	1.17494	0.278389	0.999944
MMRN1	0.783405	2.50872	1.16054	0.281354	0.999944
MFAP4	0.783176	5.72241	1.30371	0.253536	0.999944
RBM46	0.783035	-0.646703	0.368177	0.544	0.999944
L3MBTL4-AS1	0.782664	1.43805	0.981561	0.321814	0.999944
PLEK2	0.782589	2.81882	1.7482	0.186104	0.999944
LRRC61	0.782544	2.7579	0.919611	0.337577	0.999944
ZSCAN18	0.781918	3.75938	1.66607	0.196786	0.999944
TMIGD3	0.781796	2.75384	1.14985	0.28358	0.999944
F10	0.781762	1.91573	2.28985	0.130223	0.999944
GRIN1	0.781351	-1.25533	0.986047	0.32071	0.999944
KLHL31	0.781291	0.937171	1.49699	0.221136	0.999944
RGS11	0.780806	3.17967	1.20811	0.271708	0.999944
SLC16A7	0.780539	3.23069	1.3435	0.246417	0.999944
ADAMTS17	0.780509	3.33208	1.38587	0.239104	0.999944
SEMA4D	0.780456	4.49593	1.9163	0.166265	0.999944
STXBP2	0.780313	5.08705	1.83989	0.174964	0.999944
CCNB1IP1	0.77992	6.09806	2.26317	0.132483	0.999944
MXRA8	0.779498	6.75747	1.64781	0.199258	0.999944
MPEG1	0.779363	6.17648	1.82786	0.17638	0.999944
CACUL1	0.778961	6.35467	2.49946	0.113885	0.999944
C1QA	0.77821	8.17425	1.47245	0.22496	0.999944
BPIFC	0.778147	1.9073	0.448371	0.50311	0.999944
MS4A4A	0.778021	5.48879	1.23941	0.265585	0.999944
FBXL4	0.777973	4.93567	2.50126	0.113755	0.999944
CRB3	0.777898	-0.280734	1.08504	0.297573	0.999944
KCNK6	0.77779	4.27186	1.53792	0.214928	0.999944
PCDHB9	0.7777	0.686212	1.44321	0.229621	0.999944
ANKRD29	0.777567	2.47253	1.96025	0.161486	0.999944
CDC14A	0.777489	3.02285	2.37323	0.123431	0.999944
KRT5	0.776591	9.9369	0.3982	0.52802	0.999944
PERP	0.776173	7.58041	0.794218	0.372828	0.999944
ALOX12B	0.775917	1.84016	0.397115	0.528583	0.999944
SLC16A6	0.775395	5.30023	0.630115	0.427313	0.999944
FOXE1	0.774928	-1.154	0.333118	0.563829	0.999944
ADAT3	0.774897	1.35003	1.97699	0.159708	0.999944
MPZL2	0.774797	4.52394	1.27708	0.258443	0.999944
PTGES3L	0.774738	1.06985	1.362	0.243191	0.999944
CD33	0.774617	3.07983	2.02732	0.154493	0.999944
LILRB3	0.774546	2.9161	1.15083	0.283375	0.999944
GOLPH3L	0.774363	5.32403	2.10945	0.146392	0.999944
AC008663.2	0.774349	0.561657	1.71198	0.190728	0.999944
RPL13	0.773994	9.61303	2.66013	0.102893	0.999944
FUT7	0.773965	0.122429	1.43998	0.230142	0.999944
FREM1	0.773882	3.36543	1.35965	0.243597	0.999944
ACSBG2	0.773876	-1.27579	1.11681	0.290606	0.999944
SLC2A5	0.77384	3.25465	1.38856	0.238648	0.999944
IRX3	0.773657	3.75201	1.82703	0.176478	0.999944
LINC00278	0.77355	-1.21609	0.84866	0.356932	0.999944
UGCG	0.77324	7.67703	1.55549	0.212327	0.999944
PARD6G-AS1	0.772173	2.38628	1.95768	0.161762	0.999944
CCDC17	0.772087	2.36943	2.28151	0.130925	0.999944
AL139022.1	0.7714	-0.887642	0.675408	0.411173	0.999944
GALNT17	0.771186	0.178412	1.21374	0.270593	0.999944
UCHL3	0.770717	3.17715	1.69103	0.193465	0.999944
GUCA1B	0.770577	0.897212	1.5954	0.206556	0.999944
ARSG	0.770204	4.47858	1.42494	0.232592	0.999944
TAC3	0.769414	-2.42042	1.08628	0.297298	0.999944
MSR1	0.769192	6.44136	1.06206	0.302746	0.999944
ESRP1	0.769061	5.21254	1.2122	0.270898	0.999944
FANCF	0.768905	4.59458	2.86568	0.0904874	0.999944
PPP1R16B	0.768801	3.55266	1.69046	0.19354	0.999944
CRHBP	0.768695	0.283033	1.32567	0.249578	0.999944
TENM1	0.768003	0.744655	1.23418	0.266596	0.999944
SLC7A7	0.76774	5.70198	1.04643	0.30633	0.999944
LINGO1-AS1	0.766891	-0.444743	0.745562	0.387885	0.999944
GRID2IP	0.766685	-1.058	1.99944	0.157357	0.999944
MAP4K1	0.766199	3.89582	1.736	0.187646	0.999944
LINC00665	0.765326	4.28522	2.17564	0.140211	0.999944
CAMK2B	0.764849	0.490687	1.92303	0.165523	0.999944
CLU	0.764775	5.71119	1.18542	0.276256	0.999944
CCDC141	0.764454	-0.820786	1.123	0.289274	0.999944
FAR2	0.764157	5.12052	1.97125	0.160315	0.999944
NPTXR	0.76409	3.16677	1.73911	0.187252	0.999944
MMP11	0.763616	4.82992	1.06495	0.302088	0.999944
LPCAT2	0.763345	5.52777	2.03021	0.154199	0.999944
ATP2A3	0.763333	5.68421	1.33721	0.247527	0.999944
SLC1A7	0.763021	1.35214	1.12479	0.288889	0.999944
EMP1	0.762971	9.60393	1.21986	0.269388	0.999944
DAPK2	0.762903	3.26126	1.73872	0.187301	0.999944
TEC	0.762802	2.46653	2.43559	0.118609	0.999944
AGTR1	0.762793	1.40084	1.00831	0.315309	0.999944
EEF1AKMT1	0.762635	2.5662	1.81861	0.177478	0.999944
PNMA8B	0.7625	1.37097	1.79402	0.180437	0.999944
INPP5D	0.761172	4.58911	1.67382	0.195747	0.999944
TMEM125	0.761038	-0.325267	0.469279	0.493319	0.999944
SYK	0.760996	5.23691	1.6357	0.200917	0.999944
RPS9	0.760931	9.32005	2.46886	0.116122	0.999944
MTMR8	0.76078	-0.10062	1.19765	0.273791	0.999944
CCDC152	0.760675	0.780517	1.77742	0.182466	0.999944
PODN	0.760603	5.27373	1.23606	0.266233	0.999944
ZNF141	0.76035	3.2026	2.00178	0.157115	0.999944
LRMP	0.759433	2.63661	1.66544	0.196871	0.999944
LYPD3	0.759347	6.13234	0.596789	0.439806	0.999944
UBE2QL1	0.758916	0.018983	1.28797	0.256423	0.999944
CACNA2D1	0.758337	4.05254	1.36175	0.243235	0.999944
ABCC3	0.75823	4.06682	1.5313	0.215918	0.999944
VSNL1	0.75769	1.85038	0.801852	0.37054	0.999944
CCSER1	0.757669	-0.972849	1.03707	0.308504	0.999944
CDHR3	0.756956	2.87687	1.8517	0.173586	0.999944
IL36RN	0.75683	3.06242	0.347376	0.555602	0.999944
RPL35A	0.755503	8.51455	1.93379	0.164344	0.999944
STX19	0.754865	-0.509512	0.906987	0.340915	0.999944
CLVS1	0.753941	-2.16958	1.49703	0.22113	0.999944
TTC39C	0.753736	4.56455	2.64551	0.103843	0.999944
NAP1L3	0.753462	1.30825	1.24613	0.264293	0.999944
PHOSPHO2	0.753276	1.59264	1.95115	0.162462	0.999944
PALD1	0.752892	4.50355	1.62928	0.201802	0.999944
INPP5J	0.752809	1.16904	1.6168	0.203539	0.999944
CNTF	0.752419	1.16215	1.33133	0.248568	0.999944
PAX3	0.751733	6.17651	1.26023	0.261608	0.999944
FAM3D	0.751696	-2.07729	1.06794	0.301411	0.999944
GABBR2	0.751521	-3.04826	0.92662	0.335743	0.999944
ENO4	0.75146	-0.625697	1.06755	0.301501	0.999944
NATD1	0.75145	5.11725	2.20957	0.137157	0.999944
CYP1B1-AS1	0.751422	0.394682	1.95087	0.162493	0.999944
SPEG	0.751309	2.81816	1.39335	0.23784	0.999944
NLRP6	0.75064	-0.790106	1.47553	0.224476	0.999944
LINC01762	0.750422	0.922054	1.09536	0.295287	0.999944
RRH	0.750395	-0.572698	1.1412	0.285398	0.999944
SLC13A4	0.750362	2.764	1.60899	0.204634	0.999944
CNTN6	0.750023	-1.55335	0.61543	0.432751	0.999944
CRTAC1	0.749585	6.85839	0.754518	0.385049	0.999944
BCL2	0.749063	5.04635	1.81299	0.17815	0.999944
LRRC56	0.748964	2.4381	1.14167	0.285299	0.999944
LINC00919	0.748337	-1.26695	0.351572	0.553225	0.999944
LRRC6	0.748135	1.75862	1.42274	0.232953	0.999944
PATL2	0.747927	2.03537	2.16474	0.141209	0.999944
TGM5	0.747855	1.21145	0.6554	0.418189	0.999944
SNORA75	0.747373	0.129897	1.64157	0.20011	0.999944
CCDC88B	0.747028	5.21388	1.79608	0.180187	0.999944
EPCAM	0.746776	0.800176	0.706289	0.400678	0.999944
NAAA	0.746742	4.43464	2.51349	0.112876	0.999944
CYP4F3	0.746528	-0.630227	0.942495	0.331637	0.999944
CCDC85B	0.746012	4.28324	1.6042	0.205309	0.999944
VSIG10L	0.745869	3.20484	1.56672	0.210684	0.999944
AJAP1	0.745833	0.248494	0.855598	0.354973	0.999944
KLF15	0.745589	3.68781	1.27125	0.259532	0.999944
MKRN2OS	0.745468	0.9511	1.28136	0.257646	0.999944
AOAH	0.744381	3.74035	1.51784	0.217946	0.999944
DNAH8	0.744108	-1.03838	0.642345	0.422863	0.999944
ARRB1	0.743886	4.77833	2.70198	0.100224	0.999944
TMEM220-AS1	0.74388	1.20863	1.76552	0.183938	0.999944
TXK	0.743806	1.48179	1.76326	0.184218	0.999944
GDA	0.743635	0.841988	0.321974	0.570424	0.999944
STYK1	0.743253	-0.228322	1.53509	0.215351	0.999944
CBLB	0.743161	5.8445	2.08833	0.148428	0.999944
SLC29A3	0.742803	3.87034	1.30668	0.252997	0.999944
TCEAL5	0.7427	-2.93411	0.831352	0.361882	0.999944
PCMTD2	0.742189	5.91338	2.23557	0.134867	0.999944
PDE6G	0.741359	2.50834	1.24305	0.264883	0.999944
FPGT-TNNI3K	0.741254	0.741799	1.31029	0.252343	0.999944
SCN3B	0.740461	-0.348436	1.82397	0.176841	0.999944
PDCD4	0.740456	6.98693	2.45791	0.116934	0.999944
TMEM238	0.740261	-0.0223548	1.47962	0.223834	0.999944
KRTDAP	0.739841	6.8336	0.373101	0.541319	0.999944
LYZ	0.739311	7.94537	0.851699	0.356072	0.999944
DOCK3	0.739134	1.74396	1.94722	0.162887	0.999944
TFAP2B	0.738926	3.92641	0.328463	0.566566	0.999944
PTAFR	0.738649	4.74614	1.38051	0.240014	0.999944
SV2C	0.738341	-0.978386	0.757984	0.38396	0.999944
MANEA-AS1	0.738196	0.935987	1.30413	0.25346	0.999944
FAM83C	0.737953	2.40425	0.264747	0.606877	0.999944
GLIS1	0.737251	-0.126243	1.36098	0.243368	0.999944
SLC6A13	0.737137	-1.36285	1.10373	0.293449	0.999944
ILVBL	0.736849	8.06004	1.80384	0.179249	0.999944
WDFY1	0.736537	7.28322	1.82013	0.177298	0.999944
HIST1H2BN	0.736513	1.30428	1.31167	0.252093	0.999944
IQUB	0.736427	-1.10673	2.07213	0.150012	0.999944
FABP3	0.736384	4.86269	1.41087	0.234912	0.999944
MEIOC	0.735964	0.657876	1.11092	0.291881	0.999944
CCDC179	0.735267	-1.22541	0.425845	0.514035	0.999944
PAN3	0.735237	6.3039	2.20573	0.137499	0.999944
SYBU	0.735118	1.83087	1.63594	0.200884	0.999944
HTRA4	0.735053	4.00292	0.530501	0.466397	0.999944
CD84	0.734948	5.44677	1.02005	0.312506	0.999944
TMCC1-AS1	0.734948	3.2757	1.74947	0.185943	0.999944
MIR3685	0.734577	-0.120793	1.38038	0.240037	0.999944
SLITRK2	0.734297	3.94112	0.986499	0.3206	0.999944
HIST1H3E	0.734005	1.73942	0.844208	0.358196	0.999944
PRKAG2	0.73394	4.44743	1.81159	0.178317	0.999944
CCR7	0.733544	2.40913	1.32693	0.249353	0.999944
TMC4	0.732858	0.549352	2.51803	0.112551	0.999944
TTBK1	0.73264	-1.52827	1.04102	0.307585	0.999944
INPP4B	0.73223	6.05586	2.04112	0.153097	0.999944
FOXP3	0.732182	2.18314	1.97977	0.159415	0.999944
EXD3	0.732165	4.37908	2.94153	0.0863291	0.999944
PPP2R2C	0.731691	1.98789	0.417443	0.518216	0.999944
HPS1	0.731689	7.28067	2.26509	0.132319	0.999944
DUSP8	0.731626	0.507612	0.743647	0.388495	0.999944
NLRP3	0.731563	2.37842	1.52311	0.217149	0.999944
IL34	0.731399	2.99254	1.66672	0.196698	0.999944
WBP2NL	0.731201	2.10091	1.66557	0.196853	0.999944
FGFR4	0.731144	2.4086	1.35569	0.244286	0.999944
HCAR2	0.730769	1.36764	1.30129	0.253979	0.999944
CCDC160	0.730698	-1.1074	0.508305	0.475874	0.999944
BACH2	0.730426	2.47243	1.50305	0.220203	0.999944
CCR4	0.730419	1.26987	0.916092	0.338503	0.999944
EFNA3	0.730199	2.64009	1.40256	0.236296	0.999944
CRACR2B	0.730091	2.47887	1.84803	0.174012	0.999944
BMPR1B	0.729808	2.57869	0.867953	0.351523	0.999944
CXADR	0.728466	4.09777	0.714159	0.398067	0.999944
IKZF1	0.728368	3.75677	1.27547	0.258744	0.999944
KIAA1324L	0.727608	3.7365	1.69507	0.192934	0.999944
UPB1	0.727486	-0.248158	1.13909	0.285846	0.999944
EVI2B	0.727296	4.38942	1.42182	0.233104	0.999944
CORIN	0.72676	-0.103793	1.99202	0.15813	0.999944
EPS8L2	0.726398	5.31856	1.41354	0.23447	0.999944
C6orf201	0.725843	-0.99807	0.649477	0.4203	0.999944
OR2A42	0.725788	-0.26539	0.905729	0.34125	0.999944
INMT	0.724969	2.31772	1.31434	0.25161	0.999944
STAT5A	0.723456	6.82498	2.38858	0.122224	0.999944
BNIPL	0.723334	4.27016	0.677243	0.410538	0.999944
DNAJB13	0.723276	-0.877791	1.27179	0.259432	0.999944
RPS13	0.722953	9.11128	2.45249	0.117338	0.999944
SLC2A13	0.722474	3.83317	2.10567	0.146754	0.999944
BOK	0.722271	4.9678	1.31292	0.251866	0.999944
GCA	0.722031	4.75448	1.96175	0.161327	0.999944
LIFR-AS1	0.721959	-0.951612	1.93152	0.164592	0.999944
RIPK3	0.721349	3.70738	1.50544	0.219836	0.999944
C2orf54	0.721003	2.46892	0.343614	0.557751	0.999944
TNFAIP8L2	0.720959	2.57921	1.72758	0.18872	0.999944
[truncated: 15,656 more rows]

## Sheet: DEGs R vs. NR at week4
Gene	logFC	logCPM	LR	PValue	FDR
GLRA2	7.67284	2.44406	27.5232	1.55222e-07	0.00274045
ADIPOQ	6.83588	2.40748	20.1315	7.22971e-06	0.0098185
LINC01606	5.97189	-0.733971	19.1815	1.18863e-05	0.0133941
DEFB4B	5.66063	-0.855861	19.1414	1.21385e-05	0.0133941
CHIT1	5.53657	9.85929	16.3782	5.18794e-05	0.030531
MPP4	5.48606	4.80694	23.7284	1.10934e-06	0.00489634
TRIM54	5.42604	2.15115	15.6531	7.60881e-05	0.0388167
C10orf126	5.37104	2.39872	16.5093	4.84128e-05	0.0294734
CIDEC	5.36306	1.68012	21.5336	3.47692e-06	0.00768672
TUSC5	5.35174	-1.29041	20.1635	7.10966e-06	0.0098185
SPDYC	5.33852	0.0722196	17.3813	3.05825e-05	0.0245425
ASCL4	5.29456	0.576065	20.5547	5.79499e-06	0.0098185
MAFA-AS1	5.24671	1.8467	15.7808	7.11191e-05	0.0380487
SPRR3	5.17639	1.79601	13.5549	0.000231683	0.0681727
LBP	5.06791	-0.234074	24.8849	6.08582e-07	0.00405656
HBB	5.0464	8.39229	16.6129	4.58376e-05	0.0289022
SSX3	4.99491	0.263405	14.3047	0.000155479	0.0560199
PCSK2	4.65573	6.50054	12.1189	0.000499128	0.0856294
MUM1L1	4.61453	-0.426103	10.0694	0.0015075	0.140863
CCL18	4.50685	6.62555	20.3176	6.55953e-06	0.0098185
PAGE5	4.48774	3.73674	12.7653	0.000353105	0.0812199
PCK1	4.40062	-1.04166	12.8558	0.000336443	0.0812199
POU6F2	4.39904	-0.848088	13.1274	0.000291001	0.0755533
XAGE3	4.2289	-1.62312	14.6981	0.000126174	0.0506274
FOXL2	4.2114	-0.0129058	15.0153	0.000106641	0.0459206
SYNPR	4.09005	2.93258	11.15	0.000840309	0.111713
LMO3	4.08417	2.08983	23.2343	1.43416e-06	0.005064
SOX1	4.04987	0.722317	8.13941	0.00433133	0.233139
ISM2	4.03633	-0.677105	12.5203	0.00040255	0.0825594
MNX1-AS1	4.01474	-0.246784	13.0925	0.000296484	0.0758611
SAGE1	4.01244	0.772285	10.3905	0.00126666	0.133113
CACNA1B	3.96704	-0.732872	17.5335	2.82288e-05	0.0245425
AC090673.1	3.95597	4.02584	10.0198	0.00154864	0.143148
MAEL	3.86624	1.56923	9.6495	0.00189403	0.155567
PLIN1	3.86497	2.55902	17.4314	2.97863e-05	0.0245425
HBQ1	3.85239	0.709129	11.508	0.000692969	0.104805
ARMC3	3.84582	2.502	10.7353	0.00105111	0.12129
MEP1A	3.81216	0.828076	11.1619	0.000834947	0.111713
PLIN4	3.80307	4.22487	21.5302	3.48308e-06	0.00768672
GALNT17	3.74947	0.789807	17.0688	3.60507e-05	0.0254651
SLCO1A2	3.74689	1.27472	9.25806	0.00234461	0.172475
ESPNL	3.74536	0.617623	14.923	0.000111988	0.0463798
LINC01954	3.7429	0.323419	8.3579	0.00384015	0.219756
HBA2	3.73004	3.75584	12.7182	0.000362122	0.0812199
C14orf180	3.71407	-2.59146	12.4166	0.00042554	0.0825594
CAMK1G	3.70636	2.9573	11.4723	0.000706419	0.104805
KRT25	3.61267	-1.70593	10.2596	0.00135972	0.138101
THRSP	3.58588	0.686241	17.8074	2.44436e-05	0.0227133
PNLDC1	3.5722	2.14851	11.961	0.000543244	0.0879905
HBA1	3.50911	0.243025	9.37836	0.00219562	0.168344
CLVS2	3.50591	-0.879947	9.15729	0.00247729	0.177366
KCNF1	3.4714	-0.660487	10.2224	0.00138746	0.138101
ATP6V0D2	3.46253	4.72435	7.43647	0.00639151	0.277879
KLK12	3.41485	-1.32158	9.98537	0.00157789	0.143596
MT1A	3.41035	1.66664	15.9191	6.61082e-05	0.0376497
SPRR2F	3.40744	0.491398	6.43008	0.0112203	0.36065
KIF1A	3.40346	2.71757	8.44883	0.00365279	0.212864
KCNMA1	3.40225	5.56887	17.288	3.21201e-05	0.0246557
CELF5	3.36534	1.20198	10.9357	0.0009433	0.118674
WNT6	3.31795	-0.180817	17.8861	2.34523e-05	0.0227133
LINC00689	3.31162	0.771008	7.27985	0.00697323	0.28335
PCAT29	3.30713	-0.674647	15.8498	6.85724e-05	0.0378327
XAGE5	3.26032	-0.20752	4.82861	0.0279912	0.493277
NR2E1	3.25531	-1.1976	8.59329	0.00337404	0.205409
PLA2G2A	3.25131	5.35568	12.4589	0.000416011	0.0825594
SPRR2A	3.21731	4.61852	4.46588	0.0345783	0.527185
HS3ST2	3.21501	5.23901	10.005	0.00156119	0.143458
CCL3L3	3.19833	1.2716	10.2269	0.00138406	0.138101
KLK6	3.19522	4.07909	4.90442	0.026788	0.487067
XAGE2	3.16368	-1.79915	12.1649	0.000486979	0.0856294
TERT	3.15859	2.09314	10.3927	0.00126518	0.133113
LILRA4	3.13929	0.438624	9.61521	0.00192972	0.155567
EFHD1	3.13718	4.89881	13.3801	0.000254307	0.0690004
LHFPL4	3.12292	0.013254	11.0422	0.000890613	0.116472
S100A7A	3.11779	4.59723	4.61826	0.0316334	0.512844
LINC02260	3.10343	-0.831739	8.19029	0.00421151	0.230199
HYDIN	3.09138	0.544699	10.072	0.00150537	0.140863
GSG1L	3.09062	0.631034	8.55233	0.0034508	0.208644
ZIC2	3.06516	-0.043563	7.27516	0.00699145	0.28335
LINC02544	3.04963	1.33419	12.7308	0.000359674	0.0812199
CCRL2	3.04832	3.82432	12.4682	0.000413949	0.0825594
MOGAT2	3.04588	-2.6915	13.4833	0.000240695	0.0690004
DEFB4A	3.04464	0.732596	4.91322	0.026652	0.487067
LILRA2	3.04214	2.16043	10.0724	0.00150505	0.140863
PIP	3.01997	-0.647662	10.6213	0.00111794	0.125393
ARHGDIG	3.01213	-0.883612	12.5095	0.000404887	0.0825594
HP	3.00513	-0.180104	9.15102	0.0024858	0.177366
AC002454.1	3.00292	-0.974369	7.94409	0.00482446	0.249527
SLC7A10	2.99022	-1.91763	10.8478	0.000989118	0.120814
TLX2	2.96349	-0.854858	9.1	0.0025561	0.179851
SYCP2L	2.94656	2.11486	11.3793	0.000742672	0.106601
HIF3A	2.94633	3.46207	8.78868	0.00303106	0.194507
ASAP1-IT2	2.94531	0.89247	12.0873	0.000507677	0.0856294
DNAH5	2.94504	-0.865831	13.4105	0.000250222	0.0690004
SH3GL2	2.93681	0.456948	7.53714	0.00604398	0.272907
CEACAM3	2.92642	-0.996341	11.8941	0.00056311	0.089565
HBG2	2.9219	-0.747518	7.55075	0.0059985	0.272907
L1TD1	2.91839	-0.0122463	7.11872	0.00762833	0.299572
CCL3	2.9044	3.38356	11.2348	0.000802767	0.111597
AC123777.1	2.90399	5.42778	9.40364	0.00216555	0.168344
IL12A-AS1	2.90293	-1.99622	7.36991	0.00663241	0.27918
TPO	2.89714	-0.350707	10.7943	0.00101814	0.120814
MMP10	2.87862	1.84369	5.0678	0.0243743	0.470305
DGAT2L6	2.86986	-0.76609	10.0287	0.00154118	0.143148
MAGEL2	2.86925	0.971295	8.72474	0.00313921	0.196593
LINC00906	2.86804	2.82144	5.51279	0.0188779	0.429496
HHATL	2.86062	5.10078	4.46928	0.0345096	0.526592
LCN2	2.85627	3.6101	5.66927	0.0172647	0.41427
CCL4	2.85552	2.94625	9.99666	0.00156824	0.143458
AWAT2	2.85109	-1.39485	12.1516	0.000490467	0.0856294
C1QL4	2.84116	0.85324	8.75003	0.00309596	0.195911
PCSK1N	2.83361	1.58749	5.71995	0.0167732	0.411865
WISP2	2.82108	6.71022	10.738	0.00104958	0.12129
KRT28	2.80817	-3.15906	10.2159	0.00139235	0.138101
S100A12	2.80431	0.777122	9.08113	0.0025826	0.179933
TFDP3	2.80337	0.375242	4.23106	0.0396906	0.541528
SNORD3A	2.79942	2.14989	8.68528	0.0032079	0.198714
GH1	2.79526	-2.67447	11.9107	0.000558113	0.089565
HLA-DQA2	2.79453	3.64318	6.26661	0.0123034	0.371369
NMRK2	2.7828	1.09934	7.25095	0.00708637	0.284341
PENK	2.74661	1.51394	6.2279	0.0125753	0.371635
CFD	2.74225	4.44965	7.30994	0.00685744	0.281848
FGFBP2	2.73691	5.72245	7.45953	0.00631013	0.276319
KCNG1	2.73476	1.34836	8.582	0.00339502	0.205976
SERPINA9	2.73183	0.799275	4.15192	0.0415873	0.55005
MAP1LC3C	2.72457	0.752643	13.6687	0.000218055	0.0663752
CHRNA1	2.72398	3.27204	6.19705	0.0127963	0.374039
RAB3C	2.72244	1.20268	13.6049	0.000225594	0.067506
NTNG1	2.71749	1.49778	7.37278	0.00662183	0.27918
AL451060.1	2.71621	0.214815	4.43791	0.0351492	0.527421
FNDC10	2.71598	5.95301	10.5081	0.0011885	0.129525
HPSE2	2.7114	3.42762	7.50778	0.00614331	0.273433
GALNT13	2.67538	-0.640007	9.07684	0.00258867	0.179933
PLA2G2D	2.66336	3.89954	7.50502	0.00615272	0.273433
TMEM35A	2.66226	0.536386	7.74911	0.0053739	0.265646
NOV	2.66078	7.58304	9.66732	0.00187575	0.155476
PLEKHG4B	2.66005	2.34845	7.66377	0.00563406	0.268276
C6	2.65099	-1.12467	8.5096	0.00353277	0.210152
CAMP	2.61619	-0.0966986	8.40831	0.0037351	0.216207
GPD1	2.61097	2.35772	12.1791	0.000483271	0.0856294
AWAT1	2.60966	-2.20456	8.79071	0.00302768	0.194507
CACNG4	2.60495	-1.78398	8.27855	0.00401161	0.224841
GAL	2.60427	0.34794	11.7359	0.000613053	0.0957827
TCF15	2.60161	0.448385	8.16418	0.00427258	0.2321
OTOA	2.5951	3.57803	5.12975	0.0235191	0.468195
OSR2	2.57867	3.28467	8.45042	0.00364959	0.212864
ELFN2	2.57066	0.18844	4.72024	0.0298095	0.502128
ADA2	2.5639	7.32376	9.61764	0.00192717	0.155567
DKFZP434A062	2.56125	-1.21319	9.63225	0.0019119	0.155567
HHLA2	2.55833	-1.91054	10.3104	0.00132286	0.135785
PLPPR5	2.55428	-0.365452	5.26252	0.0217895	0.456338
MYMX	2.5516	-2.66525	8.96466	0.00275252	0.18548
STAC	2.54038	0.967578	11.1168	0.000855482	0.112713
NCF1	2.53813	3.73733	9.88931	0.00166242	0.148611
CXCL2	2.53077	2.017	9.81141	0.00173433	0.151371
RBP4	2.51648	0.941935	5.68434	0.017117	0.413407
C1orf127	2.50856	1.68223	12.7114	0.000363431	0.0812199
UPK1A-AS1	2.50594	-0.63373	8.79338	0.00302326	0.194507
KCNJ5	2.49757	4.89305	8.67518	0.00322573	0.198714
KCNJ4	2.49591	-1.73	5.72831	0.0166936	0.411865
AGR3	2.48754	-3.21943	6.79457	0.00914353	0.330797
LINC01208	2.48062	-2.9501	9.23262	0.00237741	0.173443
LY86	2.46872	4.79516	10.1508	0.0014424	0.140863
ADRA1A	2.46657	-2.49572	6.3937	0.0114526	0.363662
CD8B	2.46647	3.13029	10.3287	0.00130979	0.135785
ACKR1	2.46376	5.16432	10.9138	0.000954497	0.118674
FBP1	2.4619	4.52989	9.62903	0.00191525	0.155567
CTXN1	2.45364	3.33635	8.84307	0.00294203	0.192482
NOVA1	2.45339	3.12045	8.29529	0.0039748	0.223488
MIR126	2.4445	0.238552	7.84327	0.00510103	0.255702
TMEM108	2.43825	1.61531	11.1472	0.000841564	0.111713
FRZB	2.43688	3.80577	11.2676	0.000788721	0.111399
ARRDC5	2.43686	-0.234021	6.66039	0.00985795	0.344711
PKD2L1	2.43368	2.03668	6.84101	0.00890885	0.325643
SYT3	2.42146	-1.57357	4.90019	0.0268537	0.487259
VAX1	2.41853	1.02302	3.07303	0.0796009	0.677046
VIPR2	2.4159	-1.14907	10.5731	0.00114745	0.126614
CTSS	2.4146	8.43734	10.097	0.00148509	0.140863
CD300LF	2.41395	3.52099	7.93537	0.00484778	0.249527
FABP9	2.41189	-3.25611	7.89191	0.00496564	0.253377
TNFRSF9	2.4056	2.21036	11.5738	0.000668862	0.102685
ATP12A	2.40416	2.01374	3.10873	0.0778736	0.67362
HPDL	2.40399	3.72164	10.6702	0.00108875	0.124013
DCSTAMP	2.40175	2.14633	6.51211	0.0107142	0.354896
TESC	2.40026	3.82076	5.91595	0.0150044	0.395968
CNTFR	2.39556	2.58828	5.67709	0.0171878	0.41427
ALKAL2	2.38931	0.0447047	4.48927	0.0341082	0.526297
PRSS21	2.38108	-0.0352913	10.877	0.000973676	0.120212
SAA1	2.37572	2.44848	6.15539	0.0131012	0.377328
PEG3	2.36656	3.21055	4.33985	0.0372301	0.53522
CXCL3	2.36537	1.37018	6.51572	0.0106925	0.354896
PSCA	2.36436	3.83193	6.77008	0.00926988	0.333999
SENCR	2.36382	-0.244365	12.6277	0.000380082	0.0825594
NKG7	2.36026	4.46638	10.9235	0.000949495	0.118674
IGFL1	2.35779	3.13488	3.0844	0.0790463	0.676111
ODF3L2	2.35677	-0.280437	5.27994	0.0215725	0.454933
LMX1A	2.35142	-2.35558	7.2998	0.00689623	0.281859
MYO1A	2.34987	0.39677	9.2884	0.00230609	0.171159
PSG4	2.33942	4.77118	3.50354	0.0612377	0.624056
JAML	2.33931	5.71862	11.1616	0.000835095	0.111713
FGR	2.33558	5.40715	7.68906	0.00555566	0.267992
EGR4	2.32689	-2.221	5.6983	0.0169814	0.412663
ADAP1	2.32361	2.53627	10.6296	0.0011129	0.125393
SSTR1	2.32308	-2.71357	5.66203	0.017336	0.41427
SOAT2	2.32201	0.279554	9.33542	0.00224767	0.169584
TYROBP	2.31539	6.9248	9.43328	0.00213083	0.167946
KIAA1257	2.31234	-0.279175	6.3117	0.0119944	0.369446
WT1-AS	2.312	-1.29884	4.36949	0.036588	0.531148
CLDN5	2.30667	3.48247	10.3155	0.00131914	0.135785
CALB2	2.30481	1.05477	6.6034	0.0101784	0.350293
LINC02158	2.30193	-2.21093	8.71361	0.00315844	0.19704
CLEC3B	2.29374	4.6587	7.27839	0.0069789	0.28335
LEP	2.2932	-0.628005	4.27311	0.0387201	0.538541
CATSPERD	2.27961	-1.24344	5.86417	0.0154522	0.402297
ELANE	2.27558	-2.2546	4.46189	0.0346591	0.527421
ITLN1	2.27294	-1.50741	6.40858	0.011357	0.36324
SOWAHD	2.27161	1.6653	8.32318	0.00391424	0.221493
CCL4L2	2.27032	1.87361	6.36755	0.0116226	0.364069
CXCL8	2.26993	3.90814	6.27969	0.0122129	0.371369
AC010890.1	2.26931	0.326147	8.13943	0.00433128	0.233139
APOBEC3A	2.26892	1.18458	9.46728	0.00209169	0.165756
PTH2R	2.26483	-1.15793	5.1443	0.0233228	0.466853
FABP4	2.26215	4.42811	7.03641	0.00798689	0.307208
TRDN	2.2607	1.02568	2.81462	0.0934091	0.713912
OR2W3	2.25836	-1.36126	5.02929	0.0249222	0.475938
SDS	2.25658	5.02207	5.32431	0.0210299	0.451134
C1QTNF4	2.25632	1.50018	10.3196	0.00131626	0.135785
APOC2	2.24819	2.22744	6.3881	0.0114888	0.364069
ACTC1	2.24813	-0.3627	4.77105	0.0289421	0.495609
TMEM132E	2.24776	-0.827564	7.09571	0.00772685	0.301809
IFI30	2.24337	1.93748	7.59045	0.00586783	0.270487
FCER2	2.24182	0.191296	7.99857	0.00468143	0.244529
CLEC12A	2.23427	2.8892	10.9258	0.000948348	0.118674
OXER1	2.229	2.5957	7.79357	0.00524325	0.261496
HEPACAM	2.22888	-1.77189	4.41219	0.0356831	0.527421
HCST	2.22743	2.37423	10.4783	0.00120783	0.130698
PRAP1	2.22592	-0.931269	8.22168	0.00413928	0.228372
EIF5AL1	2.22383	2.33732	12.5301	0.000400447	0.0825594
HLA-DPB1	2.22322	7.86188	9.7268	0.001816	0.152995
LY9	2.22154	2.88612	8.0407	0.00457378	0.241045
PCED1B-AS1	2.21574	4.04696	10.7508	0.00104232	0.12129
SFRP4	2.21561	4.36629	5.56662	0.0183061	0.424737
LANCL3	2.21292	0.635152	5.80498	0.0159809	0.406545
SGSM1	2.21193	0.883373	7.4236	0.00643741	0.277879
AADACL3	2.21087	-2.20111	4.99676	0.0253949	0.47826
AL031847.1	2.21063	1.74352	10.8027	0.00101351	0.120814
SLITRK5	2.2031	0.572627	4.06099	0.0438848	0.558056
ADGRB1	2.19659	4.61618	5.98255	0.0144481	0.389437
SIRPB1	2.19305	3.2384	6.81835	0.00902259	0.327092
DDC	2.19123	-2.87813	5.32487	0.0210232	0.451134
NLRP12	2.18027	-0.311765	3.83796	0.0501044	0.587733
ART5	2.17818	-0.979557	8.22475	0.0041323	0.228372
MAL	2.17784	4.91933	5.90634	0.0150865	0.397541
NAMA	2.17768	-0.335337	7.25351	0.00707624	0.284341
RPS10	2.17541	6.29053	9.14685	0.00249146	0.177366
SYCE3	2.1748	-0.417831	3.79432	0.0514268	0.590277
FAM177B	2.17176	-0.767723	7.33787	0.00675168	0.280322
DES	2.17018	4.14961	4.0821	0.0433396	0.555651
SAA2	2.16746	0.0695902	4.56492	0.0326332	0.516012
DPEP2	2.1631	3.8287	8.53839	0.00347733	0.208817
CD300LB	2.1509	1.40427	7.54216	0.00602718	0.272907
LDHC	2.15073	0.929237	4.12702	0.0422036	0.550705
CPXM1	2.14153	5.72632	9.24796	0.00235758	0.17271
ADAMTS18	2.14142	-1.08907	4.36831	0.0366133	0.531148
SERPING1	2.14104	8.50149	12.1345	0.000494988	0.0856294
KRT79	2.13699	3.19396	5.58609	0.0181037	0.422778
DBH	2.13633	0.0916154	6.48344	0.0108884	0.356356
ZFAS1	2.12343	6.82492	11.1824	0.000825762	0.111713
AQP2	2.11936	-3.39846	6.88884	0.00867357	0.322915
VPREB3	2.11444	-0.755832	6.5618	0.0104191	0.354896
TMEM100	2.11356	0.833492	7.51395	0.0061223	0.273433
MT1M	2.11183	2.3437	7.33452	0.00676428	0.280322
IGFBP6	2.10466	4.22594	12.0559	0.0005163	0.0856821
PI3	2.10161	5.26895	2.57751	0.108392	0.7418
CHST13	2.10073	0.50447	8.75218	0.00309233	0.195911
FPR3	2.09974	6.06459	7.50171	0.00616406	0.273433
HMCN2	2.09731	2.64728	7.23567	0.00714692	0.28612
TEX45	2.09668	-1.13053	5.70753	0.0168923	0.412663
DPP10-AS1	2.0961	0.125593	2.0084	0.15643	0.809117
KRT85	2.09535	-2.74032	7.62881	0.00574432	0.269008
AC022784.1	2.09139	-0.968609	3.39821	0.0652671	0.636007
REG1A	2.09116	-1.30227	2.4196	0.119826	0.759867
ASIP	2.08987	0.494179	6.0385	0.0139972	0.383742
HAAO	2.08874	3.9542	6.84677	0.00888017	0.325643
CXCL9	2.08219	7.42069	5.21292	0.0224197	0.459413
TREM2	2.078	5.46693	6.24782	0.0124346	0.371635
ALAS2	2.07652	-2.39158	7.49668	0.0061813	0.273511
SEC14L3	2.07501	-3.41567	6.50551	0.0107541	0.355549
C21orf33	2.07228	1.33838	3.90172	0.0482367	0.580483
ITIH1	2.07031	-1.81825	8.54161	0.00347119	0.208817
CMA1	2.06861	1.18856	4.13029	0.0421222	0.55005
TM6SF2	2.06208	-0.186255	7.27361	0.00699748	0.28335
ADH1B	2.05925	3.28632	4.41089	0.0357101	0.527421
TRG-AS1	2.05714	2.82316	8.19741	0.00419502	0.230199
KLF14	2.04381	1.92413	4.9954	0.0254147	0.47826
GLYAT	2.04315	-2.02777	4.73878	0.0294899	0.500495
VNN3	2.04173	-0.542161	6.67512	0.0097768	0.344711
DUSP15	2.03618	3.36929	6.51447	0.0107	0.354896
SYNGR3	2.03575	0.682977	13.3535	0.000257946	0.0690004
MGMT	2.03274	4.45753	7.30806	0.0068646	0.281848
SLC4A8	2.02807	2.57083	7.30824	0.00686393	0.281848
KRT82	2.02784	-3.53374	4.99704	0.0253907	0.47826
CHRND	2.02477	-0.570739	3.36968	0.0664067	0.641012
NRAP	2.02427	-0.739715	3.44711	0.0633624	0.631875
LINC01186	2.02009	-1.39826	2.77171	0.0959438	0.718164
AGXT	2.01787	-1.26852	2.95239	0.0857506	0.693843
SLC47A1	2.00994	4.18509	6.83129	0.00895743	0.326023
HLA-DRA	2.00942	8.81718	6.45486	0.0110649	0.359763
IGSF6	2.00899	5.38743	10.1327	0.00145665	0.140863
HLA-DRB1	2.00605	6.8562	9.72295	0.00181982	0.152995
CACNA1C-AS2	2.00228	-1.00507	6.77462	0.00924632	0.333832
NEFH	2.00031	2.97507	4.67064	0.0306824	0.506757
RASA4B	1.99358	-0.902078	4.02625	0.0447974	0.563317
SYNDIG1L	1.99041	-0.319263	5.86767	0.0154214	0.402164
SMIM31	1.98626	-0.986325	2.1674	0.140965	0.790194
SFRP2	1.98455	6.79767	4.19896	0.0404488	0.544717
LINC01048	1.98177	-1.05009	4.95253	0.0260525	0.48163
TRGC1	1.97941	0.780869	7.05639	0.00789832	0.305079
PARP15	1.9783	3.49719	8.62526	0.00331533	0.203237
NEK5	1.97586	1.59253	8.26267	0.00404686	0.225386
DOK6	1.97483	0.900314	8.09725	0.00443325	0.236688
PILRA	1.9723	4.70498	7.88584	0.00498234	0.253496
LINC01480	1.97174	0.603155	8.36063	0.00383437	0.219756
CAPN6	1.96875	0.514649	5.31068	0.0211951	0.452858
LINC02288	1.96623	0.373116	5.77482	0.0162574	0.407705
XIRP1	1.96297	0.711731	5.12332	0.0236064	0.468195
CFAP77	1.96168	-1.21615	7.37371	0.00661843	0.27918
SLC15A3	1.95755	6.473	6.56617	0.0103935	0.354896
CCDC85B	1.9575	5.33198	6.44022	0.0111565	0.36065
HLA-DMB	1.95676	5.10615	6.82989	0.0089645	0.326023
ANXA2R	1.95475	3.47083	9.79741	0.00174758	0.151371
CD3E	1.95363	4.79772	8.01066	0.00465027	0.243622
BASP1-AS1	1.94978	0.476166	6.04464	0.0139486	0.383742
EFCC1	1.94912	2.15546	8.6726	0.00323029	0.198714
PLD3	1.94255	9.06307	9.78543	0.00175901	0.151371
KRT13	1.94203	-0.507373	3.51989	0.0606366	0.620373
MSI1	1.94155	0.60465	4.44054	0.0350951	0.527421
DBH-AS1	1.9412	2.00644	7.94033	0.0048345	0.249527
C1QTNF5	1.93812	-1.64784	5.49197	0.019104	0.43163
TM4SF19	1.93673	2.90903	5.43032	0.01979	0.435653
LINC02453	1.93656	-0.992448	6.9136	0.00855426	0.319969
FABP3	1.9334	4.99471	7.61041	0.00580323	0.269322
ADORA3	1.93191	4.22636	4.64491	0.0311458	0.510092
CD22	1.93097	3.75517	4.8538	0.0275853	0.492253
DPP10	1.93042	1.3561	1.61363	0.203983	0.844983
CPZ	1.92965	-0.560576	5.60983	0.01786	0.420986
NKAIN1	1.92595	2.99862	4.9223	0.0265122	0.487067
GPIHBP1	1.9257	2.53265	7.60767	0.00581205	0.269322
FCGR2B	1.91884	4.91585	8.68185	0.00321394	0.198714
PLAC9	1.91848	3.60681	6.13816	0.0132295	0.377329
CD300LG	1.91562	1.29134	5.69097	0.0170524	0.412663
CCDC184	1.91521	0.140298	5.95597	0.0146676	0.392953
PDCD1	1.91325	0.365373	4.75658	0.0291864	0.497044
C10orf142	1.90794	-2.20367	5.0731	0.0242999	0.470305
KLRC2	1.90646	-0.603182	4.38485	0.0362596	0.528572
CLEC4E	1.90609	2.18557	6.36008	0.0116716	0.364069
ANKRD34B	1.90559	-0.0416688	3.92024	0.0477082	0.577305
C4BPB	1.90326	-0.33613	3.89204	0.0485154	0.580579
LIMS2	1.90299	5.64926	8.76369	0.00307287	0.195854
TEX41	1.90255	6.13143	7.15219	0.00748725	0.296937
AC009119.1	1.90168	-0.720507	6.10846	0.0134537	0.380648
GIMAP1	1.8988	3.55607	9.70847	0.00183421	0.153474
CCL23	1.89814	-0.157159	5.65212	0.0174343	0.41427
IFNG	1.89811	0.795261	3.99878	0.0455331	0.564132
RHCG	1.89722	2.75051	5.07296	0.0243019	0.470305
HLA-DMA	1.89196	6.12836	7.01499	0.00808299	0.309556
LINC00163	1.88743	-1.67603	6.29244	0.0121254	0.37037
IDO1	1.88703	3.72679	5.23614	0.0221223	0.4578
L3MBTL4-AS1	1.88394	1.38631	5.72076	0.0167655	0.411865
OSCAR	1.8837	0.98615	5.5465	0.0185177	0.42643
UBD	1.88288	-0.124785	2.05139	0.152068	0.8043
SPEF1	1.88221	0.0761195	7.69897	0.00552525	0.26799
TACR2	1.87897	1.41999	8.92067	0.00281961	0.18785
DTHD1	1.87836	-0.663263	5.81434	0.015896	0.406146
TRABD2A	1.8783	2.26837	7.94855	0.00481259	0.249527
LINGO2	1.87657	1.73816	3.26156	0.0709217	0.653031
GZMH	1.87626	2.91923	5.85607	0.0155234	0.402297
SPSB4	1.87556	-2.07451	5.2283	0.0222223	0.4578
CORT	1.87553	-0.516114	8.52101	0.0035107	0.210107
SLC1A7	1.87448	1.17045	5.69571	0.0170064	0.412663
SNORD99	1.87176	1.89851	9.76015	0.00178336	0.151371
CCL5	1.86485	4.07648	6.34407	0.0117775	0.366076
FAM124B	1.86338	1.44422	6.26728	0.0122988	0.371369
UNQ6494	1.85917	-1.46777	6.22318	0.0126089	0.371635
LINC01842	1.85712	-1.67485	4.48983	0.034097	0.526297
CHCHD6	1.85436	6.99295	8.97061	0.00274357	0.18548
SNHG5	1.85399	7.96858	7.0529	0.0079137	0.305079
ELN	1.85302	5.67769	4.80071	0.028448	0.493493
CD68	1.8502	0.984599	9.42211	0.00214385	0.168221
RPLP1	1.85019	12.356	10.6959	0.00107374	0.123096
C6orf48	1.84898	6.77103	11.608	0.000656684	0.1017
AC245595.1	1.8477	0.0796516	4.84664	0.0277	0.492838
CAMK2N2	1.84719	-1.25433	3.1181	0.0774268	0.670741
SLC5A12	1.843	-1.99963	4.43029	0.0353065	0.527421
CDO1	1.84188	0.644031	6.45772	0.0110471	0.359763
SIRPG	1.84163	2.68332	7.0069	0.00811959	0.310284
KCNQ4	1.83701	1.7057	7.57199	0.00592824	0.271288
CGREF1	1.83639	3.8402	9.62388	0.00192063	0.155567
RTN4R	1.83457	3.58958	6.32913	0.0118771	0.368523
SIGLEC14	1.83318	1.11493	4.56766	0.032581	0.516012
TMEM155	1.83243	-1.45674	3.33333	0.0678893	0.644106
APBB1IP	1.83112	4.34245	6.25617	0.0123762	0.371369
BST1	1.83065	3.99609	12.9406	0.000321528	0.080721
FCRL3	1.8305	2.03325	6.05376	0.0138767	0.383401
ZNF835	1.82916	-0.691333	5.33581	0.0208916	0.449295
SCIMP	1.82624	3.09252	6.37472	0.0115757	0.364069
CD14	1.82604	6.6465	7.71884	0.00546474	0.267437
BRSK2	1.82502	1.95041	4.70607	0.0300562	0.502979
MARCO	1.82438	4.49596	5.92385	0.0149373	0.395379
DCAF12L2	1.82352	-2.07736	3.76348	0.0523835	0.592728
ABCC6	1.82177	-2.19572	4.4197	0.0355263	0.527421
PARVG	1.82055	5.1615	6.88589	0.0086879	0.322915
DNAH8	1.81836	-0.759213	2.68965	0.101002	0.729325
IGDCC3	1.81832	0.0811485	2.88052	0.0896571	0.704205
USP44	1.81743	-0.647039	8.04317	0.00456755	0.241045
NRTN	1.8144	2.28653	2.79142	0.0947705	0.716058
CNRIP1	1.8124	4.7702	7.40222	0.00651436	0.27918
SUCNR1	1.81233	2.79585	5.31705	0.0211177	0.452133
SLC6A7	1.81068	0.617294	3.93789	0.04721	0.572847
TNXB	1.80982	4.66834	4.47171	0.0344604	0.526297
TM6SF1	1.80882	2.1873	5.11199	0.0237611	0.468195
HAVCR2	1.80632	5.04598	6.57585	0.0103371	0.353836
HSPB2	1.80475	1.84593	3.57327	0.0587165	0.611586
GZMK	1.80429	2.74921	5.02757	0.0249469	0.475938
LAMC3	1.80072	4.92471	7.38164	0.0065893	0.27918
MMP23B	1.79701	-1.30625	3.42906	0.0640584	0.63251
SNORD14A	1.79633	2.33382	7.6725	0.00560687	0.268264
CTD-3080P12.3	1.79324	-2.58613	5.43875	0.0196947	0.434638
CYBA	1.79266	7.46952	9.02661	0.00266077	0.181845
C19orf81	1.78792	0.0115413	3.15128	0.0758674	0.668359
KRT35	1.7878	-3.45752	4.71139	0.0299634	0.502856
RBP7	1.78738	4.16897	5.60608	0.0178983	0.421325
TSGA10IP	1.78681	-0.0402101	2.95215	0.0857633	0.693843
ATP1A3	1.78262	-0.208717	6.23579	0.0125193	0.371635
CH17-340M24.3	1.78216	3.18694	8.24319	0.00409052	0.227101
CFHR3	1.78085	-0.724522	3.62257	0.0570006	0.607369
CDC42EP5	1.77787	2.46083	10.4129	0.0012514	0.133093
PIK3CD-AS2	1.77311	3.77414	6.36267	0.0116546	0.364069
CLECL1	1.7667	0.972219	5.14529	0.0233095	0.466853
RAP2B	1.76484	7.43728	8.78287	0.00304073	0.194507
PTCHD1	1.76284	-2.41432	4.18714	0.0407318	0.546444
TWIST2	1.75825	2.46491	5.29634	0.0213703	0.45457
DPEP3	1.75669	-1.48166	6.25888	0.0123572	0.371369
AC002985.2	1.75496	-0.895937	5.23777	0.0221016	0.4578
HLA-DOA	1.7525	1.78501	3.94316	0.0470622	0.571646
TCF23	1.75174	-1.45123	4.41077	0.0357128	0.527421
TPSAB1	1.7506	3.66843	4.82759	0.0280077	0.493277
TMEM240	1.74925	1.51324	9.26395	0.00233708	0.172475
MGLL	1.74802	6.71629	5.37819	0.02039	0.442527
GZMA	1.7429	3.82431	6.24192	0.0124761	0.371635
HLA-DPA1	1.74145	7.91852	5.59841	0.0179768	0.421764
MPV17L	1.7395	-1.51018	2.72409	0.0988447	0.724077
LIPE	1.73605	3.42393	8.3305	0.00389849	0.221311
YPEL4	1.73587	3.23297	7.64765	0.00568462	0.268572
TMEM52B	1.73361	0.653579	2.42715	0.11925	0.759867
IL10	1.73199	-0.02888	3.83584	0.0501678	0.587733
TIGIT	1.73173	3.30656	6.3068	0.0120276	0.369446
PMF1-BGLAP	1.72472	-0.692307	6.3495	0.0117415	0.365601
RGL3	1.72336	2.95473	5.22288	0.0222917	0.45816
MARCH10	1.72282	-0.667718	4.59632	0.0320407	0.516012
LINC00506	1.72101	-0.477056	3.21047	0.0731683	0.659621
DISP3	1.71964	-1.74843	6.42129	0.011276	0.361303
AGTR1	1.71942	0.95152	4.41565	0.0356107	0.527421
CTSW	1.71508	3.59803	6.48162	0.0108996	0.356356
TOX3	1.71227	-0.578224	1.56708	0.210632	0.854246
CD8A	1.71026	4.10201	5.19505	0.0226513	0.461257
AL157895.1	1.71006	-0.826714	2.75739	0.0968062	0.721145
USP6	1.71005	2.28927	6.36369	0.0116479	0.364069
SMC2-AS1	1.70752	0.563942	7.117	0.00763564	0.299572
REEP6	1.70224	4.14292	9.06252	0.00260902	0.180637
PKHD1	1.70066	3.37435	2.0686	0.150359	0.800411
EFCAB12	1.69755	-0.054485	8.8695	0.00289975	0.191742
VNN2	1.69652	2.4102	4.8347	0.0278925	0.493277
CCR10	1.69563	1.84802	5.7908	0.0161102	0.407705
ZNF571-AS1	1.69421	1.37546	4.87497	0.027249	0.491327
CLEC7A	1.69386	5.21085	5.53956	0.0185912	0.42738
SLC7A7	1.69226	5.37473	5.4728	0.0193147	0.43346
AL161785.1	1.69175	0.640888	4.80182	0.0284297	0.493493
DNAJC5B	1.68984	1.08992	3.79169	0.0515076	0.590498
FOLR3	1.68754	-1.88667	4.22336	0.0398711	0.543112
HAND2	1.68544	-0.86598	3.42945	0.0640434	0.63251
HLA-DQA1	1.68317	4.77882	4.08306	0.043315	0.555651
HAS1	1.68216	-1.17758	3.36463	0.0666105	0.641704
CD4	1.68214	6.62918	5.9379	0.0148187	0.394048
NFAM1	1.68099	4.94767	5.01757	0.0250914	0.477873
TWIST1	1.67996	3.70155	6.98905	0.00820097	0.312044
LCE3A	1.67715	0.174494	1.97798	0.159603	0.814235
RPL37A	1.67509	11.2931	7.57925	0.00590441	0.271288
PTGES3L	1.6703	0.813682	5.31623	0.0211277	0.452133
SMIM1	1.66937	1.41253	5.88563	0.015265	0.401222
PRR26	1.66737	1.47946	4.38992	0.0361519	0.528572
RPL22L1	1.66679	6.28714	5.30406	0.0212758	0.453653
LYZ	1.66587	7.73714	3.84547	0.0498807	0.587693
CXCL5	1.66292	-2.12655	4.96516	0.0258629	0.480109
DKFZp779M0652	1.65918	-1.74599	5.15161	0.0232248	0.466853
IL5RA	1.65766	-1.57465	5.59069	0.0180562	0.422778
C4orf48	1.6575	3.24515	6.60688	0.0101585	0.350291
HSPC324	1.65689	-1.77698	5.74243	0.0165599	0.411623
CES1	1.65626	3.48454	2.41241	0.120377	0.760006
KLHL30	1.6547	0.605298	4.5817	0.0323151	0.516012
PRR5L	1.65433	3.68126	6.06377	0.0137983	0.382431
AQP7	1.6542	1.42796	4.03113	0.0446679	0.562892
WSCD2	1.65352	-1.20434	3.87203	0.0490971	0.58368
CD34	1.65295	6.58777	5.70459	0.0169206	0.412663
TPSB2	1.65173	3.83339	3.61398	0.0572958	0.60794
IL10RA	1.64901	6.07528	5.74264	0.0165579	0.411623
OSR1	1.64514	1.35659	4.01081	0.0452093	0.563524
NEURL3	1.64486	0.409327	3.02786	0.081846	0.68028
HTRA4	1.64388	3.13572	3.33942	0.0676383	0.644106
CALM3	1.64315	8.93142	7.54122	0.00603034	0.272907
LINC02202	1.64289	0.419983	6.65532	0.00988601	0.344711
COLCA2	1.6425	0.045714	4.7798	0.0287955	0.494748
LIPA	1.64243	8.12915	5.61706	0.0177865	0.420013
SCGB2A1	1.64047	-3.43355	2.63153	0.104761	0.737167
IGF2	1.63739	2.60236	6.2369	0.0125115	0.371635
ANKS1B	1.63683	2.65858	3.55998	0.0591885	0.613484
TRIM51	1.63418	4.24812	2.85273	0.0912192	0.708833
CD70	1.63241	0.993714	7.63695	0.00571845	0.268572
ZNRD1	1.63157	4.80864	8.4961	0.00355908	0.210152
KRT26	1.63086	-3.68802	3.41155	0.0647415	0.635782
C1orf186	1.62939	0.598119	5.33567	0.0208933	0.449295
FASLG	1.62901	1.61369	4.49658	0.0339627	0.525976
KIR2DL4	1.62758	-1.57064	3.6714	0.0553536	0.602784
PALM	1.62746	4.59727	4.98889	0.0255106	0.47826
CST7	1.62614	3.50384	8.50697	0.00353788	0.210152
FOSB	1.62543	3.24929	7.62208	0.00576581	0.269062
RYR1	1.62471	3.41974	5.99438	0.0143516	0.387951
CTSG	1.62405	2.64707	3.53901	0.0599411	0.617537
MZT2A	1.62385	4.96766	6.48806	0.0108602	0.356356
VSTM2L	1.6232	2.60829	3.04499	0.0809868	0.679337
CHRNB4	1.62293	-1.73683	4.99389	0.025437	0.47826
PRAM1	1.62087	3.16378	4.95681	0.0259882	0.480945
C1orf162	1.61993	4.9081	7.57106	0.0059313	0.271288
MIR3671	1.6183	-0.153821	6.97082	0.00828497	0.314561
ALKBH7	1.618	5.69658	7.07541	0.0078149	0.303903
ITIH2	1.61786	0.688752	8.36672	0.00382155	0.219756
FAM110D	1.61696	1.65128	7.35269	0.00669626	0.279554
ADRB2	1.61635	3.13091	6.09782	0.0135349	0.38096
SSX1	1.61628	1.23102	1.90739	0.167253	0.820934
SLIT1	1.61511	0.687498	5.7847	0.0161663	0.407705
IFI27L2	1.61406	6.3773	6.70438	0.00961766	0.340308
C1S	1.61396	8.99084	5.39128	0.0202377	0.441106
FUOM	1.61295	4.07956	8.09805	0.00443129	0.236688
ZNF541	1.61261	1.3375	5.78254	0.0161861	0.407705
NSUN7	1.61066	0.919069	2.89062	0.0890965	0.702878
XCL1	1.61048	0.747502	6.90405	0.00860006	0.321002
CKMT2	1.60974	2.80724	3.19926	0.0736716	0.660575
CD300C	1.60947	1.7993	5.57776	0.0181899	0.423672
C1orf53	1.609	1.24593	5.4062	0.0200653	0.439505
LINC02525	1.60865	1.5379	3.03212	0.0816314	0.68028
INSC	1.607	2.23727	2.76445	0.0963801	0.720272
CD7	1.60695	3.04076	7.35225	0.00669789	0.279554
KLHL35	1.60513	2.96074	7.83917	0.0051126	0.255702
KRTAP4-1	1.60127	-3.61282	3.27948	0.070151	0.65044
PLEK	1.5992	5.61431	4.92458	0.0264772	0.487067
UCP2	1.59772	6.62576	4.3808	0.0363459	0.528572
ADAMTS15	1.59736	3.37869	7.68089	0.00558087	0.26805
WNT2	1.59724	2.60625	2.53706	0.111202	0.748482
POT1-AS1	1.59342	0.433523	5.53136	0.0186786	0.427483
ICOS	1.59296	2.32988	6.88071	0.0087131	0.323172
MNX1	1.59282	-0.108011	2.18692	0.139187	0.786101
SLC29A3	1.59016	4.05207	5.10619	0.0238407	0.468195
LINC01281	1.58612	-1.97558	4.09723	0.0429535	0.55394
GABBR2	1.58458	-0.552836	1.75403	0.185371	0.835536
CDKN2A	1.58333	3.70604	3.57592	0.0586228	0.611234
RAC3	1.58234	5.25971	4.96604	0.0258498	0.480109
TMEM37	1.58022	3.44674	5.41137	0.020006	0.438766
GSTA1	1.57716	-1.40914	2.14036	0.143468	0.791987
LAIR2	1.57694	-1.2238	3.53773	0.0599873	0.617537
IL2RG	1.57669	5.38356	5.83415	0.015718	0.404653
FAM69B	1.57562	5.11994	6.84168	0.0089055	0.325643
ASB11	1.57545	3.0347	1.89665	0.168454	0.820934
MFAP4	1.57123	5.50377	4.06255	0.0438442	0.558056
ELFN1	1.56684	2.79024	5.12715	0.0235544	0.468195
FXYD2	1.56639	-0.706367	4.90692	0.0267493	0.487067
KRTAP7-1	1.5662	-3.46338	4.13816	0.0419267	0.55005
FMO2	1.56217	2.16462	4.15593	0.041489	0.549503
GCK	1.55647	-1.97912	4.59822	0.0320052	0.516012
UPK3A	1.55635	-1.86105	3.67893	0.0551043	0.602784
SNHG12	1.55517	6.14569	7.87082	0.00502389	0.254876
PODN	1.55401	4.98651	4.28302	0.0384949	0.538104
EBF4	1.552	3.27433	5.94152	0.0147883	0.394048
LINC01050	1.55141	1.21124	3.14983	0.0759347	0.668359
ASIC1	1.5512	2.56144	5.05383	0.0245716	0.472561
PKD1L1	1.55115	1.96921	4.48389	0.0342158	0.526297
NOS2	1.54999	0.60337	3.53672	0.0600242	0.617556
SLC30A3	1.54844	-0.605673	3.29159	0.0696353	0.649695
DPT	1.54794	5.27968	4.21539	0.0400589	0.543195
PRRG3	1.54747	0.057852	4.4722	0.0344506	0.526297
LRRC70	1.54422	-0.250885	3.40061	0.0651721	0.636007
CRTAC1	1.54234	6.91503	2.8128	0.0935152	0.714165
FOLR2	1.53708	5.64553	5.94925	0.0147236	0.393837
RASL10B	1.53592	1.95251	4.28096	0.0385416	0.538104
TPCN2	1.53516	6.93081	5.66544	0.0173023	0.41427
TOX	1.5348	1.60192	5.46377	0.0194148	0.433883
NXF3	1.53472	-0.342295	4.94418	0.0261786	0.483455
PCDHA7	1.53461	-0.976475	2.58696	0.107747	0.7418
KCNA1	1.53394	-1.63594	2.28081	0.130983	0.774452
MARC2	1.53378	3.88883	5.59726	0.0179886	0.421764
TNFRSF17	1.53266	-0.127622	2.40171	0.121202	0.76031
KRT86	1.5326	-0.542119	2.58023	0.108206	0.7418
PARL	1.52956	5.25944	6.66127	0.00985307	0.344711
MSC	1.529	4.90396	7.44485	0.00636184	0.277329
GM2A	1.5287	8.52973	6.54394	0.0105242	0.354896
CSF3R	1.52767	4.36146	4.20544	0.0402945	0.544717
COX7A1	1.52286	3.4139	5.93144	0.0148731	0.394621
RPP21	1.52041	1.36306	5.45381	0.0195257	0.434207
FUCA1	1.52014	6.73707	5.18353	0.0228019	0.463255
MN1	1.51607	2.61879	5.65514	0.0174042	0.41427
PCED1B	1.51532	3.48998	5.72001	0.0167726	0.411865
SYT1	1.51474	-0.687859	3.04692	0.0808905	0.679337
AGPAT4-IT1	1.51465	-1.01438	4.48246	0.0342444	0.526297
SIRPB2	1.51167	2.69793	4.38176	0.0363255	0.528572
PNMA6A	1.51124	3.19749	4.26935	0.0388059	0.538541
SLAMF6	1.51	3.14579	5.11533	0.0237154	0.468195
GCHFR	1.50786	2.29071	4.62193	0.0315658	0.512843
ENO4	1.50769	-0.688087	4.16155	0.0413515	0.549503
ASPHD1	1.50388	4.31921	2.25295	0.13336	0.779041
SLC2A4	1.50289	1.08862	5.39413	0.0202046	0.440931
IL1RL1	1.50255	0.317122	2.86465	0.0905456	0.706637
ZFR2	1.50212	-1.64009	3.70782	0.054158	0.597713
NAPA-AS1	1.50053	1.47744	4.95761	0.0259762	0.480945
GRIK3	1.49915	6.13708	1.23203	0.267012	0.898809
TLR7	1.49822	2.86128	4.7778	0.0288289	0.494748
CNN1	1.49659	2.13599	4.4771	0.0343519	0.526297
FGFR4	1.49659	2.57768	4.29503	0.0382239	0.537265
CDH12	1.49645	0.165033	1.36914	0.241961	0.88354
LINC01561	1.49616	-1.27055	2.42561	0.119367	0.759867
HOXA11-AS	1.49477	2.01303	5.81432	0.0158962	0.406146
CD2	1.49296	4.67895	5.69374	0.0170255	0.412663
TBX21	1.49284	1.42952	4.53423	0.0332234	0.520923
ZNF85	1.49229	0.0685081	4.79704	0.0285086	0.493493
SLC25A21	1.48595	-0.106796	2.21374	0.136786	0.782048
MYO16	1.48496	0.19821	6.53041	0.0106046	0.354896
MS4A4A	1.48415	5.33901	4.69811	0.0301957	0.503095
LILRA1	1.48357	-1.51051	3.29748	0.0693863	0.648026
SARDH	1.48316	2.01213	6.08934	0.0136	0.38096
RAB33A	1.48207	1.03906	4.97898	0.0256571	0.478898
LILRA5	1.48161	0.370705	3.45714	0.0629791	0.630326
KRT83	1.48029	-3.74065	2.72151	0.0990044	0.724077
S100A4	1.47985	8.14385	3.73687	0.0532242	0.596015
LINC02422	1.47725	-1.6511	4.11063	0.0426146	0.5528
GZMM	1.47647	1.74365	5.75168	0.0164729	0.411623
SLC3A1	1.47581	-0.282173	4.8527	0.027603	0.492253
THSD7B	1.4753	-2.95258	4.88213	0.0271361	0.489866
CCR1	1.47414	4.82322	4.47931	0.0343075	0.526297
ZNF80	1.47407	-1.58015	2.68546	0.101268	0.729605
COL14A1	1.47344	5.85975	4.5685	0.0325651	0.516012
C19orf67	1.47337	-2.13755	5.4541	0.0195225	0.434207
LINC01535	1.47322	1.67624	2.79623	0.0944864	0.716058
ZNF781	1.47059	0.722683	4.80771	0.0283327	0.493468
PRF1	1.47006	3.70871	4.81898	0.0281481	0.493468
RNF122	1.46995	3.82156	6.82787	0.00897463	0.326023
LINC01393	1.4696	-1.04972	3.2867	0.0698431	0.649742
CD3G	1.46801	2.30327	4.56521	0.0326278	0.516012
PDE6G	1.46789	2.70621	3.33838	0.0676811	0.644106
CD53	1.4678	6.08187	4.40852	0.0357598	0.527421
ITIH3	1.46724	2.07834	2.93933	0.0864466	0.695314
PCDHA6	1.4664	-2.09629	1.92099	0.165748	0.820835
EEF1A2	1.46577	2.43696	2.15835	0.141796	0.790751
KRT39	1.46518	-3.74423	2.77277	0.09588	0.718164
KRTAP4-5	1.46518	-3.74423	2.77277	0.09588	0.718164
KRTAP4-3	1.46518	-3.74423	2.77277	0.09588	0.718164
KRTAP4-2	1.46518	-3.74423	2.77277	0.09588	0.718164
C3AR1	1.46338	5.26447	4.2316	0.039678	0.541528
FAM78A	1.46264	5.25522	6.13452	0.0132568	0.377497
LRFN1	1.4615	1.94507	4.42097	0.0354998	0.527421
ALG1L2	1.46146	1.28223	5.57362	0.0182331	0.424117
C5AR2	1.45871	2.64441	4.59102	0.0321399	0.516012
TMEM121	1.45627	2.44614	4.93287	0.0263506	0.485615
GBP7	1.45601	0.936705	1.24964	0.263621	0.897191
UBASH3A	1.45402	1.61836	4.4131	0.0356639	0.527421
KLRF1	1.45349	0.835055	4.02145	0.0449249	0.563317
MAPK15	1.45223	0.794036	2.43367	0.118754	0.759867
SV2B	1.45189	3.72923	2.21838	0.136376	0.781983
SLC6A14	1.45111	2.28192	0.983635	0.321303	0.924535
CTSD	1.45076	10.285	4.56304	0.032669	0.516012
ADH1C	1.44995	-1.1979	1.72478	0.189079	0.837256
SLC17A7	1.44801	1.35423	4.57052	0.0325266	0.516012
CPB1	1.44545	-1.33806	2.42578	0.119354	0.759867
SLC30A2	1.44443	1.97567	4.63797	0.031272	0.510714
FDX1	1.44333	5.01323	6.07448	0.0137149	0.38096
SCX	1.44229	1.50028	4.25734	0.039081	0.539707
SMIM2-AS1	1.44215	0.163905	4.52988	0.0333079	0.521322
LINC01909	1.4407	2.01664	5.85571	0.0155266	0.402297
GHR	1.44031	1.89998	5.4699	0.0193467	0.43346
IRF5	1.44018	4.87468	4.52708	0.0333625	0.521714
SLC45A1	1.44007	-0.0407322	5.53216	0.01867	0.427483
CD48	1.44	4.74322	4.49988	0.0338972	0.525467
TAGAP	1.43917	3.07726	4.62141	0.0315752	0.512843
CYP26C1	1.43857	-0.810091	2.03754	0.153458	0.805621
LMO7-AS1	1.43692	-1.27059	4.41395	0.0356462	0.527421
ARHGAP9	1.43685	4.35552	5.88224	0.0152944	0.401222
INHBE	1.43589	0.391738	3.39479	0.0654027	0.636316
BEAN1	1.43536	2.98618	5.44891	0.0195805	0.434207
CLEC1B	1.43334	-1.17599	2.82392	0.0928695	0.713912
CCDC178	1.43175	-0.587713	2.8278	0.0926449	0.713907
ATP5EP2	1.43056	0.44217	3.29694	0.0694091	0.648026
SLC16A1-AS1	1.43052	4.07839	6.21273	0.0126835	0.371728
TNMD	1.43026	-2.57365	3.47986	0.0621201	0.627071
C12orf71	1.42973	-1.60591	3.31452	0.0686703	0.646807
COL9A1	1.42763	3.55723	1.48521	0.222961	0.865779
HIC1	1.4253	3.56007	4.63823	0.0312673	0.510714
SERPINA1	1.42493	4.56099	3.42935	0.0640471	0.63251
ZNF667	1.4218	2.88517	3.30942	0.0688837	0.647072
SCTR	1.42152	-1.58456	2.38785	0.122282	0.762514
AL590428.1	1.42019	0.0637481	3.47793	0.0621926	0.627071
PRKG1	1.42	2.36947	6.55506	0.0104586	0.354896
AP000223.1	1.41983	-0.388066	4.64609	0.0311244	0.510092
RGS9BP	1.41852	-0.896634	4.61057	0.0317754	0.513732
TAS1R1	1.41816	-1.00009	3.12361	0.0771657	0.670139
VASN	1.41752	-1.92761	3.19133	0.07403	0.661139
IL1RAPL1	1.41752	-1.27276	2.74758	0.0974018	0.723399
LRRC25	1.41748	3.53704	4.00886	0.0452616	0.563524
NPC1L1	1.41712	-1.59354	4.78472	0.0287132	0.494568
MRPL12	1.41649	4.54709	4.09766	0.0429425	0.55394
CPNE7	1.41577	4.32295	2.26285	0.13251	0.777115
SNAI3	1.41574	1.56217	4.31466	0.0377853	0.537265
CYGB	1.4157	5.9434	2.93308	0.0867816	0.69567
DIO3	1.41395	-1.77148	2.74008	0.0978597	0.724077
ULK4	1.41325	4.27659	3.5831	0.0583702	0.610578
SYT5	1.41325	1.02909	2.49278	0.114369	0.755065
GSTM1	1.41235	4.27231	1.1783	0.277703	0.905898
CENPS-CORT	1.4114	-1.19778	3.45268	0.0631492	0.631263
MT1F	1.41129	2.60368	6.14411	0.0131851	0.377329
PDIA2	1.41057	-0.103968	3.44438	0.0634672	0.631875
AL139082.1	1.41039	-0.172908	3.33819	0.0676891	0.644106
TLR8	1.40985	2.21865	4.24711	0.0393172	0.540652
WASF3	1.40814	2.41167	5.36913	0.0204962	0.443456
DTX4	1.40748	5.29579	5.54807	0.0185011	0.42643
ARL11	1.40572	2.04239	4.21916	0.03997	0.543195
RARRES1	1.40566	4.30229	4.65609	0.0309435	0.508666
LINC02367	1.40526	5.89862	3.09373	0.0785942	0.674775
ITGAX	1.40279	6.6671	3.68326	0.0549614	0.602697
LGALS9	1.40119	6.45255	5.51361	0.0188691	0.429496
MYO1F	1.39926	5.37249	4.70324	0.0301059	0.503095
NCF4	1.39781	4.13994	5.44132	0.0196658	0.434544
CCDC144A	1.39748	-0.398505	1.79235	0.18064	0.82917
LINC00982	1.39667	-0.891437	4.32097	0.0376455	0.536859
CYP27A1	1.39502	8.21018	4.30356	0.0380326	0.537265
CERS1	1.39343	4.38048	3.03822	0.0813248	0.679337
CXCL16	1.39243	5.52951	5.10988	0.02379	0.468195
HCAR3	1.3896	0.401143	1.9641	0.161075	0.816252
KRTAP10-11	1.38958	-3.60933	2.67794	0.101747	0.730057
PGM5-AS1	1.3895	-2.06144	2.55199	0.110155	0.745988
SIT1	1.38927	2.37294	4.29981	0.0381167	0.537265
S100P	1.38889	1.87336	2.90051	0.0885515	0.701348
FIBIN	1.3883	2.80696	2.62125	0.105441	0.738735
MYOZ3	1.38741	0.797497	3.15578	0.0756583	0.667874
MYOCD	1.38521	-0.851018	2.03845	0.153366	0.805621
ERICH6-AS1	1.38258	1.10622	6.29342	0.0121187	0.37037
MASP1	1.38233	2.22123	4.33855	0.0372587	0.53522
CD27	1.38208	2.74372	6.07483	0.0137121	0.38096
EGFL7	1.37806	5.54518	5.23435	0.0221451	0.4578
TSHR	1.37802	-0.354032	3.09393	0.0785847	0.674775
LILRB3	1.37782	2.82366	3.43763	0.0637271	0.63251
AC116535.1	1.37748	0.730562	6.25426	0.0123895	0.371369
LINC00908	1.37658	-2.02655	2.46696	0.116263	0.757875
MZT2B	1.37597	5.19016	4.68811	0.030372	0.504211
HAND2-AS1	1.37389	-0.308108	2.19394	0.138554	0.785127
AGPAT2	1.37278	6.59005	7.13493	0.00755964	0.29858
CD79B	1.37272	2.7013	5.22346	0.0222841	0.45816
LINC01615	1.37082	0.325703	3.8264	0.0504512	0.587943
SNHG8	1.37014	6.81283	4.99696	0.0253918	0.47826
OBSCN-AS1	1.36925	0.960936	4.19916	0.0404439	0.544717
KLK13	1.3692	3.17687	1.43468	0.231002	0.872561
GPR141	1.36879	0.312	2.92339	0.0873041	0.697338
GRIN2D	1.36832	2.58285	6.52711	0.0106242	0.354896
SASH3	1.36782	4.488	4.32537	0.0375484	0.535906
INMT	1.36724	2.3423	4.14471	0.0417649	0.55005
CDH3	1.36651	7.26919	3.04491	0.0809906	0.679337
LINC00922	1.36587	-1.56837	2.00302	0.156986	0.810738
ADGRD1	1.36582	2.87203	3.06409	0.0800397	0.679337
LINC01006	1.36515	3.61604	5.83358	0.0157231	0.404653
TM4SF1-AS1	1.36297	-1.72268	1.71368	0.190509	0.839004
ACR	1.36185	-1.49641	4.82814	0.0279987	0.493277
C16orf96	1.36177	0.543535	3.74385	0.053002	0.595261
RAPGEF3	1.36084	5.09336	5.8848	0.0152722	0.401222
PTGS2	1.36076	1.30958	3.90432	0.0481621	0.580014
DDX25	1.36069	2.37763	2.14243	0.143275	0.791987
LGR5	1.36029	-0.0555902	2.20299	0.137744	0.783923
SNORD104	1.3597	2.65165	4.17262	0.0410823	0.54906
MLXIPL	1.35946	0.897535	3.74275	0.0530369	0.595275
BATF3	1.35864	1.91805	5.53536	0.018636	0.427483
LYL1	1.3582	3.02612	5.28642	0.0214923	0.454933
LINC00528	1.35614	0.42893	4.67592	0.0305883	0.506127
MMRN1	1.35575	2.80524	3.38795	0.0656744	0.638129
PTRHD1	1.35442	4.33933	4.73591	0.0295393	0.500495
IKZF3	1.35431	4.16263	4.14881	0.0416637	0.55005
PNMA8B	1.35069	1.81188	4.30217	0.0380638	0.537265
LRAT	1.35064	3.04922	2.22211	0.136047	0.781983
LYVE1	1.35054	3.0359	5.00036	0.0253421	0.47826
CNTN4	1.34999	1.31604	3.62	0.0570889	0.607369
TEPP	1.34912	-0.883511	3.09194	0.0786808	0.674775
C1QL1	1.34896	0.790471	3.47776	0.0621988	0.627071
RBP1	1.34804	4.35755	2.81647	0.0933013	0.713912
PCOLCE2	1.34722	2.71371	6.37631	0.0115654	0.364069
C1QTNF6	1.34612	6.43115	6.17314	0.0129704	0.375397
NLRP3	1.34587	2.06676	4.82373	0.0280706	0.493277
IL1B	1.34544	1.51301	3.13542	0.0766087	0.669971
SOX18	1.3452	2.56434	5.46075	0.0194483	0.434084
AL359643.3	1.34507	1.38895	4.98324	0.0255941	0.478898
ARHGAP22	1.34465	2.80225	4.77572	0.0288638	0.494748
CDKL2	1.34257	-0.102403	1.63158	0.201484	0.84436
DDT	1.34233	2.75911	4.06249	0.0438457	0.558056
MEDAG	1.34224	3.51199	4.14692	0.0417102	0.55005
AOAH	1.3421	3.77211	4.4485	0.034932	0.527421
ACTN2	1.34196	1.31515	2.15089	0.142487	0.791568
CELSR3-AS1	1.33736	-1.04881	4.71778	0.0298522	0.502128
SCN5A	1.33707	-1.78003	5.00294	0.0253043	0.47826
WIPF3	1.33605	3.60944	2.67379	0.102013	0.730057
ALOX5	1.33602	3.487	3.12527	0.077087	0.670139
FERMT3	1.3357	6.51169	5.05772	0.0245165	0.472015
GMDS	1.33569	4.41045	5.87128	0.0153899	0.402164
RARRES2	1.33551	4.91307	4.10061	0.0428678	0.55394
ITGAL	1.33441	5.20336	3.89063	0.0485562	0.580579
PLAU	1.33373	6.11158	3.82459	0.0505056	0.587943
SVEP1	1.3313	4.0832	3.75321	0.0527061	0.593069
IL32	1.33094	5.01752	5.47037	0.0193415	0.43346
P2RY13	1.33092	2.6824	3.94272	0.0470747	0.571646
SPRR4	1.32959	1.58553	1.3435	0.246418	0.88587
CDC42EP2	1.32948	3.71443	4.49089	0.0340759	0.526297
SPI1	1.32894	5.35511	4.20547	0.0402939	0.544717
SH2D2A	1.32851	2.69257	6.1457	0.0131732	0.377329
LINC00671	1.32829	-1.62566	4.42711	0.0353724	0.527421
LAIR1	1.32694	3.75503	3.0745	0.079529	0.677046
LINC00456	1.32672	-1.87139	2.35645	0.124766	0.765566
FTCDNL1	1.32659	1.97404	5.19754	0.0226189	0.461257
RAB37	1.32637	1.99461	4.52184	0.0334647	0.522387
FAM30A	1.32626	-2.11746	2.6062	0.106447	0.741347
CCDC85A	1.32606	-1.24501	2.70838	0.0998222	0.725092
FKBP1B	1.326	2.38538	5.09075	0.0240537	0.469703
S100A9	1.32521	9.14146	1.70834	0.191201	0.839004
SLC44A5	1.32507	1.27079	2.06905	0.150315	0.800411
C7	1.32405	3.63539	2.34109	0.126001	0.767352
SULT4A1	1.32323	-1.19275	2.29767	0.129568	0.772361
GPX3	1.32318	7.83983	2.80815	0.0937867	0.714685
SIGIRR	1.32247	5.52415	6.53625	0.0105698	0.354896
LINC01359	1.32121	1.81259	5.86822	0.0154166	0.402164
TFAP2A	1.32065	8.34709	3.52409	0.0604829	0.619748
GPR18	1.31994	0.323426	4.20286	0.0403557	0.544717
NLGN1	1.31987	3.59479	2.48256	0.115115	0.757212
RPL3L	1.31929	-1.15991	3.58264	0.0583861	0.610578
SNORA3B	1.31915	0.21536	4.79641	0.0285191	0.493493
STK32C	1.31863	4.10774	8.2688	0.00403321	0.225337
RIN3	1.3186	5.7136	5.2996	0.0213303	0.454266
RHPN1	1.31808	5.75611	3.66111	0.0556965	0.604006
ANGPTL8	1.31768	-0.767273	4.80857	0.0283185	0.493468
PLA2G7	1.31742	4.49512	3.0466	0.0809062	0.679337
PHF24	1.31614	2.09456	2.9423	0.0862877	0.694632
ECSCR	1.31609	1.34165	4.64705	0.031107	0.510092
KLRC1	1.31557	-0.0345896	2.79351	0.0946466	0.716058
LINC00278	1.31516	-0.624289	1.57012	0.21019	0.854246
MYO7A	1.31515	3.89803	4.86819	0.0273562	0.491327
FMO1	1.31419	3.50654	4.71557	0.0298907	0.502128
SIDT1	1.31388	2.1517	5.65482	0.0174075	0.41427
PCOLCE	1.31375	6.56538	5.80671	0.0159652	0.406545
KRTAP10-4	1.31327	-3.63567	2.40738	0.120765	0.76031
RPS26	1.31274	8.12531	4.96876	0.0258091	0.480109
ATP4A	1.31135	-1.84286	2.11207	0.146142	0.795111
NIPSNAP3B	1.31123	2.38109	5.77543	0.0162518	0.407705
ZMIZ1-AS1	1.3103	3.27529	2.92291	0.0873301	0.697338
SAMD13	1.30998	2.34474	5.73123	0.0166658	0.411865
XPNPEP2	1.30367	2.2321	2.93263	0.0868061	0.69567
PNOC	1.30248	-0.83528	2.19156	0.138769	0.785496
SEMA6B	1.30216	4.09956	3.98526	0.0459	0.566054
SLC2A6	1.30102	3.46117	5.21206	0.0224307	0.459413
CEBPE	1.30089	-1.68253	2.55723	0.109791	0.743807
CYB561A3	1.30049	6.97664	4.61129	0.031762	0.513732
MRPL23-AS1	1.29982	-0.751078	2.91514	0.0877519	0.698494
PTGER2	1.29845	1.03381	3.12124	0.077278	0.670139
KRT38	1.29843	-3.71696	2.21905	0.136317	0.781983
KRTAP24-1	1.29843	-3.71696	2.21905	0.136317	0.781983
KRTAP19-3	1.29843	-3.71696	2.21905	0.136317	0.781983
BEAN1-AS1	1.29796	-1.25304	3.02256	0.0821138	0.68028
ARF4-AS1	1.29793	-0.889484	4.26839	0.0388277	0.538541
HRCT1	1.29553	-0.116168	3.04662	0.0809052	0.679337
TREML1	1.29543	1.33982	2.64719	0.103733	0.732952
UCN	1.29308	2.70893	3.91309	0.0479115	0.578743
LINC00869	1.29301	2.85604	4.03255	0.0446305	0.562823
LSP1	1.29269	6.99858	3.26158	0.0709208	0.653031
FOXP4-AS1	1.29219	0.0386615	2.11045	0.146297	0.795114
CR1	1.29201	2.23869	2.11789	0.145587	0.794297
LINC02384	1.29189	0.448492	3.30605	0.0690254	0.647811
CXCL10	1.28976	6.19455	2.57353	0.108665	0.7418
SMG1P1	1.28963	0.13245	2.80305	0.094085	0.71545
FAM129A	1.2891	5.65753	3.53821	0.05997	0.617537
PCP4	1.28813	-0.123261	1.08207	0.298236	0.913957
EMP1	1.28813	9.45796	4.13206	0.0420782	0.55005
SNORA13	1.28677	-0.92786	3.76039	0.0524805	0.592728
SSTR2	1.28639	1.18941	4.97751	0.025679	0.478898
CD52	1.28432	5.24799	3.78175	0.0518145	0.592478
TBX5-AS1	1.28116	0.779608	1.8172	0.177647	0.827583
DOK2	1.28103	4.22648	4.87257	0.0272868	0.491327
IL15	1.28013	2.96828	4.9407	0.0262315	0.483925
SERPINB4	1.28012	5.24184	0.800426	0.370966	0.942047
PSTPIP1	1.27998	3.64623	5.44342	0.0196422	0.434544
DEC1	1.27962	-0.547316	1.7277	0.188705	0.836873
AC008567.3	1.27933	0.409099	3.70378	0.0542893	0.597713
GDF10	1.27905	0.764376	1.4456	0.229236	0.870481
KRT17	1.27857	8.66319	1.07541	0.299727	0.914475
SIGLEC7	1.27814	1.99062	2.41493	0.120184	0.759972
EMID1	1.277	3.24097	4.30644	0.0379683	0.537265
LINC01504	1.2754	1.12197	2.39001	0.122113	0.762514
FZD2	1.27379	2.05386	3.85517	0.049593	0.585662
KCND2	1.2734	-1.26369	2.41992	0.119801	0.759867
RASGEF1A	1.2732	1.31459	4.30157	0.0380773	0.537265
KL	1.27184	-0.102951	3.73643	0.053238	0.596015
VWA5B2	1.27114	-1.47451	3.6072	0.0575298	0.608069
CD3D	1.27033	3.60601	4.19606	0.040518	0.545232
MILR1	1.2692	3.09549	3.63882	0.0564468	0.605188
SMAP2	1.26773	6.4843	5.14647	0.0232937	0.466853
TCN2	1.26641	6.45309	3.20871	0.0732474	0.659621
KIF26A	1.26618	1.94237	3.8345	0.050208	0.587733
SYCE1L	1.2658	1.67447	3.20257	0.0735227	0.660199
IGFLR1	1.26573	2.4888	4.99193	0.0254658	0.47826
DAZL	1.26423	-1.79509	2.36529	0.12406	0.765566
CAPG	1.26281	8.52616	2.67572	0.101889	0.730057
SLFN12L	1.26158	1.96023	4.38427	0.0362721	0.528572
SIGLEC8	1.26092	2.76104	1.6209	0.202967	0.844962
RAMP2	1.25954	4.0782	5.47488	0.0192917	0.43346
EPHX4	1.2583	0.0126316	1.95555	0.16199	0.816785
CXCR6	1.25733	2.62913	3.89013	0.0485707	0.580579
C5orf38	1.25687	2.01726	2.61139	0.106099	0.74065
P2RX1	1.25662	1.56492	4.26299	0.0389512	0.53936
CD79A	1.25651	2.0086	2.57474	0.108582	0.7418
MED30	1.25638	3.4927	5.77133	0.0162897	0.407936
C1R	1.25633	8.16268	4.4593	0.0347117	0.527421
LINC02026	1.2559	-0.181218	2.67867	0.101701	0.730057
AGR2	1.25466	-1.38198	1.6994	0.192367	0.839422
MKX	1.2534	-1.14552	2.91937	0.0875221	0.697715
FBLN2	1.25323	6.63344	2.89518	0.0888449	0.702159
IRF8	1.25218	4.60417	3.63853	0.0564568	0.605188
ZDHHC19	1.25013	-1.49302	3.6183	0.0571474	0.607369
HLA-F-AS1	1.24927	-1.08272	3.16124	0.075406	0.666313
CYP4F2	1.24786	-0.770961	1.52805	0.216405	0.859922
CMTM7	1.24678	5.23124	4.58616	0.0322312	0.516012
HHLA3	1.24625	3.57382	4.85925	0.0274982	0.491875
SLC22A16	1.24217	-1.07432	0.930991	0.334606	0.928314
GAS5	1.2409	8.87209	4.99093	0.0254805	0.47826
RORB	1.24065	-0.413927	1.56441	0.21102	0.854246
RBM46	1.24028	-0.967523	1.25862	0.261913	0.896834
LINC00426	1.24027	2.21479	5.3641	0.0205554	0.444194
PTPRQ	1.24023	-2.39321	1.37921	0.240236	0.881966
KRTAP8-1	1.23982	-3.32762	2.11502	0.14586	0.795111
SLC2A5	1.23965	3.46499	2.96252	0.0852149	0.692028
KCNS2	1.23961	-1.79804	2.34312	0.125837	0.767145
CSF2	1.23959	-1.60936	2.63926	0.104252	0.735054
APOC1	1.23939	8.1343	2.46487	0.116417	0.757875
CMKLR1	1.23924	5.49214	3.7985	0.0512986	0.590277
SIGLEC9	1.23918	2.89492	2.79117	0.0947849	0.716058
CD209	1.23913	3.52205	3.47447	0.0623227	0.627071
DCAF4L1	1.23875	2.20973	3.7739	0.0520581	0.592728
ZNF732	1.23857	-0.853386	2.2122	0.136923	0.782432
TTC16	1.23846	0.600762	4.07849	0.0434324	0.555651
MGST3	1.23697	7.72382	5.61678	0.0177893	0.420013
GATA2	1.2358	2.33926	3.76215	0.0524251	0.592728
SLAMF8	1.2358	4.87225	3.43105	0.0639813	0.63251
CFAP99	1.23563	-1.12798	4.54232	0.0330668	0.519863
CRYL1	1.23529	6.60591	4.56685	0.0325964	0.516012
ZHX1-C8orf76	1.23478	0.481147	3.86316	0.0493573	0.584834
PRR5	1.23207	4.44799	5.78858	0.0161306	0.407705
TMEM216	1.23125	4.38721	4.76321	0.0290743	0.496429
GPR174	1.23077	-0.370369	1.981	0.159285	0.813708
ADGRF1	1.2297	-0.935651	1.90537	0.167479	0.820934
PCAT18	1.22755	-2.05339	2.22652	0.135659	0.781983
AC019171.1	1.22723	-1.41946	2.04228	0.15298	0.805495
OGN	1.22675	2.30552	1.73457	0.187828	0.835536
NPM3	1.22581	5.33018	4.27899	0.0385862	0.538104
TMEM26	1.22564	1.99402	1.98575	0.158786	0.812568
LRRC61	1.22421	3.3436	1.99435	0.157887	0.811328
CTHRC1	1.2217	7.05389	3.95233	0.0468066	0.570642
GPC3	1.22167	2.91593	4.24566	0.0393508	0.540652
C1orf100	1.22106	-0.534207	4.01903	0.0449896	0.56345
LACTB2-AS1	1.22101	0.11782	4.13774	0.0419371	0.55005
MS4A7	1.22079	5.15227	3.99883	0.0455318	0.564132
SLC6A12	1.22061	1.93121	2.77146	0.0959586	0.718164
CALY	1.22047	-1.71141	2.01172	0.156089	0.809057
SLC28A1	1.21992	-2.00747	2.29027	0.130187	0.773041
VNN1	1.21841	1.86735	3.6398	0.0564136	0.605188
CXCR3	1.21785	2.70395	3.50901	0.061036	0.62317
GPR183	1.21757	3.05887	3.43324	0.0638965	0.63251
SDHAF4	1.21731	4.21885	5.46474	0.0194039	0.433883
DLX6	1.21696	0.0385773	1.46073	0.226814	0.869785
LINC01266	1.21659	-0.851891	1.21636	0.270077	0.901878
HAMP	1.21606	2.25407	1.9417	0.163484	0.818115
LINC01934	1.21588	-1.55639	1.89524	0.168612	0.820934
TNFAIP2	1.2152	7.90427	2.81558	0.093353	0.713912
DHRS9	1.21508	2.86882	3.679	0.0551019	0.602784
ZNF667-AS1	1.21268	3.61881	2.66373	0.10266	0.731248
MAB21L1	1.21214	0.204565	1.54206	0.214311	0.858062
KLHDC7B	1.21198	2.00884	3.35243	0.0671058	0.643096
FPR1	1.21188	2.8472	3.56911	0.0588639	0.612761
MIR3164	1.21027	-0.248854	2.27866	0.131165	0.774489
PHLDA2	1.20965	0.50152	1.47961	0.223835	0.867006
AC010210.1	1.20921	0.332782	3.82391	0.0505263	0.587943
PNMT	1.20857	-2.1706	2.16866	0.140849	0.790194
ACOT4	1.20826	1.62709	3.82017	0.0506391	0.588179
SCML4	1.20747	3.02885	2.5172	0.11261	0.752503
SNX32	1.20645	3.04938	4.79521	0.028539	0.493493
MPEG1	1.20599	6.00345	4.1998	0.0404286	0.544717
CECR2	1.20506	1.91407	2.6767	0.101826	0.730057
C19orf38	1.20432	1.5489	4.33658	0.0373018	0.53522
LINC02289	1.20194	1.45525	1.89828	0.168271	0.820934
LILRB4	1.20118	4.45308	2.66151	0.102803	0.731248
CFAP57	1.20045	-1.6042	3.0003	0.0832491	0.685031
IL12RB1	1.20035	3.51466	3.22012	0.0727381	0.657834
LCN6	1.19942	-0.750125	1.89647	0.168474	0.820934
NECAB2	1.19871	0.480825	1.83144	0.175957	0.826241
SH2D1B	1.19801	-0.272384	2.10138	0.147166	0.79536
LINC02139	1.19799	-1.65518	2.24075	0.134416	0.780868
MRGPRF	1.19777	2.44272	4.08153	0.0433543	0.555651
HNRNPA0	1.19747	8.14679	4.7015	0.0301362	0.503095
SNORD12B	1.19596	-0.936459	3.20305	0.0735013	0.660199
C5orf49	1.1953	-0.753395	3.36277	0.0666859	0.641952
FBXW12	1.19398	0.107859	2.02889	0.154333	0.806525
SUGCT	1.19368	2.76872	3.76743	0.0522597	0.592728
S100A13	1.19353	7.02597	2.9586	0.0854221	0.692897
HLX	1.1922	3.39832	4.55292	0.0328626	0.517669
ALK	1.19151	2.60738	2.49871	0.113939	0.754748
TREM1	1.19148	1.61584	2.7039	0.100103	0.726397
IL2RB	1.19148	4.17551	2.95792	0.0854576	0.692897
PLCXD3	1.1911	-1.18823	2.23072	0.135291	0.781342
MDH1B	1.19041	1.21706	2.87044	0.0902205	0.706117
FCGRT	1.19	7.63959	4.80375	0.0283978	0.493493
GPR78	1.18943	-1.52638	2.26831	0.132044	0.776182
AC010325.1	1.18895	-1.58812	2.90949	0.0880596	0.699997
NCKAP1L	1.18887	5.5985	3.89126	0.0485381	0.580579
EDARADD	1.18834	1.62143	3.79849	0.051299	0.590277
TFEC	1.18818	3.63708	2.9867	0.0839513	0.686736
MEG9	1.18738	0.283934	2.77897	0.0955096	0.718164
EGR2	1.18729	3.42561	3.64925	0.0560943	0.604607
DLGAP1-AS5	1.18719	-0.982986	1.4189	0.233585	0.875743
C9orf16	1.1853	6.141	4.76817	0.0289907	0.49596
RPS6KA2	1.18519	5.39673	2.65242	0.103392	0.732416
MMP17	1.18515	7.05981	3.40186	0.0651229	0.636007
AS3MT	1.18392	-1.37823	1.18439	0.276464	0.905728
GLB1L2	1.18383	4.07247	1.69578	0.192841	0.839422
SIX2	1.18364	-0.11499	3.19123	0.0740341	0.661139
MT1G	1.18358	2.19095	1.98982	0.158359	0.811328
ATG7	1.18326	5.7814	4.68584	0.0304121	0.504211
MCOLN2	1.18305	4.54762	5.80593	0.0159722	0.406545
PGM5	1.18268	3.55252	3.03537	0.0814678	0.679845
LINC00853	1.18266	0.271825	2.71588	0.0993541	0.724427
TNFRSF1B	1.18099	5.75786	3.99061	0.0457545	0.565683
C1orf158	1.18062	-3.83116	1.80663	0.178913	0.827583
UGT2B11	1.18062	-3.83116	1.80663	0.178913	0.827583
LY6G6D	1.18062	-3.83116	1.80663	0.178913	0.827583
ROBO3	1.1806	4.80466	4.26924	0.0388082	0.538541
SHF	1.18014	3.74894	3.68185	0.0550077	0.602784
DUSP9	1.18011	1.90706	1.70163	0.192075	0.839422
TMEM138	1.1799	6.4713	4.05532	0.0440324	0.558743
ROR2	1.17949	2.61754	2.42027	0.119774	0.759867
LIPE-AS1	1.17928	2.05099	3.65522	0.0558937	0.604432
LINC01139	1.17784	1.2828	1.04388	0.30692	0.918263
VENTX	1.17727	1.98164	4.82573	0.028038	0.493277
CCR2	1.1764	2.91847	3.23616	0.0720294	0.656262
ADGRG5	1.17631	1.34376	3.18012	0.0745392	0.662967
MAP4K1	1.17626	3.79831	5.02697	0.0249555	0.475938
LCK	1.1757	3.84528	3.32952	0.0680466	0.644106
DNASE2B	1.17567	1.13214	2.04931	0.152275	0.80441
RPS3	1.17522	10.765	4.85512	0.0275641	0.492253
LURAP1L-AS1	1.17439	0.262764	1.86759	0.171751	0.822662
MUC12	1.17394	-0.0494693	2.2519	0.13345	0.779041
TCL1A	1.17303	-1.00309	1.97083	0.16036	0.815423
WTIP	1.17244	4.49235	4.7926	0.0285823	0.493758
FLJ46284	1.1723	0.424662	4.16595	0.0412442	0.549503
UCHL1	1.17112	2.54298	3.27667	0.0702713	0.65044
C8orf89	1.17051	-0.248483	1.23501	0.266434	0.898809
CTSK	1.16886	9.27572	3.40354	0.0650568	0.635978
GLIS2-AS1	1.16838	-0.958776	1.86173	0.172425	0.822662
C10orf10	1.16778	5.04698	4.38943	0.0361624	0.528572
TMEM220	1.16581	4.12946	5.278	0.0215965	0.454933
ABHD1	1.16563	0.00458727	4.82146	0.0281075	0.493277
PPM1N	1.16475	2.08047	2.50767	0.113293	0.75422
PTPRO	1.16475	2.80184	3.23501	0.07208	0.656262
TFEB	1.16422	4.47602	3.98509	0.0459046	0.566054
GBGT1	1.16404	3.03814	3.7946	0.0514183	0.590277
MINDY4	1.16396	1.26947	4.43513	0.0352066	0.527421
MFNG	1.16365	4.05772	3.48654	0.0618697	0.627071
S100A8	1.16364	8.49816	0.998726	0.317619	0.922634
CD40LG	1.16283	0.994505	2.86851	0.0903283	0.706117
ABCC11	1.16246	3.82517	1.37147	0.241559	0.88354
LGALS12	1.16054	0.308556	0.895284	0.344049	0.931026
CHGA	1.16048	-1.55715	1.04901	0.305734	0.916661
TNFSF4	1.16047	2.92694	3.37968	0.0660047	0.639865
FAM53B	1.16031	6.90049	5.01192	0.0251734	0.47826
ABCD2	1.16003	0.182503	2.20756	0.137335	0.783449
TLE6	1.15966	1.79355	1.93208	0.164531	0.82028
PXDC1	1.15774	6.19576	4.25658	0.0390985	0.539707
SLC4A11	1.15767	3.34386	3.5963	0.0579085	0.610245
MUCL1	1.15739	3.57297	1.4542	0.227856	0.870446
PLD5	1.15732	0.0271829	0.810565	0.367953	0.941024
MUC20	1.15579	-0.0913864	2.0081	0.156461	0.809117
MESP1	1.15562	0.827097	1.74988	0.185892	0.835536
ZNF358	1.15518	5.31267	4.40288	0.0358784	0.527421
FNDC1	1.15428	3.92859	1.70164	0.192074	0.839422
LTF	1.15417	4.1851	1.3804	0.240032	0.881966
B3GNT8	1.15345	2.7879	2.29342	0.129923	0.772581
IGF2BP2	1.15295	4.98388	2.84553	0.0916286	0.709207
C1QTNF9	1.15281	-2.13526	2.04028	0.153182	0.805621
PTAFR	1.15256	4.56249	3.61815	0.0571522	0.607369
IDH1-AS1	1.15221	0.409032	3.9674	0.0463894	0.569148
MRPL2	1.15089	6.16928	4.78881	0.0286452	0.493898
SNHG7	1.15083	6.07194	5.03595	0.0248264	0.475938
SLC12A3	1.15012	-1.35537	2.42266	0.119592	0.759867
CYP7A1	1.14887	0.261251	2.25244	0.133404	0.779041
KRTAP10-5	1.14761	-3.68983	1.84733	0.174094	0.822662
KRTAP10-6	1.14761	-3.68983	1.84733	0.174094	0.822662
KRTAP10-8	1.14761	-3.68983	1.84733	0.174094	0.822662
KRTAP10-9	1.14761	-3.68983	1.84733	0.174094	0.822662
KRTAP10-10	1.14761	-3.68983	1.84733	0.174094	0.822662
KRTAP12-3	1.14761	-3.68983	1.84733	0.174094	0.822662
KRTAP12-2	1.14761	-3.68983	1.84733	0.174094	0.822662
KRTAP10-12	1.14761	-3.68983	1.84733	0.174094	0.822662
KRT33A	1.1453	-3.68914	1.70009	0.192277	0.839422
CBLN2	1.14471	-0.756343	1.20223	0.272877	0.903329
HIST1H3H	1.14429	1.61417	2.03146	0.154073	0.806525
CHRM3	1.14418	1.76895	1.73835	0.187348	0.835536
PRKAG3	1.14334	-0.542234	2.60938	0.106233	0.74065
NNAT	1.1428	1.266	2.3625	0.124283	0.765566
KBTBD12	1.14186	-2.71191	3.44958	0.0632677	0.631659
FBXL15	1.14181	3.77527	3.32499	0.0682344	0.644557
LEKR1	1.14126	1.0922	3.07927	0.0792963	0.676971
KRTAP4-4	1.14112	-3.68808	1.62435	0.202486	0.844531
TMEM176A	1.14101	4.87017	3.02301	0.0820908	0.68028
KANK3	1.14072	2.54821	4.50461	0.0338035	0.525353
ATP6V0A1	1.13994	8.15857	5.6993	0.0169717	0.412663
HCK	1.13951	4.74207	3.28611	0.0698683	0.649742
LHFPL3	1.13846	2.77941	1.18979	0.275373	0.904596
PARD6G-AS1	1.13827	3.20647	3.10016	0.0782844	0.674175
AMPH	1.13668	1.33503	2.52609	0.111977	0.750555
P3H3	1.13664	4.85305	3.71655	0.0538756	0.597713
LINC00989	1.1362	-0.936137	2.15916	0.141722	0.790751
ANKRD53	1.13587	1.31624	3.04683	0.0808947	0.679337
FAM186A	1.13553	1.9283	2.89103	0.0890741	0.702878
WDFY4	1.13551	4.1349	2.72011	0.0990914	0.724198
NCR3	1.13465	-1.61085	2.28478	0.130648	0.774026
RPL27A	1.13307	10.335	3.77952	0.0518836	0.592728
FAM24B	1.13235	0.345585	3.8393	0.0500646	0.587693
AC134312.1	1.13227	-1.12222	2.50242	0.113671	0.754748
PVT1	1.13226	4.91539	3.58873	0.0581729	0.610245
CMTM8	1.13163	1.6335	3.33865	0.06767	0.644106
KCNQ1	1.13139	1.96978	2.88159	0.0895978	0.704205
LYRM4	1.1305	5.70107	4.47456	0.034403	0.526297
VEGFC	1.13048	2.60565	3.9126	0.0479254	0.578743
SLC9A3	1.13032	4.9152	1.34646	0.245897	0.88526
LDHD	1.12931	3.00115	3.74555	0.0529483	0.595036
TNFSF12	1.12881	4.7618	4.57099	0.0325178	0.516012
TM4SF19-AS1	1.12878	1.53026	2.76406	0.0964034	0.720272
AC138356.1	1.12852	-0.399909	3.09169	0.0786932	0.674775
PADI2	1.12849	3.10515	1.79562	0.180242	0.829054
KRT71	1.12829	-1.09117	0.894467	0.34427	0.931026
LINC00937	1.12781	0.0901616	2.81726	0.0932553	0.713912
WDR86-AS1	1.1277	-1.32252	3.00017	0.0832558	0.685031
FZD9	1.12769	2.40366	3.14456	0.0761807	0.669139
AC083798.2	1.12752	1.54145	3.86705	0.0492431	0.584217
MRAP	1.12741	-2.50933	1.79295	0.180568	0.82917
IGSF21	1.12664	0.513721	2.81875	0.093169	0.713912
CD248	1.1266	5.56696	2.91945	0.0875177	0.697715
MGAT2	1.12619	-0.758433	2.59127	0.107454	0.7418
MAJIN	1.12532	-1.47014	2.09437	0.147843	0.796997
RASA4	1.12392	1.21189	3.35645	0.0669423	0.642319
TULP1	1.12292	-0.40534	1.73695	0.187525	0.835536
CD180	1.12141	3.4347	2.5666	0.109142	0.742351
NKX6-1	1.12049	0.0339716	0.945262	0.330928	0.927529
SAPCD1	1.11799	-0.788177	2.55929	0.109648	0.74312
CDH23	1.11716	2.72903	2.69928	0.100394	0.726711
PRDM13	1.11703	0.387999	1.21021	0.271291	0.902515
AL590094.1	1.1163	2.80728	2.25117	0.133513	0.779041
TET1	1.1163	1.75134	3.08257	0.0791356	0.676253
RGN	1.11573	-0.498238	3.58252	0.0583904	0.610578
NDUFB9	1.11548	7.08842	4.0545	0.0440538	0.558743
HNF4A	1.11445	-1.24619	1.08484	0.297617	0.913957
S100A10	1.11418	8.16111	4.72576	0.0297141	0.501052
MEI1	1.1121	2.20051	3.42403	0.0642538	0.633037
SOAT1	1.11179	6.8695	3.81298	0.0508568	0.588386
NWD1	1.11025	-2.93735	2.2664	0.132207	0.776182
FAM159A	1.10957	-1.01826	2.71546	0.0993805	0.724427
PLCB2	1.10947	5.61609	3.75966	0.0525033	0.592728
NOP53	1.10939	8.16611	3.04798	0.0808376	0.679337
DCXR	1.10834	6.08002	3.30415	0.0691052	0.647811
HIST3H2A	1.10826	3.95972	3.41081	0.0647707	0.635782
NINL	1.10712	4.50954	4.03533	0.0445569	0.562823
SCARNA7	1.10698	-0.528968	2.28849	0.130336	0.773041
PM20D1	1.10691	0.114342	2.07132	0.150092	0.800411
LINC00462	1.10675	0.763044	2.29616	0.129694	0.772361
GAPDHS	1.10656	3.80232	1.35757	0.24396	0.88354
APOM	1.10562	1.59503	3.13345	0.0767012	0.669971
RPS29	1.10521	8.77588	3.831	0.0503129	0.587733
SLC22A31	1.10502	0.085198	1.74928	0.185968	0.835536
AGT	1.10496	2.58841	1.38253	0.239671	0.881966
CENPV	1.10443	3.22964	3.05155	0.0806603	0.679337
MEG8	1.1031	-1.23144	2.00861	0.156409	0.809117
TMEM140	1.10192	5.7578	4.13298	0.0420553	0.55005
GLIPR1L1	1.10177	0.063983	3.3349	0.0678246	0.644106
KLHDC7A	1.10048	-3.36773	1.65888	0.197754	0.842502
MSRA	1.10025	4.78802	4.23468	0.0396061	0.541528
PROSER2	1.09871	2.03683	2.81507	0.0933829	0.713912
SYT11	1.09861	4.99275	2.99868	0.0833322	0.685031
IL17D	1.09816	3.19878	2.21381	0.13678	0.782048
C19orf48	1.09781	6.41667	3.61071	0.0574085	0.608007
HEPHL1	1.09739	1.9575	1.00976	0.314959	0.922158
POLR1E	1.0973	5.12634	3.28266	0.0700154	0.650397
GPR63	1.09729	-0.931256	1.23013	0.267381	0.899092
LINC01103	1.09674	-0.786337	1.35752	0.243968	0.88354
HSD11B1L	1.09582	3.6345	3.77728	0.0519532	0.592728
ARHGAP10	1.0951	4.61983	3.99882	0.0455321	0.564132
PLPPR4	1.09494	5.18696	1.18617	0.276103	0.904972
CLEC10A	1.09404	3.61936	2.28818	0.130362	0.773041
ACCSL	1.09376	1.98559	1.50395	0.220065	0.861787
TBXAS1	1.09364	4.97837	2.39972	0.121357	0.76031
TINAGL1	1.09333	4.17866	3.68778	0.0548126	0.601814
LINC01667	1.09332	0.04393	0.983002	0.321459	0.924535
FTCD	1.09252	-0.00657842	2.51121	0.113039	0.75422
PARP12	1.09197	6.59636	3.17001	0.075002	0.664072
RBM34	1.09197	2.43774	3.66894	0.0554355	0.602784
ALOX5AP	1.09113	4.00945	3.25167	0.0713506	0.654601
TRPA1	1.09097	0.217342	3.3643	0.0666238	0.641704
GAS6-AS2	1.08989	-0.49664	3.98445	0.045922	0.566054
SSU72	1.08981	6.90613	4.00976	0.0452375	0.563524
ARPC4	1.08952	7.55124	4.43471	0.0352151	0.527421
RGS9	1.08914	1.27586	4.01747	0.0450313	0.56345
MIR24-2	1.08709	-1.62646	2.38636	0.122399	0.762514
RPL39	1.08647	8.42628	3.25956	0.0710081	0.653031
ITGAM	1.08601	4.58033	3.01919	0.0822847	0.680439
XCL2	1.08541	0.218694	3.25422	0.0712398	0.65432
MIR181A2HG	1.08512	1.17802	1.91376	0.166546	0.820934
ST8SIA6-AS1	1.08473	0.429714	1.86059	0.172557	0.822662
KCNU1	1.08454	-0.101175	1.09279	0.295853	0.913162
GSDME	1.08297	5.37532	1.57943	0.208842	0.851724
PCBP3	1.08263	1.46316	3.18406	0.0743597	0.662967
CD244	1.08165	1.29461	3.18379	0.0743718	0.662967
ATP8B3	1.0801	2.29366	4.69649	0.0302243	0.503095
CXCR4	1.08007	5.43001	2.15688	0.141933	0.790751
S100A7	1.08006	8.63982	0.50535	0.477159	0.970181
UPK2	1.07993	-0.709104	2.26962	0.131933	0.776182
NENF	1.07969	6.73983	3.07281	0.0796119	0.677046
HLA-DQB1	1.07914	4.02166	1.19104	0.27512	0.904596
FBXO15	1.0783	1.05528	2.75963	0.0966704	0.721046
AC009961.1	1.07806	-0.746836	2.72416	0.0988402	0.724077
DPP7	1.07799	8.12676	4.73117	0.0296207	0.500554
SOD3	1.07773	5.74109	1.87207	0.171238	0.822643
HIGD2A	1.07626	6.05371	3.53296	0.0601602	0.618275
POU4F1	1.07567	0.209346	1.62068	0.202996	0.844962
LDOC1	1.07529	2.70263	1.7641	0.184114	0.833822
TMEM132C	1.07476	-1.25734	1.15349	0.28282	0.907381
STEAP2	1.07468	2.53493	3.89845	0.0483307	0.580483
PRRT2	1.07436	3.08603	2.74543	0.0975327	0.723418
SCNM1	1.07392	5.87784	4.16403	0.041291	0.549503
ABCG4	1.07258	1.16327	1.52882	0.21629	0.859922
SH2D4B	1.0724	-1.30234	2.63687	0.104409	0.735864
ZNF506	1.07128	4.48138	5.2289	0.0222146	0.4578
ATP5D	1.07055	6.56376	3.40683	0.0649271	0.635782
VOPP1	1.0704	4.79878	3.86084	0.0494256	0.585251
SFXN4	1.06954	5.47567	3.68902	0.0547718	0.60174
ACKR2	1.06898	1.05046	2.84404	0.0917135	0.709554
SMTNL1	1.06876	0.0982776	2.46868	0.116136	0.757875
GPX1	1.06855	8.49685	3.79533	0.0513957	0.590277
SFTA1P	1.06841	-0.826594	1.88156	0.170157	0.822023
ENPP2	1.06698	7.70659	1.65717	0.197985	0.842502
LAG3	1.06534	3.62001	2.88941	0.0891633	0.702878
CTLA4	1.06526	2.52717	4.23403	0.0396212	0.541528
NT5M	1.06328	3.13806	3.81074	0.0509251	0.588607
TOP1MT	1.06313	5.90847	3.44897	0.0632911	0.631659
AC008770.1	1.06275	2.81259	3.53221	0.0601875	0.618275
HHIPL1	1.06213	1.87251	4.23318	0.0396412	0.541528
LINC00303	1.06163	-1.08859	0.873775	0.349912	0.932947
MYLPF	1.06087	-1.00287	2.96805	0.0849241	0.690938
FNDC11	1.06054	-0.798953	1.72663	0.188842	0.837061
HSD17B14	1.05941	5.16466	3.14971	0.0759404	0.668359
AC008629.1	1.05909	-0.911101	2.01189	0.156071	0.809057
CARD8-AS1	1.05895	2.79777	4.18583	0.0407631	0.546449
C20orf27	1.05845	6.11621	4.12168	0.0423369	0.551223
CCDC81	1.05835	0.227606	3.73267	0.0533581	0.596206
TMEM219	1.05783	7.64108	4.69593	0.0302342	0.503095
FCRL5	1.05713	1.8661	1.2397	0.265529	0.898405
UQCRHL	1.05681	3.78311	4.06962	0.0436612	0.556964
ZNF208	1.05665	-1.68069	1.72922	0.18851	0.836579
ZNF581	1.05652	5.10221	3.33306	0.0679004	0.644106
GNMT	1.05566	0.986936	4.4037	0.0358611	0.527421
TNIP3	1.05519	-0.527141	1.67329	0.195818	0.840719
FLJ31104	1.05482	-1.14378	2.41227	0.120388	0.760006
TRAPPC5	1.05477	0.532958	2.47744	0.11549	0.757653
EOMES	1.05469	3.86015	1.71477	0.190368	0.839004
TMEM92	1.05425	-0.497329	2.21471	0.1367	0.782048
ZNF582-AS1	1.05407	1.33911	2.62093	0.105463	0.738735
GPR156	1.05368	0.0893724	2.60502	0.106526	0.741606
HDHD5-AS1	1.05316	-1.13689	2.61623	0.105776	0.739043
LTBP4	1.05076	6.83898	4.01311	0.0451479	0.563524
MYBPC3	1.0507	0.109647	2.94917	0.0859216	0.693843
PCAT19	1.04948	2.36045	2.76109	0.0965826	0.721
PTP4A3	1.04941	4.27634	2.53376	0.111435	0.748536
ICAM2	1.04876	2.74255	3.12123	0.0772786	0.670139
TOX2	1.04824	1.30426	3.47291	0.0623816	0.627071
GSTM5	1.04799	1.49056	2.34361	0.125798	0.767145
SCG2	1.04763	3.7615	1.68525	0.194228	0.840719
FAAP20	1.04712	6.18302	4.55258	0.0328693	0.517669
PTHLH	1.04608	2.47157	1.95683	0.161852	0.816785
PLA2G15	1.04602	6.09424	3.98115	0.046012	0.566487
CLN3	1.04597	2.22557	3.29911	0.0693173	0.648026
ZBTB20	1.04572	1.18718	3.76121	0.0524546	0.592728
HIST1H4I	1.0456	4.10684	2.75521	0.0969384	0.721374
AC011294.1	1.04535	4.14288	1.29363	0.25538	0.894007
DSG2	1.04519	3.99699	1.79358	0.180491	0.82917
KCNMB1	1.04448	2.23634	2.66412	0.102635	0.731248
HOXD13	1.04394	3.27404	1.05396	0.304598	0.916661
C18orf32	1.04297	3.13521	4.32743	0.0375028	0.535843
KIAA1324L	1.04293	3.49698	3.37448	0.0662136	0.639865
PDE2A	1.04151	3.46083	2.81944	0.0931289	0.713912
AC098829.1	1.04151	-1.77421	2.58077	0.108169	0.7418
FCRL6	1.03925	1.47995	1.83823	0.175158	0.824078
PPP1R3G	1.03924	0.986994	1.96316	0.161176	0.816516
PTPRR	1.039	1.409	1.70661	0.191425	0.83914
TGFBR3L	1.03822	-0.270876	1.81502	0.177907	0.827583
TTC36	1.03783	-2.33014	1.74998	0.18588	0.835536
HENMT1	1.03713	4.22373	3.72739	0.053527	0.596513
MFSD1	1.0365	7.01909	3.4741	0.0623368	0.627071
TMC2	1.03639	-0.18654	1.96408	0.161077	0.816252
SLC46A3	1.03564	4.19477	2.13132	0.144316	0.792505
CD80	1.03553	0.369574	1.81435	0.177987	0.827583
USP49	1.03545	4.85546	3.07318	0.0795934	0.677046
GUCY2D	1.03515	-1.3954	2.39592	0.121652	0.761619
H3F3C	1.0351	-0.528093	2.58764	0.107701	0.7418
APOBEC3H	1.03466	1.34509	3.23005	0.0722984	0.656262
NRXN2	1.03463	3.16808	1.69507	0.192934	0.839422
SELP	1.03456	2.76182	3.54528	0.0597152	0.616533
ZNHIT2	1.03374	3.41554	2.91176	0.0879361	0.699569
CRYGS	1.03371	3.85902	4.61883	0.0316229	0.512844
AIP	1.03315	6.22448	4.63646	0.0312995	0.510714
CCR5	1.03292	4.33912	2.65022	0.103536	0.732416
FCGR1A	1.03291	3.3019	2.47695	0.115526	0.757653
LINC00158	1.03279	-0.871416	1.32175	0.250279	0.890566
AC021028.1	1.03265	-1.2858	1.99037	0.158302	0.811328
C11orf96	1.03222	4.41006	2.91912	0.0875354	0.697715
HHIP	1.03202	-1.22703	1.90185	0.167871	0.820934
TMEM101	1.03173	6.00353	4.15631	0.0414796	0.549503
ENTPD3-AS1	1.03144	2.92423	4.12042	0.0423685	0.551228
ATP5G2	1.0309	8.64304	3.95788	0.0466525	0.570642
NRROS	1.02897	4.6278	3.3989	0.0652397	0.636007
LINC02185	1.02844	-2.44901	1.69265	0.193252	0.839771
IL18BP	1.02796	5.23891	2.7747	0.0957648	0.718164
GABRA2	1.02753	-1.51908	1.26272	0.261137	0.89589
LINC01140	1.02741	1.56099	1.94556	0.163066	0.817605
SLC39A11	1.02687	5.2591	4.13361	0.0420395	0.55005
CR1L	1.02673	-1.50264	1.25418	0.262756	0.897191
RAB34	1.02651	6.36106	3.23633	0.0720217	0.656262
ADRA2B	1.02634	0.68903	2.01208	0.156052	0.809057
PWP2	1.02618	1.82098	1.57068	0.210109	0.854246
CD33	1.02592	3.11706	3.32037	0.0684264	0.645693
MED18	1.02584	4.62702	4.10796	0.0426819	0.55286
POLR2J3	1.02537	3.15901	4.35769	0.0368423	0.533157
LINC01158	1.02534	2.81873	1.19575	0.274174	0.903958
CPN2	1.02446	-1.91906	0.787949	0.374721	0.943496
ADH6	1.02339	-0.204256	2.11134	0.146211	0.795114
LINC00240	1.0233	1.72291	2.34542	0.125652	0.766834
RENBP	1.02265	7.00589	3.29759	0.0693818	0.648026
SLA2	1.02209	1.86688	2.32551	0.127268	0.770478
CLSTN2	1.02196	-0.10914	2.61869	0.105611	0.738735
KSR2	1.02171	-2.75691	1.6048	0.205224	0.846645
KLHDC3	1.02164	7.49127	4.09175	0.0430931	0.554525
G0S2	1.02131	2.1989	1.55819	0.21193	0.854246
SEL1L3	1.02116	4.23185	2.99101	0.0837281	0.685631
HPGDS	1.02115	2.75397	2.20497	0.137567	0.783923
GIMAP6	1.02085	4.57755	3.09521	0.0785232	0.674775
MFSD2A	1.02055	4.93984	1.61652	0.203577	0.844983
A4GALT	1.02045	3.38882	2.59718	0.107054	0.7418
MRGPRF-AS1	1.02003	-2.10811	2.08547	0.148706	0.798138
DNAI1	1.01998	-0.931143	1.70567	0.191548	0.83936
C16orf74	1.01932	3.13585	2.14622	0.142922	0.791987
LINC00665	1.01925	4.06775	3.29997	0.0692811	0.648026
RRAD	1.01915	0.733255	4.29781	0.0381614	0.537265
ZC3H12B	1.01884	1.11432	2.97143	0.0847469	0.689814
FAM173A	1.01883	4.07241	3.95316	0.0467835	0.570642
PCDH19	1.01866	0.228112	2.06795	0.150423	0.800411
ZNF493	1.01857	3.74257	4.38489	0.0362587	0.528572
C14orf28	1.0185	3.31277	4.03887	0.0444637	0.562728
ARHGAP45	1.01842	5.86851	4.13175	0.0420858	0.55005
MFAP5	1.018	4.66354	1.50708	0.219585	0.861312
LENG8-AS1	1.01773	-1.60804	2.31169	0.128405	0.772239
CD84	1.01676	5.05836	2.2037	0.13768	0.783923
LINC00921	1.01659	1.69832	3.44374	0.0634917	0.631875
PTGDS	1.01584	4.57737	1.79213	0.180667	0.82917
NOP53-AS1	1.01537	-0.728718	1.76138	0.184453	0.834577
AC011899.2	1.01533	1.6838	1.58708	0.207744	0.850155
MIA	1.01521	4.20684	1.47695	0.224252	0.867474
PRND	1.01499	0.383576	1.06444	0.302205	0.916299
KCNA5	1.01468	-2.06222	1.39981	0.236756	0.87703
CYTH4	1.0146	5.23111	2.85728	0.090961	0.708389
WDFY1	1.01435	7.16387	3.42914	0.0640556	0.63251
NLRP6	1.01376	-0.613895	3.1757	0.0747412	0.663664
COMMD9	1.01357	6.01955	4.68565	0.0304155	0.504211
C12orf10	1.01349	5.66006	3.43574	0.0638	0.63251
OR2A42	1.01239	-0.126869	1.41582	0.234092	0.875743
SNHG3	1.01236	6.38699	3.85365	0.0496377	0.585798
IL4	1.01203	-1.87974	2.65031	0.10353	0.732416
MS4A6A	1.0118	6.10046	3.13378	0.0766857	0.669971
GALNT12	1.01142	3.11556	3.36843	0.066457	0.641146
KRTAP10-3	1.01133	-3.6632	1.46274	0.226495	0.869785
NDUFS6	1.01132	6.20078	2.98615	0.0839798	0.686736
EFHB	1.01097	1.37071	3.13552	0.0766039	0.669971
DGKE	1.01054	2.93009	3.95936	0.0466115	0.570642
KIF27	1.01052	1.72497	3.07034	0.079733	0.67743
HIPK1-AS1	1.00949	-0.713218	2.30011	0.129365	0.772361
KRTAP12-1	1.00905	-3.66252	1.41033	0.235001	0.875743
KCNK15	1.0089	1.11902	2.3663	0.123981	0.765566
KRTAP10-1	1.00876	-3.6625	1.51413	0.218511	0.859922
KRTAP10-7	1.00853	-3.66243	1.51334	0.21863	0.859922
PMF1	1.00796	5.03454	3.4465	0.063386	0.631875
PODXL2	1.00745	5.51452	2.9512	0.085814	0.693843
NPIPA5	1.00737	-0.0749126	1.50343	0.220145	0.861787
SAP25	1.00691	-1.56523	3.20446	0.0734378	0.660155
CXCL11	1.00647	3.38201	1.70187	0.192044	0.839422
LINC00861	1.00609	2.42099	2.5929	0.107343	0.7418
C2	1.00599	4.38673	1.54585	0.213749	0.857415
CCDC69	1.00568	4.28566	3.40478	0.0650079	0.635978
CRTAM	1.00502	1.14627	2.35208	0.125116	0.765925
PPP1R14A	1.0047	0.933121	2.77312	0.095859	0.718164
SCGB3A1	1.00297	-2.66231	1.05227	0.304984	0.916661
AL355472.1	1.00194	2.40975	3.04039	0.0812165	0.679337
GFOD1	1.00154	4.22285	3.47297	0.0623791	0.627071
LGALS9C	1.00125	0.731586	1.30217	0.253817	0.891948
SMKR1	1.00113	-0.131398	1.98929	0.158416	0.81138
FNDC4	1.00065	2.68352	4.07365	0.043557	0.556842
CPB2	0.999719	1.09926	1.32012	0.250571	0.890566
CCDC152	0.999718	0.78412	2.652	0.10342	0.732416
MS4A2	0.999624	1.57742	1.77802	0.182393	0.831099
HDC	0.999562	2.00357	1.64651	0.199434	0.84436
PIGU	0.999388	5.85235	3.60734	0.0575249	0.608069
WAS	0.999313	4.04536	3.12324	0.0771832	0.670139
ENTPD8	0.998894	0.220026	0.915938	0.338544	0.929501
CEBPA-AS1	0.99812	1.32863	1.94428	0.163205	0.817605
RNASET2	0.997976	5.53671	3.02729	0.0818749	0.68028
ATP5L	0.997248	8.05191	3.66201	0.0556665	0.604006
LINC01354	0.997159	-1.64988	1.5877	0.207655	0.850025
TBX18-AS1	0.995336	-1.63703	2.59429	0.107249	0.7418
ZNF790-AS1	0.995114	1.75622	1.95519	0.162029	0.816785
CEACAM21	0.993808	-0.18535	2.66245	0.102742	0.731248
CABCOCO1	0.993739	-2.22296	1.61917	0.203208	0.844983
MEFV	0.993621	0.194443	2.45402	0.117224	0.759319
ARSE	0.991707	3.90783	1.66064	0.197517	0.842502
FAM124A	0.991168	3.6263	2.60325	0.106645	0.74161
SLC37A2	0.991115	5.88948	2.05739	0.151469	0.80282
NR1H3	0.990834	5.61584	3.43425	0.0638576	0.63251
SFRP5	0.990544	-1.11355	1.52085	0.217491	0.859922
LSM2	0.989855	4.81693	3.62264	0.0569983	0.607369
CCL26	0.989784	0.621746	1.4092	0.23519	0.875743
FANCF	0.989725	4.6294	4.44772	0.034948	0.527421
MIR1249	0.989181	-0.539937	1.67902	0.195054	0.840719
SNORD7	0.988969	-0.605863	1.99612	0.157702	0.811328
MC5R	0.988101	-1.74244	1.40741	0.235486	0.876036
PRG4	0.987498	1.53352	1.6827	0.194566	0.840719
C15orf48	0.986879	3.24413	2.54039	0.110967	0.747748
TRIM58	0.986788	0.33996	0.841498	0.358969	0.938018
MGAT4C	0.986614	-1.6631	1.08435	0.297725	0.913957
C9orf66	0.986095	-0.0995345	1.48349	0.223229	0.865919
TMEM150B	0.985856	1.43623	1.89309	0.168854	0.820934
NINJ2	0.985764	2.98881	2.68793	0.101111	0.729605
GNGT2	0.985756	1.14281	2.58914	0.107599	0.7418
LINC02381	0.984746	3.70161	2.92552	0.0871892	0.696843
PCDHB9	0.98474	0.962485	1.74699	0.186255	0.835536
SFTPC	0.983899	1.91727	1.3539	0.244598	0.884376
SLC38A6	0.983365	5.51479	2.67151	0.102159	0.730057
FXN	0.982285	3.3719	3.18193	0.0744565	0.662967
GPR65	0.981866	2.61174	2.52014	0.112401	0.752121
NME8	0.981665	-0.313343	1.86517	0.17203	0.822662
ANG	0.980711	2.71575	2.72552	0.0987558	0.724077
DNAH11	0.98069	0.210062	1.88022	0.17031	0.822023
MSS51	0.980332	2.94163	3.88502	0.0487186	0.58156
CREB3L1	0.979911	2.24079	2.23969	0.134508	0.780868
DMRT2	0.979674	0.548286	1.0977	0.294771	0.912919
GPER1	0.97812	2.18623	2.38617	0.122413	0.762514
GMPR	0.977988	7.73468	2.17119	0.140617	0.790111
PTPN5	0.977625	-0.381375	1.15575	0.282349	0.907165
CALCR	0.976	-1.09684	1.02819	0.310585	0.920957
RAG1	0.975792	0.957891	3.10145	0.0782227	0.674175
COMMD6	0.974857	6.23674	2.89986	0.0885871	0.701348
SELPLG	0.974597	4.8281	2.81907	0.0931502	0.713912
PADI3	0.973995	-1.24763	1.05162	0.305133	0.916661
COL6A6	0.972719	2.40244	2.02079	0.155158	0.808381
ANKRD34A	0.972565	2.61267	2.31983	0.127734	0.770723
HRK	0.972129	4.62422	1.656	0.198144	0.842502
HAGHL	0.972002	5.53303	2.84232	0.0918114	0.70982
KCNE4	0.971694	3.62308	2.65451	0.103256	0.732416
MYLK4	0.970697	1.91119	3.46707	0.0626022	0.627978
PCOTH	0.970638	0.136104	2.03408	0.153807	0.806015
ASTL	0.96956	-0.906177	1.17629	0.278113	0.905898
ACTL10	0.969559	1.58861	2.49614	0.114126	0.754923
CUTA	0.969113	7.09401	2.95375	0.0856786	0.693843
EVI2B	0.96842	4.38488	2.57664	0.108452	0.7418
AGPAT4	0.96809	3.85703	2.03835	0.153376	0.805621
CLEC4G	0.967961	0.432559	1.52994	0.216122	0.859922
MRPS12	0.967894	5.35858	3.5478	0.0596246	0.616007
DDX11-AS1	0.967696	1.23406	2.86411	0.090576	0.706637
ITGB2-AS1	0.967438	3.4779	2.58794	0.10768	0.7418
METTL12	0.967287	2.72907	3.60797	0.0575034	0.608069
PSMG3-AS1	0.967284	4.07055	3.70611	0.0542135	0.597713
TDO2	0.966502	1.82916	1.03666	0.308598	0.920412
AVPR2	0.966435	1.70576	2.50838	0.113242	0.75422
FBL	0.965512	7.60066	2.81759	0.0932362	0.713912
ITM2A	0.96529	4.05658	2.66222	0.102757	0.731248
STAP1	0.96475	-0.0361505	2.46816	0.116174	0.757875
CD274	0.964682	3.22687	2.71353	0.0995006	0.724744
AKR1C1	0.964261	3.84848	1.98765	0.158586	0.811838
C2orf81	0.963625	1.2802	3.13138	0.0767987	0.669971
NPW	0.962891	0.593283	1.1703	0.279341	0.905898
KIF19	0.962833	-0.0178176	1.75091	0.185763	0.835536
CD37	0.962438	5.18737	2.17375	0.140383	0.789823
TIFAB	0.96207	1.08712	1.86136	0.172468	0.822662
LTA4H	0.961956	6.96485	3.30478	0.0690787	0.647811
SCG3	0.961717	0.563071	1.09909	0.294466	0.912919
GALNT16	0.961575	3.17751	1.71192	0.190737	0.839004
CPLX1	0.961437	0.713483	3.03158	0.0816585	0.68028
CH25H	0.961255	1.61515	1.99807	0.1575	0.811092
SLC6A16	0.961189	3.13238	2.76839	0.0961426	0.719236
ZFYVE28	0.960864	4.43091	3.27627	0.0702886	0.65044
TNF	0.960769	-0.918347	1.29122	0.255823	0.894012
CCDC170	0.960257	0.777538	2.71096	0.0996607	0.724925
RAB39B	0.959481	0.249489	1.92559	0.165242	0.82028
TMEM200B	0.959256	1.82497	2.50941	0.113169	0.75422
CLIC6	0.958775	2.06198	1.89492	0.168648	0.820934
MYOM1	0.958574	2.0023	2.89002	0.0891296	0.702878
ZBED2	0.958342	1.48615	1.4016	0.236456	0.87703
SPNS3	0.958328	0.222457	3.21985	0.0727502	0.657834
LRFN4	0.958131	4.27273	3.25934	0.0710179	0.653031
GALNT15	0.957319	1.98249	1.75585	0.185143	0.835536
GPR176	0.957264	3.55107	2.81059	0.0936438	0.714469
LDB2	0.957232	3.95253	2.70976	0.0997363	0.724925
LDB3	0.957043	4.37059	1.79387	0.180456	0.82917
TTC24	0.956748	0.583586	1.18968	0.275393	0.904596
CD83	0.956269	4.81144	2.80664	0.0938745	0.714685
SLC9A9	0.955448	3.76135	2.42036	0.119768	0.759867
PRR13	0.954613	6.40017	3.37592	0.0661555	0.639865
KRTAP4-6	0.954378	-3.48679	0.998793	0.317603	0.922634
TNFSF13	0.953919	3.76748	2.10406	0.146909	0.79536
GNB3	0.953801	1.51862	2.95752	0.0854789	0.692897
DCDC2	0.953657	2.05686	0.998487	0.317677	0.922634
FGD3	0.953278	4.27706	2.80766	0.093815	0.714685
IPO9-AS1	0.953145	-0.169925	2.60894	0.106263	0.74065
GLS2	0.952419	-0.8481	2.2147	0.136702	0.782048
CORO1A	0.952331	6.48837	2.68385	0.101371	0.729894
RPL35A	0.95209	8.82764	2.97356	0.0846357	0.689814
LINC00968	0.951897	-1.16999	1.04949	0.305625	0.916661
UQCC3	0.951587	4.71136	2.59714	0.107057	0.7418
C17orf67	0.950866	1.03379	3.28142	0.0700683	0.650397
FOXJ1	0.950003	-0.318718	0.834235	0.361051	0.938297
PLIN5	0.948871	0.169165	3.33876	0.0676656	0.644106
GPA33	0.948827	-1.17679	1.03198	0.309694	0.920412
AKIRIN2	0.948112	5.46253	3.55921	0.059216	0.613484
MATK	0.947898	2.77409	1.98984	0.158358	0.811328
ZC3H12D	0.947801	2.54736	2.3073	0.128768	0.772239
LAPTM5	0.94721	7.71346	2.13413	0.144053	0.792505
CAMK2B	0.947154	1.32589	1.67865	0.195104	0.840719
RHOH	0.946752	2.24388	2.2168	0.136515	0.782015
IER5	0.946505	5.9313	3.60556	0.0575866	0.608069
GSTM4	0.946071	5.72039	4.21273	0.0401218	0.543631
PWWP2B	0.946041	3.7513	2.71623	0.0993325	0.724427
CALN1	0.945938	-0.133196	0.617454	0.431995	0.958331
DGKI	0.945477	3.07372	1.69997	0.192292	0.839422
B9D2	0.94523	2.35794	3.53875	0.0599506	0.617537
LRMP	0.945179	2.53366	2.88027	0.0896712	0.704205
SNTG2	0.945032	-1.26059	0.784045	0.375907	0.943695
JPT1	0.944903	6.27477	3.0986	0.0783596	0.67419
JAM2	0.944746	3.55297	2.62049	0.105492	0.738735
FLVCR1	0.944705	5.00349	3.2867	0.0698431	0.649742
DUSP2	0.944253	3.37567	3.70677	0.0541923	0.597713
MSX1	0.943628	2.39473	2.05911	0.151299	0.802397
CCDC163	0.943576	2.40042	2.13252	0.144203	0.792505
SERPINC1	0.94353	-1.51305	2.60193	0.106733	0.74161
MIR10B	0.94352	-0.483961	0.978322	0.322613	0.92524
TMCC1-AS1	0.942713	3.52518	1.97232	0.160202	0.814858
CHCHD10	0.942688	4.31369	2.62041	0.105497	0.738735
ROPN1B	0.942687	4.5689	1.58031	0.208716	0.851531
PEMT	0.94259	4.89396	3.67146	0.0553516	0.602784
PDGFRL	0.941982	3.37714	1.59336	0.206846	0.848567
PCDHGB7	0.941531	0.769935	2.35931	0.124537	0.765566
FAM182A	0.941329	-0.551226	1.05653	0.304007	0.916661
GSC	0.941124	-1.13481	1.67477	0.195621	0.840719
LINC01481	0.939684	2.40032	3.19562	0.073836	0.660706
XXYLT1-AS2	0.939613	-0.509602	2.09918	0.147378	0.79536
AC011489.1	0.939537	1.06801	3.56012	0.0591834	0.613484
HYAL4	0.939175	-1.62014	1.36248	0.243107	0.88354
CAMKV	0.938987	-1.83352	1.26807	0.26013	0.895691
IMPDH2	0.938404	8.36567	2.88914	0.0891785	0.702878
CDC42EP3	0.938241	6.42646	2.03229	0.153988	0.806525
WDR63	0.937832	3.94746	1.64733	0.199322	0.84436
CHST7	0.937522	1.08069	2.71189	0.0996032	0.724925
KCTD19	0.937347	1.16439	1.69972	0.192325	0.839422
MGST1	0.937345	4.07842	1.52143	0.217404	0.859922
AC091153.3	0.93595	-1.39334	1.90029	0.168046	0.820934
ZNF214	0.935713	0.473767	1.46318	0.226424	0.869785
MSRB2	0.935602	5.89675	2.6162	0.105778	0.739043
GNRHR	0.935096	-1.09877	1.93381	0.164342	0.820085
SELENOH	0.934241	6.40725	2.84669	0.0915621	0.709004
RPL12	0.934	10.1981	3.0837	0.0790807	0.676111
GYPE	0.933619	0.919312	1.4128	0.234592	0.875743
CST3	0.933193	8.83303	3.04833	0.0808201	0.679337
AOC3	0.932746	3.86588	2.16045	0.141603	0.790751
RPS18	0.932283	11.6085	2.4771	0.115515	0.757653
ACP5	0.932211	8.80345	2.53983	0.111007	0.747748
VAV1	0.931279	3.7985	2.67229	0.102109	0.730057
HVCN1	0.931252	3.10451	2.38524	0.122486	0.762514
OR10Z1	0.9312	-1.10952	0.618414	0.431637	0.958331
DPH5	0.92973	5.1431	3.64148	0.0563568	0.605188
TMEM92-AS1	0.929451	-1.37114	1.15866	0.281744	0.90621
MSR1	0.929386	5.83814	1.82968	0.176166	0.826241
KIAA1324	0.929189	1.40243	3.43718	0.0637444	0.63251
LGALS17A	0.92903	1.25857	0.813112	0.367202	0.940648
LINC01117	0.929009	-1.13548	1.71023	0.190956	0.839004
FSD1L	0.928945	4.08128	3.02937	0.0817696	0.68028
PRKAG2	0.928503	4.1177	3.17282	0.0748729	0.663928
CSF1	0.928143	5.71984	2.51763	0.112579	0.752503
CD6	0.927236	3.63229	2.18207	0.139626	0.787554
RPLP2	0.926863	9.533	2.34811	0.125435	0.766547
ENDOG	0.926045	1.84155	2.50651	0.113377	0.754268
SERPINB3	0.925999	5.19894	0.400354	0.526906	0.976455
MCEMP1	0.925576	-1.07958	1.40202	0.236386	0.87703
KMO	0.925163	2.25192	1.85634	0.173048	0.822662
ABHD12	0.925158	6.93556	3.01043	0.0827301	0.682523
DENND1C	0.925124	4.10652	2.87726	0.0898389	0.704936
FCGR1B	0.925002	1.63878	1.757	0.184999	0.835536
C5AR1	0.9243	3.6452	1.87098	0.171363	0.822662
PLK5	0.924177	-1.11587	1.45409	0.227873	0.870446
STAG3	0.924085	4.32907	2.01783	0.155461	0.808381
SSC5D	0.923983	3.32569	2.89398	0.0889109	0.702337
DLEU7-AS1	0.923979	-0.525229	1.5035	0.220134	0.861787
RABAC1	0.923971	6.28653	3.35824	0.0668694	0.642318
UROS	0.923932	5.7086	3.61083	0.0574043	0.608007
POMC	0.922964	1.81597	1.3513	0.24505	0.884376
MAN1A1	0.92287	4.69668	2.35892	0.124568	0.765566
MVB12A	0.92216	5.60992	3.23406	0.0721216	0.656262
DHDH	0.92209	0.960031	2.38042	0.122865	0.762721
OLFML1	0.921364	3.11424	2.38529	0.122482	0.762514
CAMKMT	0.918896	3.2532	3.34515	0.0674032	0.643941
SLC8B1	0.918595	5.7416	2.79829	0.094365	0.715642
RIMS2	0.918365	1.52117	0.936808	0.3331	0.927529
CCNB1IP1	0.918128	6.18604	2.55027	0.110275	0.746516
ACY1	0.917831	2.37429	3.03226	0.0816243	0.68028
GFI1B	0.916419	-2.04265	1.91066	0.16689	0.820934
TNRC6C-AS1	0.916053	4.37423	1.79878	0.17986	0.828602
SNCG	0.915546	2.67514	2.65977	0.102916	0.731248
CALHM5	0.915213	2.62131	2.58428	0.10793	0.7418
SOX9-AS1	0.914879	3.09963	1.04899	0.30574	0.916661
NDUFC2	0.914683	5.57692	3.30979	0.0688684	0.647072
C11orf21	0.914332	1.9928	2.42464	0.119441	0.759867
LURAP1L	0.914214	3.68966	1.89475	0.168668	0.820934
HSD17B8	0.914179	4.35046	1.94434	0.163198	0.817605
OCEL1	0.914146	4.29857	3.79865	0.0512941	0.590277
DNAJC22	0.913825	3.0603	1.57602	0.209335	0.852431
CD302	0.913664	1.57687	2.54477	0.11066	0.747399
TMEM160	0.913418	3.21583	2.2282	0.135512	0.78185
LILRA6	0.913244	0.99221	1.63628	0.200837	0.84436
LINC01531	0.912953	3.74598	0.833183	0.361354	0.938297
HEBP1	0.912778	5.90301	2.83508	0.0922264	0.711651
SYTL3	0.912554	2.72036	2.14061	0.143444	0.791987
CLDND2	0.912399	1.62536	3.224	0.0725663	0.657679
FAM181B	0.912166	0.287881	1.09034	0.296396	0.913339
S100A1	0.912097	7.27111	0.993872	0.318798	0.922792
LILRB5	0.91209	3.17479	1.69756	0.192607	0.839422
P2RX4	0.911859	5.73946	2.67047	0.102226	0.730095
DMAC2	0.911631	5.63139	3.85957	0.049463	0.585302
CLTA	0.911312	7.45747	2.49971	0.113867	0.754748
KCNH8	0.911265	2.30951	1.36174	0.243236	0.88354
MME	0.911012	5.68306	1.18996	0.275338	0.904596
ILVBL	0.910971	8.04625	2.59425	0.107253	0.7418
KCTD21-AS1	0.910443	2.59968	2.76008	0.0966433	0.721046
HSPA12B	0.909926	3.56926	2.38136	0.12279	0.762721
KLHL23	0.909791	2.0989	2.36558	0.124038	0.765566
C14orf93	0.909304	4.47085	3.48472	0.0619379	0.627071
KLHL6	0.909254	3.98598	1.73016	0.188391	0.836579
NME2	0.909197	4.15976	2.26725	0.132134	0.776182
AATBC	0.908895	3.00438	2.5009	0.113782	0.754748
AP2S1	0.908599	7.34034	3.09033	0.0787589	0.674994
RPS13	0.908258	9.2364	3.20745	0.0733036	0.659621
ZNF429	0.908106	2.98046	2.15812	0.141818	0.790751
NBDY	0.907799	5.6356	2.8961	0.0887942	0.702159
FLNC	0.907284	3.46866	2.20491	0.137572	0.783923
MEIOC	0.906944	0.556395	2.35916	0.124549	0.765566
LINC02362	0.906467	0.314178	1.69187	0.193354	0.839771
CIDEB	0.905933	-1.20514	1.73947	0.187206	0.835536
IRX1	0.905907	0.80374	1.63745	0.200676	0.84436
ST3GAL3	0.905606	4.81077	3.65	0.0560693	0.604607
SAMM50	0.905128	6.98665	3.03854	0.0813092	0.679337
HPD	0.905018	-1.12975	2.06547	0.150669	0.800738
HID1	0.903825	2.62063	2.37111	0.123599	0.765566
DSCAML1	0.903262	-1.74908	1.06582	0.301891	0.916101
LINC00910	0.903158	2.04066	3.69224	0.0546663	0.600955
SLFN11	0.903142	4.8122	2.12268	0.145132	0.79353
TMEM89	0.903114	-1.88523	1.7982	0.17993	0.828602
MOCS3	0.902733	4.49457	3.40962	0.0648172	0.635782
BATF	0.902513	3.05779	2.32499	0.127311	0.770478
RAB42	0.901972	3.60473	1.30622	0.25308	0.891599
NOSIP	0.901961	5.94224	3.22442	0.0725476	0.657679
CCNA1	0.901885	0.492362	1.25585	0.262439	0.897191
ST7-AS1	0.901827	1.11373	2.45032	0.117501	0.75968
ZNF831	0.90119	1.34221	1.71045	0.190927	0.839004
C10orf128	0.901117	3.49011	2.62112	0.10545	0.738735
ICAM3	0.90108	1.11448	1.51842	0.217859	0.859922
MLF1	0.900608	3.50854	3.16635	0.0751703	0.664895
ZMYND15	0.900417	2.99646	2.54891	0.11037	0.74659
VMO1	0.90016	1.96845	2.15791	0.141837	0.790751
PDE6B	0.900131	1.81044	1.73198	0.188158	0.835969
PACERR	0.900096	-1.42863	1.31321	0.251814	0.891471
GDPD5	0.899906	5.50809	2.66935	0.102298	0.730095
MATN3	0.899818	1.11518	2.22264	0.136	0.781983
LPAR4	0.899224	-1.04329	1.82783	0.176384	0.826241
SYP	0.899195	2.99752	3.76888	0.0522144	0.592728
ZBP1	0.899178	2.15674	1.96609	0.160864	0.816252
AL118511.1	0.89662	-1.14537	1.74095	0.187019	0.835536
ICAM5	0.895811	1.62358	1.80498	0.179111	0.827586
SRRM3	0.895664	3.62384	2.18441	0.139415	0.787134
RNASE6	0.895639	4.52623	2.30099	0.129291	0.772361
AL355916.1	0.895453	-1.03593	1.665	0.196929	0.842039
MMP11	0.894814	4.10878	1.37781	0.240474	0.882471
ZNF718	0.894807	2.50576	2.88755	0.0892667	0.703259
RIMKLA	0.894768	1.16684	1.42396	0.232753	0.875743
MAX	0.894696	6.77558	3.15156	0.0758545	0.668359
SLC25A33	0.894493	4.15208	3.22682	0.0724411	0.657218
RPL39L	0.894216	4.18262	1.97715	0.159691	0.814235
SNORA53	0.894149	-0.538658	2.3577	0.124666	0.765566
PDCD1LG2	0.893656	2.07858	2.35443	0.124928	0.765566
DNAJC4	0.893591	5.66227	2.86518	0.0905155	0.706637
LINC01124	0.8934	-0.501294	0.460447	0.497415	0.973718
FHIT	0.893319	3.62627	2.06369	0.150844	0.801306
ENPP4	0.892365	1.86868	2.7103	0.0997023	0.724925
LTA	0.892065	-2.18153	1.76819	0.183607	0.832881
AC016065.1	0.891279	2.74898	3.13063	0.0768339	0.669971
CA11	0.890549	4.1627	2.38981	0.122128	0.762514
AC010531.6	0.889555	-0.719331	2.57503	0.108562	0.7418
CLEC14A	0.889056	3.43981	2.36052	0.124441	0.765566
KRT36	0.888973	-1.78258	0.636249	0.425072	0.955924
SSBP4	0.888118	5.8249	3.72305	0.0536661	0.597034
TNFRSF8	0.887994	1.41194	2.08248	0.148998	0.798522
ZNF709	0.887853	-0.543272	2.43097	0.118959	0.759867
GPR12	0.887553	-1.64822	0.543114	0.461145	0.96786
TRAPPC6A	0.886358	5.27309	3.40361	0.065054	0.635978
RUNX1T1	0.886272	2.49536	2.21954	0.136273	0.781983
IL4I1	0.886247	3.38914	2.24848	0.133745	0.779299
SEPT1	0.886115	3.97914	2.68171	0.101507	0.730057
UNC93B1	0.885603	5.6041	3.20639	0.0733513	0.659714
RBM15	0.885414	4.04793	3.40679	0.0649287	0.635782
ACE	0.885379	3.62371	2.35868	0.124588	0.765566
HSPB6	0.885338	2.28641	1.13835	0.286	0.909769
PDPN	0.885263	4.04519	2.23774	0.134678	0.780868
KBTBD3	0.884873	3.08695	3.08545	0.0789952	0.676111
FAM198A	0.884779	1.38622	1.66426	0.197029	0.842138
PRSS56	0.884563	-0.647946	0.775298	0.378583	0.945015
SMTNL2	0.884447	-1.52966	1.31199	0.252034	0.891471
CHRM3-AS2	0.883838	0.0856308	2.22882	0.135458	0.78185
LRRC75A-AS1	0.883805	8.76136	2.32421	0.127375	0.770478
C12orf57	0.882886	6.12094	2.58508	0.107875	0.7418
MEMO1	0.882359	2.54052	2.23438	0.134971	0.780868
CYBB	0.881473	6.02276	2.26915	0.131973	0.776182
PTGER4	0.881222	3.23387	2.45794	0.116932	0.758283
SLC17A5	0.880865	5.46183	1.98488	0.158878	0.812568
KRTAP26-1	0.88018	-3.63506	0.961736	0.32675	0.926292
DUOXA2	0.879731	-1.20947	0.963735	0.326248	0.926292
KRTAP19-5	0.879686	-3.63493	1.17301	0.278783	0.905898
PTEN	0.879206	6.83834	2.78252	0.0952979	0.718164
BCAT1	0.879198	3.78816	2.03497	0.153717	0.805983
PI4K2A	0.877559	5.98771	2.59429	0.10725	0.7418
CTB-178M22.2	0.877307	0.837598	0.690127	0.406121	0.952547
NFKBIL1	0.877249	3.16758	2.44092	0.118207	0.759867
LINC02043	0.87666	-1.04708	1.23608	0.266228	0.898809
MAP1S	0.876495	4.64574	2.93101	0.0868933	0.695738
DNAH7	0.876367	-0.89507	3.11265	0.0776862	0.672658
MS4A14	0.875752	1.78032	1.84969	0.17382	0.822662
TNKS2-AS1	0.875649	0.228169	1.35577	0.244272	0.884302
SNRPE	0.875321	6.95595	2.72238	0.0989504	0.724077
KLHL7-AS1	0.87376	0.227595	2.28873	0.130317	0.773041
RPL38	0.873744	8.55038	2.19086	0.138831	0.785527
JAKMIP1	0.873623	-0.0114996	1.42398	0.23275	0.875743
DANCR	0.873372	5.45763	2.89511	0.0888487	0.702159
TRIM50	0.872389	-1.72802	1.40654	0.235632	0.876036
SLITRK2	0.872046	4.77863	1.01997	0.312526	0.921701
NOA1	0.871319	5.25396	2.90606	0.0882472	0.700542
SPRR2D	0.870568	4.9748	0.431522	0.511243	0.973718
TNFAIP8L2	0.870141	2.71376	2.54299	0.110785	0.747748
RPL13	0.870122	10.0328	2.17114	0.140622	0.790111
CNNM1	0.86962	3.61872	1.79854	0.179889	0.828602
MZB1	0.869061	3.02764	1.06671	0.301691	0.915943
RBFADN	0.8689	2.1637	2.63382	0.10461	0.736691
C11orf65	0.868678	0.710111	2.57481	0.108577	0.7418
DENND2A	0.86713	2.39875	1.99349	0.157976	0.811328
ZNF114	0.867034	1.18253	1.54357	0.214087	0.858049
TMEM62	0.866598	5.07222	2.56415	0.109311	0.742351
VASH1-AS1	0.866259	2.07401	2.83968	0.0919627	0.710548
SLC6A15	0.865743	6.17572	1.09458	0.295459	0.912927
SRGN	0.865518	6.45643	2.33578	0.126432	0.768586
MEOX1	0.865338	2.5478	1.92846	0.164927	0.82028
F10	0.865127	2.39428	1.4112	0.234858	0.875743
TMEM171	0.865071	2.36063	1.35792	0.243898	0.88354
ADAM33	0.86479	4.13913	1.68304	0.19452	0.840719
GPCPD1	0.864781	6.47629	1.87383	0.171038	0.82235
FGD6	0.864471	3.96623	1.77335	0.182968	0.831579
RAB20	0.864094	4.09709	1.78301	0.18178	0.829595
WLS	0.863936	6.91308	2.45321	0.117285	0.759319
RPL28	0.863347	9.78656	2.50022	0.113831	0.754748
SNORA26	0.863332	-0.370889	2.05335	0.151872	0.80423
IPCEF1	0.863274	1.98928	2.72355	0.0988781	0.724077
CFAP54	0.862922	0.0783945	1.90573	0.167439	0.820934
ECHDC3	0.862891	3.68985	2.36818	0.123831	0.765566
ZNF345	0.861612	3.352	2.9295	0.0869746	0.696073
ZAN	0.861424	-2.94375	1.46629	0.225932	0.869753
SPATC1	0.860146	-0.968028	1.47016	0.22532	0.868187
COX16	0.859964	2.62185	2.30837	0.128679	0.772239
SCARNA9	0.859403	-0.313395	1.50155	0.220433	0.862139
LRRC71	0.859242	0.763544	1.73721	0.187492	0.835536
PLD4	0.859232	1.70784	2.19847	0.138148	0.784246
TBXA2R	0.858673	3.12183	0.770273	0.380133	0.945631
AP002884.3	0.858174	1.49581	2.38219	0.122725	0.762721
SNORA2A	0.857972	-1.23605	1.63457	0.201073	0.84436
C10orf55	0.857659	0.799555	1.0305	0.310041	0.920412
DGUOK	0.857349	6.14945	3.12799	0.0769584	0.669971
SLC8A3	0.857093	-2.62775	1.11646	0.290683	0.912581
KLRD1	0.857049	2.12502	1.54064	0.214522	0.858062
LINC02428	0.856455	-1.29022	0.884567	0.346954	0.931728
NAP1L3	0.856402	0.876397	1.75192	0.185635	0.835536
GPR160	0.856165	1.68413	2.41647	0.120065	0.759867
ZNF141	0.855862	3.17978	2.6348	0.104545	0.736531
CACNA1F	0.855389	0.352929	1.80967	0.178548	0.827583
SEC16B	0.854765	-0.454701	2.3298	0.126918	0.769153
GLIPR2	0.854578	4.80132	2.09794	0.147498	0.79538
C20orf194	0.8543	6.15172	2.14593	0.142948	0.791987
MFSD7	0.854164	3.86968	1.89669	0.16845	0.820934
ATP8B4	0.852749	2.45443	2.4692	0.116097	0.757875
LOXL1	0.852419	3.99486	1.89213	0.168961	0.820934
SETDB2	0.851681	6.11464	3.02807	0.0818353	0.68028
MINCR	0.851343	3.73589	3.03785	0.0813435	0.679337
PGLS	0.851332	6.0486	2.60187	0.106738	0.74161
S1PR4	0.850302	1.7881	2.12368	0.145038	0.79353
GBP5	0.849752	4.71803	1.27752	0.25836	0.895386
C1orf123	0.849621	5.92931	3.5806	0.0584582	0.610698
LINC01011	0.849235	2.59641	3.31399	0.0686924	0.646807
RAB3A	0.848809	2.71287	2.19377	0.13857	0.785127
NHLRC3	0.848207	6.47643	3.23336	0.0721523	0.656262
IQSEC3	0.848045	0.176318	1.67617	0.195434	0.840719
APOD	0.847861	9.74435	1.02227	0.31198	0.921541
SPATA2L	0.847831	4.0785	2.93695	0.0865741	0.695579
GLB1L	0.847207	5.79874	2.16505	0.14118	0.790528
C4orf47	0.847048	1.50551	2.40046	0.1213	0.76031
KBTBD6	0.847046	4.7292	2.23556	0.134868	0.780868
LRRC27	0.845677	4.01324	2.73186	0.0983644	0.724077
ADAMTSL4	0.845084	4.57753	2.28386	0.130727	0.77422
ALKBH2	0.845022	5.12827	2.5092	0.113183	0.75422
AC112484.1	0.844877	-0.462358	1.72348	0.189245	0.83728
CPA5	0.844855	-0.554496	1.41938	0.233506	0.875743
DCLRE1C	0.84454	3.98528	2.26257	0.132534	0.777115
CFAP65	0.844536	-0.243107	0.89869	0.343133	0.931026
DICER1-AS1	0.844274	3.69029	2.4119	0.120416	0.760006
EPHA10	0.84422	-1.08401	1.47518	0.22453	0.867753
HACD1	0.844009	4.83645	1.67431	0.195682	0.840719
SNORD15B	0.843784	-0.523493	1.82289	0.17697	0.826998
GADD45G	0.84358	3.0886	0.988854	0.320023	0.923806
CLDN7	0.843545	2.29398	1.79073	0.180838	0.82917
ADAM8	0.843519	4.69555	1.75311	0.185487	0.835536
IER5L	0.84348	3.44932	2.26597	0.132243	0.776182
TSPAN15	0.843091	4.87236	2.16555	0.141134	0.790522
MLIP	0.842334	3.4385	0.722638	0.39528	0.94783
LAPTM4A	0.84199	8.99308	2.43625	0.11856	0.759867
SULT1A2	0.841951	-1.26032	1.26592	0.260533	0.89589
SPATA17	0.841867	0.968364	1.1362	0.286457	0.909982
CARD16	0.841559	4.24531	1.60189	0.205636	0.846666
NAAA	0.841084	4.49676	2.8182	0.093201	0.713912
SCN7A	0.840795	-0.26644	1.03155	0.309794	0.920412
NEU3	0.840723	5.70457	2.80096	0.0942079	0.71545
USMG5	0.840309	6.46598	2.35815	0.12463	0.765566
ALG3	0.840044	5.94968	2.75486	0.0969595	0.721374
MED27	0.840028	4.55252	2.70133	0.100264	0.726506
SELENOP	0.839728	4.98825	1.57299	0.209774	0.85355
ITGB2	0.839153	7.01806	1.47313	0.224853	0.867846
OTOGL	0.838556	-0.713413	0.811327	0.367728	0.940886
CNNM2	0.838395	3.86908	3.20776	0.0732898	0.659621
MACROD1	0.837952	4.85166	2.0715	0.150074	0.800411
PTPRN2	0.83786	1.73293	2.16865	0.140849	0.790194
ACTN3	0.837779	-1.79335	1.27981	0.257935	0.895386
TMEM42	0.83773	4.21708	2.51662	0.112652	0.752503
MMP2	0.837452	8.51179	1.45428	0.227842	0.870446
SEMA3G	0.837422	3.24268	1.48516	0.222969	0.865779
CXCR1	0.837313	-0.119421	1.09834	0.29463	0.912919
CLEC4A	0.837182	0.0677872	1.75191	0.185637	0.835536
AC010198.1	0.837169	-1.92898	0.982198	0.321657	0.924535
AGAP2-AS1	0.835969	3.61937	2.49231	0.114404	0.755065
SGF29	0.835794	4.14476	2.53396	0.111421	0.748536
PREX2	0.835373	2.38704	1.71025	0.190953	0.839004
ZNF438	0.835357	4.29365	2.72927	0.0985245	0.724077
KRT75	0.834252	2.46544	0.377027	0.539199	0.979181
NUTM2A-AS1	0.834085	4.11481	2.35724	0.124703	0.765566
MXRA8	0.833941	6.28679	1.90963	0.167004	0.820934
SLC46A1	0.833783	2.73514	2.42873	0.119129	0.759867
ARL2	0.83365	5.9772	2.40503	0.120946	0.76031
RPL26	0.833236	8.38041	1.5441	0.214008	0.857927
FGF17	0.833224	0.661122	1.0793	0.298855	0.914153
MIR573	0.832952	-1.59227	1.48481	0.223023	0.865779
BAIAP2L2	0.832913	3.81325	2.00731	0.156543	0.809243
C6orf52	0.831614	1.30114	2.09054	0.148213	0.797291
ATP6V1B2	0.831554	8.61133	2.42529	0.119391	0.759867
AKR1C3	0.831404	3.38403	1.56765	0.210549	0.854246
RPS6	0.830065	11.0081	1.7343	0.187863	0.835536
WDR5B	0.829836	4.28476	3.32034	0.0684278	0.645693
CYTL1	0.829401	3.45366	1.07388	0.30007	0.914475
CNPY3	0.829054	6.79253	2.33771	0.126275	0.768225
FKBP7	0.828953	4.46106	2.6472	0.103732	0.732952
NMB	0.828874	2.88085	2.23668	0.13477	0.780868
KDM4D	0.828811	1.64772	2.34254	0.125884	0.767168
TMEM173	0.828664	6.47155	3.23118	0.0722486	0.656262
NDUFB8	0.82862	5.17436	2.53979	0.111009	0.747748
ZNF492	0.828457	-1.25697	1.13226	0.287294	0.909982
PAFAH1B3	0.828402	5.0534	2.40329	0.121081	0.76031
LINC01730	0.827935	0.310716	2.45957	0.116811	0.758283
SPDEF	0.827619	-1.23469	1.76612	0.183862	0.8334
KCNN3	0.827524	1.63649	2.09101	0.148168	0.797291
C12orf75	0.827457	3.98877	1.66305	0.197191	0.842502
STAT5A	0.826599	6.88039	2.8164	0.0933053	0.713912
MAP2K5	0.826522	5.50713	2.49155	0.114459	0.755147
ST8SIA4	0.826202	3.56939	2.38811	0.122261	0.762514
P4HA3	0.826097	2.24964	1.43392	0.231126	0.872654
SNHG19	0.825922	3.81059	1.58268	0.208375	0.850802
ANKRD65	0.825722	2.27139	1.81882	0.177454	0.827583
SCGB3A2	0.824768	-2.48058	0.718207	0.396733	0.948729
ZNF385C	0.824477	0.922831	1.25151	0.263264	0.897191
EEFSEC	0.8244	4.51826	2.7216	0.0989988	0.724077
LTC4S	0.823979	1.78958	1.55523	0.212365	0.854246
RAB40A	0.823691	1.18754	2.1089	0.146445	0.795114
ARRB1	0.823144	4.96367	3.00682	0.0829146	0.683726
CTH	0.8228	3.30274	2.18136	0.139691	0.787554
HSD3B7	0.822022	4.75975	2.34975	0.125303	0.766251
TPGS1	0.82104	2.75521	2.17178	0.140563	0.790111
AC016757.1	0.820217	3.0976	1.96574	0.160901	0.816252
ZCCHC18	0.819764	0.959394	2.56332	0.109368	0.742351
SLC25A21-AS1	0.819683	1.57121	1.02163	0.312132	0.921541
EDRF1-AS1	0.819181	-0.796939	2.04692	0.152514	0.804587
SLC25A51	0.819171	2.98348	2.38588	0.122436	0.762514
PLTP	0.818959	7.80585	2.20749	0.137342	0.783449
GGT5	0.818587	5.05509	2.10533	0.146787	0.79536
HLA-F	0.818336	7.02498	1.79805	0.179948	0.828602
MIR17HG	0.818289	2.78025	2.03864	0.153347	0.805621
ZNF284	0.817174	2.98096	2.81973	0.0931123	0.713912
LAMTOR5	0.816581	6.666	3.043	0.0810859	0.679337
LIFR	0.816438	3.05693	2.01962	0.155278	0.808381
RINL	0.816338	3.30984	2.24783	0.133802	0.779372
ATP2B3	0.816162	0.0133132	0.361118	0.547886	0.980365
TRIM22	0.815836	6.61492	1.82414	0.176821	0.826869
POPDC2	0.815826	2.57892	2.69635	0.100578	0.727748
ST18	0.815718	-0.731813	0.985781	0.320776	0.924535
STRADB	0.815336	5.89408	1.92051	0.165801	0.820868
GALM	0.814951	4.77109	2.52462	0.112082	0.75097
ACKR3	0.8146	3.65358	1.62242	0.202755	0.844854
CDC42EP1	0.814022	5.72512	1.43676	0.230664	0.872214
CXCL12	0.81323	6.9067	1.34989	0.245297	0.88454
PTGER1	0.813034	-1.96044	1.19894	0.273533	0.903728
LINC01637	0.813007	-0.0661573	1.36538	0.242607	0.88354
GTF3A	0.812981	7.11235	2.00063	0.157233	0.810738
YBEY	0.812854	3.77949	2.24011	0.134471	0.780868
CPB2-AS1	0.812626	1.95187	1.09652	0.295031	0.912919
SLC27A5	0.811907	3.57565	1.89241	0.16893	0.820934
MYOZ1	0.811216	-0.58297	1.40183	0.236418	0.87703
CLYBL	0.811128	3.87549	1.93676	0.164021	0.81938
LYPD6	0.810396	1.49595	1.10761	0.292602	0.912581
C20orf96	0.81038	4.66133	2.54538	0.110617	0.747397
SLC9B1	0.810349	1.58601	2.1374	0.143745	0.791987
SH2B2	0.809901	2.25289	2.1551	0.142097	0.790899
CHCHD5	0.809804	4.68916	2.33016	0.126888	0.769153
MKNK1-AS1	0.809465	0.271303	0.996297	0.318208	0.922642
SIRT4	0.808898	1.38365	2.74447	0.0975916	0.723418
MAP1LC3B2	0.808742	0.450484	1.51699	0.218075	0.859922
HSH2D	0.808382	2.39342	1.80344	0.179297	0.828038
WDR25	0.807384	4.03603	2.41629	0.120079	0.759867
DTNB	0.807368	4.26378	2.70533	0.100013	0.726043
AC006504.5	0.806057	3.34094	2.36406	0.124158	0.765566
AC106869.1	0.805733	-2.05572	1.06656	0.301723	0.915943
CHIC2	0.805097	4.09957	2.13978	0.143523	0.791987
MAPKAPK5-AS1	0.804894	4.6521	2.91829	0.0875809	0.697762
ISOC2	0.804329	5.95466	2.48313	0.115073	0.757212
FSD1	0.804224	-1.0188	1.27909	0.258068	0.895386
TRIM55	0.803879	-2.99103	1.16743	0.27993	0.905898
PITPNC1	0.803865	4.634	2.20214	0.137819	0.783923
SSR2	0.803828	8.40326	3.23145	0.0722365	0.656262
FAM86B1	0.803131	1.63498	1.36879	0.24202	0.88354
FAM162B	0.802966	0.468439	1.28299	0.257343	0.895386
LRMDA	0.801389	3.0612	1.91562	0.16634	0.820934
CHRDL2	0.801207	-0.480961	0.998782	0.317605	0.922634
SLC29A4	0.801022	1.97319	1.87147	0.171307	0.822662
CD86	0.800937	3.94334	1.96867	0.160589	0.81565
ERMN	0.800811	0.655935	1.66748	0.196596	0.841943
WFDC3	0.800779	0.594655	0.845865	0.357725	0.937829
MRPL23	0.800112	4.24375	1.4379	0.23048	0.871945
PP7080	0.799627	4.77968	1.4723	0.224984	0.868027
LINC02035	0.799539	4.30906	2.19484	0.138473	0.785082
BMS1P4	0.799199	0.662892	2.40872	0.120661	0.760268
UNC5A	0.798916	-0.530712	1.32842	0.249087	0.889357
CLDN9	0.798618	-1.23707	1.04993	0.305524	0.916661
LHPP	0.798592	3.77531	1.74858	0.186055	0.835536
RPSA	0.798589	9.789	2.46655	0.116293	0.757875
PAPPA2	0.798547	-0.0247185	0.779037	0.377436	0.944646
MMRN2	0.798219	4.2755	1.95093	0.162486	0.817454
ZNF628	0.798039	2.99109	2.35611	0.124793	0.765566
FAM196A	0.797374	-0.876001	0.912498	0.339452	0.93007
HACD4	0.797161	3.71854	2.37002	0.123686	0.765566
[truncated: 15,656 more rows]

## Sheet: DEGs R vs. NR at week12 
Gene	logFC	logCPM	LR	PValue	FDR
GLRA2	9.39013	4.25531	25.017	5.68284e-07	0.00501653
XAGE3	6.16011	-0.957187	20.3845	6.33405e-06	0.0186154
CHIT1	6.02227	9.45975	21.4071	3.7139e-06	0.0156681
LINC01606	5.86966	-0.602302	14.943	0.00011081	0.0591383
TRIM54	5.36014	1.2955	16.1543	5.83857e-05	0.0493925
XAGE5	5.27093	-1.47652	16.6955	4.38844e-05	0.0484237
KIF1A	5.20264	2.79256	17.4272	2.98517e-05	0.0449893
C10orf126	5.18139	1.14908	10.9859	0.000918091	0.147327
NR2E1	5.15833	-0.451253	15.1401	9.9821e-05	0.0591383
MRGPRX3	5.14543	5.61981	9.48881	0.00206729	0.198334
MPP4	5.07766	3.81597	21.066	4.4373e-06	0.0156681
OR2W3	5.05576	-0.930329	13.0708	0.000299941	0.0902743
SYNPR	4.9796	4.12202	10.3102	0.00132296	0.170488
MNX1-AS1	4.96753	-1.17287	19.2509	1.14617e-05	0.0252945
KIR2DL4	4.95903	-0.388797	22.2113	2.44237e-06	0.0143734
NTNG1	4.93042	3.18681	15.8146	6.98595e-05	0.0560623
KRTAP8-1	4.91929	-1.79766	17.1464	3.46064e-05	0.0449893
PLA2G2D	4.71338	6.53531	12.1731	0.000484836	0.11413
KRTAP7-1	4.65696	-1.82883	16.5139	4.82956e-05	0.0493925
EGR4	4.5771	-0.905356	12.0855	0.000508154	0.115019
FOXL2	4.55317	-0.37981	9.45169	0.00210954	0.199166
LINC01266	4.55148	0.444564	17.16	3.43587e-05	0.0449893
XAGE2	4.47609	-0.633096	9.54117	0.00200914	0.198164
ZIC2	4.30257	-0.113767	9.77935	0.00176482	0.191153
KCNH5	4.25769	-0.625498	9.9252	0.00163031	0.186903
ZP4	4.21863	0.873725	7.9704	0.00475483	0.292805
LHFPL4	4.20785	-0.124956	13.7444	0.00020944	0.0739534
KCNF1	4.18576	-1.33353	10.7518	0.00104179	0.153274
LINC00689	4.10264	0.5124	13.1693	0.000284567	0.088141
KCNU1	4.04562	2.28432	6.4722	0.0109575	0.409698
ONECUT1	4.00171	-0.140457	7.48868	0.00620879	0.31886
LINC01203	3.93845	-1.20249	10.8923	0.000965644	0.148285
C1QL4	3.87668	0.0761283	13.8437	0.00019866	0.0723505
CCL18	3.85323	6.19612	13.4233	0.000248516	0.0827841
MAEL	3.79894	0.179213	13.8236	0.000200803	0.0723505
SLCO1A2	3.79489	1.65649	6.48334	0.010889	0.409033
ZFR2	3.76486	-1.03413	13.5001	0.000238554	0.0809937
SERPINA9	3.74851	-0.307135	7.21422	0.0072328	0.343267
PCDHA6	3.71351	-1.97252	12.2393	0.000467925	0.112201
REG1A	3.67692	-0.789868	7.00364	0.00813441	0.358222
HYDIN	3.63234	1.11795	10.2934	0.00133509	0.170804
HBB	3.52713	7.74984	9.98761	0.00157597	0.185492
CHRNA1	3.50593	3.13015	10.9042	0.00095947	0.148285
CR1L	3.47988	-0.828871	12.444	0.000419339	0.108874
CCL3L3	3.47944	1.1566	11.5503	0.00067738	0.130217
MAFA-AS1	3.47594	0.391959	11.2932	0.000777933	0.136112
LAG3	3.42452	5.34709	16.7753	4.20776e-05	0.0484237
FOXL2NB	3.38671	-1.0048	9.4551	0.00210563	0.199166
PNMA5	3.3839	3.64753	18.2519	1.93529e-05	0.0341675
SSX1	3.36041	1.68001	6.46486	0.0110028	0.409698
CCL4	3.34311	3.68152	14.806	0.000119153	0.0601041
IL27	3.33228	0.273472	15.2594	9.37102e-05	0.0591383
POU6F2	3.28251	-0.398024	5.18467	0.022787	0.562294
HLA-DQA1	3.28016	6.12116	11.1103	0.000858514	0.142991
CSF2	3.28006	-0.0979788	6.34516	0.0117702	0.418155
HBA2	3.23715	3.82456	9.42232	0.00214361	0.201305
CCL4L2	3.2054	2.50734	12.5256	0.000401412	0.107621
SYT3	3.1577	-0.93342	9.13057	0.00251373	0.214529
MUM1L1	3.15062	-0.759688	4.96776	0.0258241	0.593652
HBA1	3.13762	-0.114797	7.98182	0.00472493	0.292805
CCL3	3.10535	3.17462	12.6983	0.000365981	0.105924
DCSTAMP	3.0984	2.12517	12.5279	0.000400928	0.107621
MEP1A	3.09258	0.332275	12.3286	0.000446069	0.112201
UNQ6494	3.08558	-0.715367	7.91807	0.00489435	0.294914
GH1	3.07974	-2.34307	11.3148	0.000768922	0.136112
TIFAB	3.07894	2.36778	9.58679	0.00195982	0.195484
NKG7	3.07447	5.78954	12.0993	0.000504421	0.115019
ISM2	3.06572	-1.79622	9.5197	0.00203278	0.198301
TERT	3.04342	2.09277	8.15868	0.00428557	0.276137
MYO1A	3.02886	0.301134	15.115	0.000101156	0.0591383
ACCSL	3.0272	2.65808	8.4043	0.00374335	0.261221
LINC00648	3.01903	1.00084	5.24811	0.0219706	0.553075
GPR141	3.00686	1.30311	11.7139	0.000620338	0.130217
ATP12A	2.99659	3.01063	4.05486	0.0440443	0.739869
SYCP2L	2.97339	2.36895	8.95883	0.00276132	0.222608
LILRA4	2.96197	-0.0811932	4.97076	0.0257794	0.593652
TRIM58	2.94821	-0.205788	10.6315	0.00111179	0.159003
PRSS21	2.93844	-0.179801	12.0976	0.000504871	0.115019
ANKRD34B	2.92356	0.188488	7.08129	0.00778928	0.353521
SPRR4	2.92069	4.22058	3.28413	0.0699528	0.86004
PCAT29	2.91786	-0.0873826	8.26764	0.00403579	0.267864
TNFRSF9	2.91655	3.33075	11.5576	0.000674746	0.130217
GPR174	2.91546	1.06701	7.7589	0.00534486	0.307373
HTRA4	2.90281	4.35841	8.60214	0.00335769	0.24546
CCL7	2.88919	-0.838965	5.67938	0.0171655	0.50474
POU4F1	2.88751	0.66913	7.02871	0.00802133	0.358222
PDCD1	2.86817	1.5046	8.80125	0.00301025	0.23483
NLRP12	2.86695	-0.231924	5.91977	0.0149719	0.47475
LURAP1L-AS1	2.86649	0.623038	5.78703	0.0161448	0.492672
SCIMP	2.84783	3.99397	11.1836	0.000825251	0.140094
CCL8	2.82058	4.39569	10.3162	0.00131865	0.170488
SIRPB1	2.81302	3.48052	11.0003	0.000910989	0.147327
CR1	2.81157	3.69124	10.1368	0.00145335	0.17932
IL4I1	2.81144	4.73774	11.5471	0.000678559	0.130217
FBP1	2.7977	5.04613	9.31245	0.00227601	0.206199
IFNG	2.7886	1.69964	10.16	0.00143518	0.17932
GPR15	2.78713	0.189168	4.04836	0.0442142	0.742017
PRF1	2.78333	4.95686	12.2366	0.00046861	0.112201
MLIP	2.77855	3.3297	6.97606	0.00826072	0.361893
HAMP	2.77592	3.20624	7.56195	0.00596134	0.315161
CDH15	2.76973	1.96905	7.90554	0.00492836	0.295254
HBG2	2.76495	-0.454537	6.51038	0.0107246	0.40719
GZMB	2.75462	4.23672	10.958	0.000932008	0.147327
PTCRA	2.74749	1.06426	13.0599	0.000301681	0.0902743
SOWAHD	2.73104	1.82177	12.2475	0.00046588	0.112201
DPEP3	2.73028	-0.51292	8.74973	0.00309649	0.237118
PSCA	2.71635	3.3749	8.30706	0.00394912	0.267634
DLX6	2.70125	-0.692598	7.62523	0.00575572	0.310938
NRTN	2.70025	0.674752	14.8913	0.000113889	0.0591383
CPN2	2.69833	-1.33943	5.08854	0.0240845	0.575255
CT55	2.69154	-0.606275	3.58458	0.0583182	0.805959
PLPPR5	2.68882	-0.114206	6.66729	0.00981987	0.392239
FASLG	2.68742	2.87383	10.7914	0.00101975	0.152581
CD300LF	2.67339	3.73841	10.6095	0.00112507	0.159003
HLA-DOA	2.6674	2.42851	9.95638	0.00160293	0.186175
KCNN1	2.66113	-0.454833	11.2914	0.000778664	0.136112
APOC2	2.64943	2.67752	7.53956	0.00603586	0.31626
SYNGR3	2.64215	1.61297	9.47909	0.00207827	0.198334
IL10	2.64166	0.501164	9.74048	0.00180254	0.191386
ADORA3	2.64141	4.31857	9.07041	0.00259779	0.217245
SPDYC	2.63344	-2.50229	6.3161	0.0119647	0.419952
LIPA	2.63188	8.95381	11.3458	0.00075618	0.136112
L3MBTL4-AS1	2.62068	1.48252	10.3601	0.00128765	0.169
CECR2	2.61655	2.80502	11.3544	0.000752695	0.136112
ADA2	2.61634	7.76106	9.06277	0.00260866	0.217245
CST2	2.6156	0.785736	7.8783	0.00500314	0.29542
KRTAP4-6	2.60992	-1.56113	3.90571	0.0481224	0.76025
UGT2B11	2.59654	0.12812	3.21023	0.0731792	0.87414
NCF1	2.59528	4.10384	9.51951	0.00203299	0.198301
CCL24	2.59514	-0.168445	7.23539	0.00714801	0.343267
ZNF80	2.59325	-0.286952	6.90041	0.00861759	0.366611
LILRA2	2.58856	1.52235	9.84624	0.00170179	0.189455
SLC6A12	2.5815	1.90603	10.3535	0.00129227	0.169
FOXG1	2.56615	-1.50323	4.82214	0.0280965	0.613318
CCL26	2.55796	0.301843	9.69818	0.00184451	0.191558
RAB39A	2.55699	-0.599901	7.33728	0.00675388	0.334005
DBH	2.54599	0.833545	7.34514	0.00672444	0.333961
TREM2	2.54045	5.21245	9.59582	0.00195021	0.195484
SIRPG	2.53533	3.81227	9.09537	0.00256257	0.215738
CD38	2.51791	4.63468	8.79575	0.00301934	0.23483
LILRB4	2.51564	5.1343	10.9528	0.000934617	0.147327
HS3ST2	2.51409	4.92876	7.61866	0.00577674	0.310938
DEFB4B	2.51304	-3.01554	6.01855	0.0141563	0.459428
UGT3A2	2.50106	-1.18995	4.78232	0.0287534	0.619831
C21orf33	2.49165	0.525164	6.72583	0.00950267	0.384741
CCRL2	2.49069	3.49415	9.12944	0.00251529	0.214529
SLC2A5	2.48531	4.18037	10.496	0.00119631	0.166053
AC011899.2	2.47894	2.13328	8.78497	0.00303723	0.235186
SLC47A1	2.47768	4.04295	9.87413	0.00167618	0.189455
ATP6V0D2	2.47742	3.19406	4.90403	0.0267941	0.598041
GBP7	2.47701	1.85811	2.50337	0.113603	0.98767
SDS	2.47489	3.9979	8.84639	0.00293669	0.231461
KLRD1	2.4613	3.15797	10.7757	0.00102844	0.152581
TLR8	2.45662	3.41849	8.75993	0.0030792	0.237118
CHI3L1	2.45652	7.58818	7.23736	0.0071402	0.343267
ABCC8	2.44724	-2.66879	5.57649	0.0182031	0.515853
SUCNR1	2.44698	2.91799	9.49524	0.00206005	0.198334
C1orf127	2.44682	1.45954	12.6223	0.000381168	0.107621
TREML1	2.44028	1.80435	9.16443	0.00246764	0.213054
KCNJ11	2.43999	-0.231131	8.62402	0.00331759	0.24405
CD80	2.43788	0.895251	10.5496	0.00116211	0.162834
AC009119.1	2.43249	-1.16433	7.50904	0.00613901	0.317723
CDH12	2.42885	0.642434	4.17683	0.0409804	0.726243
HAVCR2	2.42852	5.46983	9.63911	0.00190477	0.193269
LILRA6	2.42383	1.6935	10.0104	0.00155661	0.184443
SLC11A1	2.41914	5.53673	5.69711	0.0169928	0.503307
HSD17B2	2.417	2.03435	2.91792	0.0876007	0.920172
LILRB3	2.40152	3.16795	9.66174	0.00188146	0.192799
AC090673.1	2.40124	2.885	4.66199	0.0308375	0.643542
KCNJ5	2.39808	4.83824	8.71432	0.00315721	0.237118
CFHR3	2.39735	0.195786	5.67402	0.017218	0.50474
MARCO	2.39612	4.44966	9.38512	0.00218754	0.204179
LINC02362	2.39496	1.16129	8.59841	0.00336457	0.24546
HLA-DQA2	2.39484	3.23339	4.97473	0.0257202	0.593582
PTH2R	2.39397	-0.272335	6.04018	0.0139839	0.45635
SIRPB2	2.36826	3.54829	8.53673	0.00348051	0.247068
TNFSF18	2.35788	-0.317448	10.9546	0.000933728	0.147327
AC010890.1	2.35405	0.328294	6.33786	0.0118187	0.418155
FNDC10	2.34439	4.79871	10.3563	0.00129035	0.169
FSD1	2.33954	-0.382368	10.1252	0.00146259	0.17932
TFDP3	2.33604	0.12951	2.43423	0.118712	0.992709
CBS	2.33249	0.382133	9.73856	0.00180442	0.191386
CCR1	2.32734	5.39793	9.02685	0.00266043	0.219485
CALN1	2.31857	-0.641632	4.85221	0.0276107	0.611628
OSCAR	2.31091	0.999719	7.59566	0.00585091	0.312157
PRDM13	2.30753	0.623126	2.31796	0.127888	0.999904
LANCL3	2.30248	0.211807	7.2279	0.0071779	0.343267
C1QB	2.30004	8.94052	8.33873	0.00388087	0.265569
CCL5	2.29878	5.28661	7.10782	0.00767486	0.353521
CLEC1B	2.296	-0.529445	8.09308	0.00444345	0.284669
CRLF2	2.29392	-1.42849	7.98012	0.00472939	0.292805
TEX45	2.29295	-1.35777	8.04242	0.00456944	0.28812
MAGEL2	2.2881	1.05706	6.3434	0.0117819	0.418155
CD8B	2.28642	4.02092	7.36904	0.00663562	0.331875
GPR63	2.28573	-0.639988	10.409	0.00125402	0.16784
HLA-DQB1	2.28267	5.03037	4.03861	0.0444705	0.744568
C1QC	2.28114	8.81195	8.98979	0.00271492	0.222608
SMTNL1	2.27951	0.844928	10.0171	0.00155097	0.184443
TYRP1	2.27934	9.71262	3.94875	0.0469061	0.755289
SLC4A8	2.27277	2.56963	8.35357	0.00384931	0.264434
SIGLEC8	2.27097	3.68217	5.33655	0.0208827	0.544586
CD300C	2.26266	1.90923	9.84146	0.00170622	0.189455
RGL3	2.25845	3.20879	10.1401	0.00145082	0.17932
CD7	2.25785	3.90988	8.55443	0.00344682	0.247068
LYZ	2.24802	8.58049	6.16489	0.013031	0.439891
SIGLEC7	2.24541	2.08555	8.89252	0.00286341	0.228749
PRAM1	2.24347	3.43123	8.95981	0.00275984	0.222608
XIRP1	2.23673	1.15872	5.90928	0.0150613	0.476536
CLEC12A	2.23531	3.4977	8.39201	0.00376875	0.261251
TTBK1	2.23038	-1.29905	6.30637	0.0120305	0.42056
LINC00456	2.22683	-1.02974	3.75554	0.0526327	0.785128
AC123777.1	2.22628	4.47432	5.33874	0.0208565	0.544586
IFI30	2.22516	1.72874	8.90096	0.0028502	0.228729
TM6SF1	2.21099	2.45696	8.54459	0.00346551	0.247068
CACNA1B	2.20984	-0.252548	5.59158	0.0180471	0.514667
UBD	2.2049	-0.432301	2.66657	0.102477	0.958676
CTSS	2.19852	8.65134	7.6906	0.00555091	0.308819
AL451060.1	2.1971	-0.797474	3.48398	0.0619657	0.826531
TMEM151A	2.18603	-1.47524	3.71311	0.0539868	0.790914
CAMK1G	2.18363	0.990328	8.27624	0.00401672	0.267864
SLC30A3	2.18036	-1.03281	6.94781	0.00839219	0.364193
MMP12	2.17852	2.552	2.74675	0.0974526	0.949719
TRG-AS1	2.17462	3.19533	7.80476	0.00521087	0.302625
XCL1	2.17421	1.09025	9.03524	0.00264825	0.219485
HNF4A	2.17226	-1.48297	2.70073	0.100302	0.957114
RASA4B	2.16809	-1.24537	6.38947	0.0114799	0.41716
PTGDS	2.16798	5.26516	7.6598	0.00564648	0.310043
CLEC4A	2.16677	0.625471	6.81567	0.00903613	0.373613
SNORD1B	2.16303	-0.353049	6.52446	0.0106401	0.40719
PLEKHG4B	2.16027	3.211	3.64549	0.0562214	0.799059
SGSM1	2.15963	1.03562	6.93277	0.00846306	0.364427
SERPINA1	2.15814	5.28829	7.21456	0.00723146	0.343267
ANKUB1	2.15522	-3.02254	7.0863	0.00776753	0.353521
CD244	2.15174	2.07306	10.6792	0.00108345	0.158085
KLF14	2.14745	1.06759	6.86913	0.00876971	0.370827
HEPACAM	2.14498	-1.04861	6.44259	0.0111416	0.412379
DNAI1	2.14301	-0.99399	7.47707	0.00624897	0.31886
HLA-DPA1	2.13971	8.49277	7.68376	0.00557199	0.308819
GPR171	2.13027	2.26739	6.35437	0.0117093	0.418155
NRAP	2.12775	-1.23343	3.07379	0.0795637	0.891549
LILRA1	2.12512	-1.37718	6.09366	0.0135668	0.449384
CAMP	2.12138	-0.379555	5.24898	0.0219596	0.553075
GZMH	2.11915	3.77397	6.77687	0.00923466	0.377402
P2RY13	2.11713	3.31434	8.52988	0.00349363	0.247068
RAB42	2.11637	4.04598	6.94623	0.0083996	0.364193
NFAM1	2.11094	5.28839	7.88315	0.00498974	0.29542
KCNMA1	2.10868	4.94164	7.10878	0.00767073	0.353521
KRTAP4-1	2.10659	-2.24407	3.3632	0.0666685	0.849805
SCGB3A2	2.1046	-2.33704	4.23753	0.0395396	0.719661
FGR	2.10459	5.29501	6.82842	0.00897187	0.371827
PILRA	2.10365	4.95969	7.67555	0.0055974	0.308819
AL161785.1	2.09967	0.825146	8.22691	0.00412737	0.27177
LAIR1	2.09834	4.28498	7.44183	0.0063725	0.323295
ASCL2	2.09278	1.40398	8.22101	0.00414081	0.27177
TOX	2.09165	2.69997	6.866	0.00878509	0.370827
TPBGL	2.08899	0.427399	8.19626	0.00419768	0.273469
RIMBP3	2.08183	-1.09916	8.25037	0.00407437	0.269412
SLC15A3	2.07888	6.20639	8.58297	0.00339321	0.245521
MRPL23-AS1	2.07884	-0.573264	8.30366	0.00395652	0.267634
DCAF12L2	2.07703	-1.45575	3.76716	0.0522684	0.782547
HLA-DMB	2.07689	5.3648	7.61318	0.00579432	0.310938
HHATL	2.07168	7.37692	1.99581	0.157735	0.999904
MSR1	2.0675	6.05626	7.76919	0.00531448	0.306624
LINC02260	2.06351	-1.62355	3.40998	0.0648031	0.841046
VSIG4	2.05971	6.37146	6.50639	0.0107488	0.407231
TFEC	2.05792	4.1854	8.02196	0.00462134	0.290355
MT1G	2.05633	0.998598	8.87379	0.00289294	0.229869
C1QA	2.05404	9.05926	7.70828	0.0054968	0.308819
SLC7A7	2.05075	5.57664	7.17305	0.00740069	0.348424
HLA-DPB1	2.0494	8.06114	7.64481	0.00569357	0.310043
HLA-DRB1	2.04906	7.0683	8.65912	0.00325428	0.240394
PRAP1	2.04344	-1.54377	11.3465	0.00075589	0.136112
HIF3A	2.03955	4.07619	3.51394	0.0608546	0.82077
SIGLEC9	2.03326	3.17428	7.64122	0.00570493	0.310043
TMEM52B	2.0302	0.189726	3.98936	0.0457884	0.753397
ITGB2	2.02225	7.92282	6.39205	0.0114633	0.41716
FCGR2B	2.01951	5.22615	6.55336	0.0104686	0.403544
OLR1	2.01823	4.1415	3.2362	0.0720277	0.870397
HS1BP3-IT1	2.01335	-1.42545	7.11819	0.00763059	0.353521
PRR26	2.00927	1.31696	5.16746	0.0230139	0.563378
BEAN1-AS1	2.00501	-1.66197	3.9659	0.0464308	0.754463
MORC1	2.00263	0.336679	2.35505	0.124878	0.999904
CD3E	2.00138	6.02974	5.26607	0.021745	0.553075
PKD2L1	2.0007	1.58983	5.63018	0.0176538	0.510654
ST18	1.99833	-1.28927	6.62507	0.0100553	0.396792
YPEL4	1.99489	3.29266	9.71566	0.00182705	0.191558
AGT	1.99353	2.89406	3.54022	0.0598977	0.817293
ARRDC5	1.98978	0.239479	5.86382	0.0154552	0.48311
TBX21	1.9873	2.22247	7.01912	0.00806437	0.358222
C3AR1	1.98369	5.58023	6.67258	0.00979073	0.391962
ELFN1-AS1	1.98367	1.83821	2.60858	0.106287	0.97127
GCH1	1.98105	4.62154	7.67763	0.00559097	0.308819
CACNA1C-AS2	1.97956	-1.21057	7.06623	0.00785502	0.354681
HLA-DRA	1.97894	9.24313	5.87794	0.0153318	0.480786
LY86	1.97734	4.35438	7.01481	0.00808382	0.358222
FCGR1A	1.97574	3.9915	7.53395	0.00605471	0.31626
HMSD	1.9746	-1.3742	6.86476	0.00879121	0.370827
TMEM150B	1.97364	2.0196	7.52112	0.00609797	0.31758
FFAR4	1.97266	0.959194	6.57811	0.010324	0.402364
LGALS17A	1.97113	1.46296	4.10508	0.0427544	0.731632
FCRL6	1.9706	2.52783	5.28518	0.0215077	0.553075
NLRP6	1.96714	0.44129	7.00322	0.00813635	0.358222
FCGR1B	1.96356	2.46826	6.91828	0.00853191	0.364894
SIGLEC11	1.96215	0.970597	4.90722	0.0267447	0.597693
CLEC7A	1.95682	5.98817	5.56289	0.0183451	0.517058
AC009121.2	1.95056	-1.28396	4.94808	0.0261196	0.595428
SLCO2B1	1.9496	7.35105	6.28632	0.0121673	0.423139
WNT6	1.94733	-0.580392	5.5805	0.0181616	0.515502
TM4SF19	1.94721	2.51477	3.92304	0.0476287	0.756872
CEBPE	1.94318	-1.37941	5.45084	0.0195589	0.53125
PTPRO	1.94148	2.79001	7.90368	0.00493344	0.295254
TIGIT	1.94065	4.55096	5.49549	0.0190655	0.525941
FAIM2	1.93942	1.55247	6.34113	0.011797	0.418155
CD209	1.93887	4.287	6.38164	0.0115307	0.41716
IL15	1.93293	3.81411	6.53994	0.0105479	0.405714
CD8A	1.93227	5.35121	6.02435	0.0141098	0.458823
MICB	1.93225	1.06164	6.46357	0.0110108	0.409698
VMO1	1.92933	1.90984	8.71094	0.00316306	0.237118
AC011294.1	1.92726	3.60357	3.65955	0.0557487	0.799059
PIK3CG	1.92613	1.70128	7.5952	0.0058524	0.312157
TAGAP	1.92513	4.05803	6.24166	0.0124779	0.429383
HK3	1.92253	4.52245	7.24871	0.0070952	0.343267
SMC2-AS1	1.91596	-0.0198146	10.0844	0.0014953	0.182066
LINC01186	1.91124	-1.93301	2.82278	0.0929355	0.9385
TYROBP	1.90729	6.50579	7.16212	0.00744589	0.34962
SLC16A6	1.90087	4.66787	4.29844	0.0381474	0.71042
TTC24	1.89964	1.48497	6.12205	0.0133506	0.445765
ASCL4	1.89882	-0.492146	1.60209	0.205608	0.999904
DPEP2	1.89869	4.08465	5.94414	0.0147663	0.47475
COL9A1	1.89702	3.52067	3.16235	0.0753548	0.879727
MNX1	1.89331	-0.134372	2.51916	0.11247	0.986374
SLC6A7	1.89226	0.414496	6.36659	0.0116289	0.417917
KRTAP4-4	1.89027	-3.00745	3.60094	0.0577468	0.804797
XCL2	1.88703	0.488841	5.43396	0.0197488	0.531502
ARHGDIG	1.88437	-1.27593	3.61284	0.0573352	0.804797
ALOX5	1.88435	3.86081	5.83909	0.0156739	0.486096
MAG	1.88347	-1.69325	3.31141	0.0688003	0.855106
AMDHD1	1.88343	0.889938	7.92206	0.00488356	0.294914
KCNJ1	1.88272	-1.37366	5.88246	0.0152924	0.480786
CALY	1.87839	-2.0736	4.06798	0.0437034	0.736976
OMP	1.87831	-0.947716	3.74897	0.0528401	0.785924
ITGAX	1.87779	7.22692	6.13494	0.0132536	0.444851
CLEC12B	1.87333	0.996381	7.31367	0.0068432	0.336537
COMP	1.87326	6.57719	2.84695	0.0915475	0.934338
IL10RA	1.872	7.04414	5.30056	0.0213186	0.551877
CD1B	1.86978	-0.12015	2.62817	0.104982	0.967185
FPR3	1.8679	5.95683	6.04042	0.0139819	0.45635
CLECL1	1.86768	1.07284	5.61738	0.0177832	0.512173
FOLR2	1.86433	6.37057	6.21581	0.0126614	0.432374
SLC28A1	1.86369	-1.24227	4.93644	0.0262962	0.595771
SSTR3	1.85882	-0.539454	3.65864	0.0557793	0.799059
SIT1	1.85699	3.20573	5.79688	0.0160546	0.49222
SLAMF8	1.85688	5.43419	6.12126	0.0133565	0.445765
CXCL10	1.8553	6.63353	5.09086	0.0240522	0.575255
CFAP77	1.85465	-2.24497	6.46165	0.0110227	0.409698
NLGN1	1.8544	4.0842	4.43776	0.0351524	0.686024
MAST1	1.85319	0.846435	6.42288	0.0112659	0.415224
LRRC25	1.8524	3.753	7.07438	0.0078194	0.353978
ARL11	1.84947	2.34348	6.83401	0.00894382	0.371701
LDHC	1.84725	0.666074	3.5887	0.0581739	0.805537
CD33	1.84716	3.4117	8.0879	0.00445617	0.284669
TGM2	1.8459	6.04454	4.84136	0.027785	0.612814
DTHD1	1.84503	0.490927	4.61621	0.0316712	0.65018
ICOS	1.84502	3.21032	5.40237	0.0201095	0.535948
CD53	1.84487	6.88574	5.30068	0.0213171	0.551877
CD4	1.8443	7.06051	6.04757	0.0139254	0.45635
TNFSF15	1.84419	1.8362	7.09324	0.00773753	0.353521
IL18BP	1.84032	5.72457	7.32396	0.00680415	0.335551
HECW1	1.83437	-0.277064	4.4013	0.0359115	0.690956
VSTM2L	1.8321	2.30895	3.39643	0.0653375	0.843227
CD3G	1.82717	3.37578	4.79918	0.0284733	0.617064
IL2RB	1.82615	5.30947	5.18354	0.0228018	0.562294
SIGLEC1	1.82157	7.24385	6.41057	0.0113443	0.41639
LINC01480	1.82029	1.12888	5.55188	0.0184608	0.517058
MAL	1.81745	3.55323	4.3435	0.0371504	0.700737
LINC01281	1.81613	-0.90518	2.88108	0.0896258	0.928605
LDB3	1.81578	4.72806	5.60826	0.017876	0.513035
DNAJC5B	1.81515	1.30625	4.18682	0.0407395	0.726243
KLRC1	1.80727	-0.401858	8.08262	0.00446918	0.284669
ZBTB22	1.80564	-1.78236	6.34516	0.0117702	0.418155
TLX2	1.80383	-1.34849	3.22501	0.0725213	0.871849
KRTAP19-3	1.7998	-3.30524	3.86902	0.0491853	0.768466
MS4A4A	1.79802	5.89682	5.51262	0.0188798	0.523269
AGR3	1.79631	-3.99533	3.7947	0.051415	0.778501
XXYLT1-AS2	1.79589	-0.501048	5.62832	0.0176726	0.510654
SIGLEC14	1.79537	1.40555	4.35497	0.0369011	0.698273
IL12A	1.79388	-0.61939	6.49812	0.0107988	0.40738
ATP6V1B1-AS1	1.79226	-0.949996	2.42608	0.119331	0.992709
APOD	1.79051	10.6387	3.96157	0.0465504	0.754463
TIMD4	1.78932	0.56997	3.86108	0.0494185	0.768579
KLRK1	1.78879	1.97334	5.2243	0.0222734	0.553075
SH2D2A	1.78869	3.34046	7.35379	0.00669216	0.333757
ARMC3	1.78256	1.09108	1.94338	0.163302	0.999904
ZMIZ1-AS1	1.78094	2.97188	4.9268	0.0264433	0.595988
ADGRB1	1.78073	4.82456	4.09064	0.0431212	0.731632
VAX1	1.78039	-0.17095	1.38775	0.238785	0.999904
IGFLR1	1.777	2.84636	7.13531	0.00755807	0.35301
IL12RB1	1.77318	3.94661	7.02744	0.00802701	0.358222
KLHDC7B	1.76996	2.57222	6.64754	0.00992927	0.393936
TCN2	1.76784	6.67084	6.19436	0.0128158	0.433631
VENTX	1.76756	2.66107	5.83686	0.0156938	0.486096
ABI3	1.76215	4.51687	6.73813	0.00943735	0.383909
GIMAP5	1.75948	3.03347	5.785	0.0161635	0.492672
IL2RG	1.759	6.34172	4.56642	0.0326045	0.660888
OTOF	1.75715	0.2824	6.28516	0.0121753	0.423139
ETV7	1.75456	3.61668	6.23597	0.0125181	0.429383
CST6	1.75265	5.99775	1.60121	0.205732	0.999904
IRF5	1.75113	5.00517	6.38494	0.0115093	0.41716
TAP1	1.74919	7.58281	6.3926	0.0114597	0.41716
AC105446.1	1.74908	-1.98623	4.40173	0.0359025	0.690956
AC104809.2	1.7489	0.19187	4.50075	0.03388	0.673594
AC092809.2	1.74888	-1.08048	2.92482	0.0872268	0.920172
PRR5L	1.74576	3.92562	6.36394	0.0116463	0.417917
LGALS9	1.73482	6.74839	6.93508	0.00845211	0.364427
SULT4A1	1.73453	0.370157	3.22476	0.0725325	0.871849
MIR635	1.73321	1.66538	7.9504	0.00480768	0.292805
PIK3R6	1.73082	2.81264	6.70666	0.00960534	0.386292
LINC00506	1.73019	-0.268224	4.60203	0.031934	0.65425
LINC02288	1.72835	0.0657566	5.3424	0.0208128	0.544586
MME	1.7271	6.79794	2.96138	0.0852754	0.915052
MIR3125	1.72591	-0.806258	1.79315	0.180543	0.999904
LINC00996	1.72318	0.835184	4.7239	0.0297462	0.6297
CD274	1.72128	4.00091	6.37376	0.011582	0.417917
KCNJ4	1.72111	-1.59777	2.24722	0.133855	0.999904
HOXD1	1.72022	-1.32728	4.63792	0.031273	0.646981
TCF15	1.71712	-0.204671	3.77142	0.0521352	0.782547
ZNF667	1.71678	2.9318	4.80044	0.0284525	0.617064
DBH-AS1	1.71541	2.6019	5.0764	0.0242536	0.57631
CHRND	1.71367	-1.89146	4.51082	0.033681	0.67115
APBB1IP	1.71347	4.77486	4.7918	0.0285956	0.618695
TNFSF4	1.71259	3.12137	6.85866	0.00882126	0.370827
ACE	1.71182	4.57253	4.28502	0.0384497	0.7108
PTGER2	1.71046	1.79357	4.83445	0.0278965	0.613318
LINC00528	1.70808	0.865174	5.43751	0.0197087	0.531502
CD300LB	1.70774	0.67722	5.37899	0.0203806	0.540271
GNGT2	1.7056	1.30166	6.61058	0.0101375	0.396849
KLHL30	1.70211	0.627264	4.11165	0.0425889	0.731632
PCSK2	1.70194	3.42814	2.52145	0.112308	0.98595
TPO	1.7006	0.0614659	3.59545	0.0579381	0.804797
ERC2	1.70022	-0.562718	5.01563	0.0251195	0.585845
KCNK13	1.7001	0.237025	6.1113	0.0134321	0.44744
ENTPD8	1.69997	-0.293976	2.57425	0.108616	0.977874
APOA1	1.69989	-1.86317	4.31052	0.0378774	0.709147
MT1H	1.69845	-2.18151	3.40253	0.0650964	0.842579
RUFY4	1.69844	0.863894	8.80004	0.00301223	0.23483
LINC02081	1.69621	-0.736614	4.17553	0.0410118	0.726243
AL138737.1	1.69541	1.45234	2.5248	0.112069	0.984858
CD84	1.69514	5.59111	5.13871	0.023398	0.567303
EBI3	1.6949	2.19411	5.25093	0.0219351	0.553075
ASB2	1.69427	2.1451	6.38359	0.011518	0.41716
CXCR3	1.68929	3.70456	4.38942	0.0361625	0.693031
PLEK	1.6886	6.21111	4.95452	0.0260225	0.595428
ANKRD18A	1.68716	-1.52884	3.59929	0.0578041	0.804797
CTLA4	1.68643	3.30984	5.53066	0.018686	0.521172
UPK1A-AS1	1.68578	-1.6473	3.25744	0.0711001	0.866883
NSUN7	1.68552	1.46513	5.56616	0.0183108	0.517058
LMO3	1.68415	1.76013	3.9343	0.0473108	0.755903
IL32	1.68396	6.00268	4.6987	0.0301855	0.636709
ABCC11	1.68261	5.368	1.92821	0.164954	0.999904
MYBPC3	1.68231	0.502046	5.32261	0.0210504	0.547342
PWP2	1.68215	1.47846	6.01269	0.0142034	0.459565
SNAI3	1.67881	1.62455	6.83322	0.00894777	0.371701
SERPING1	1.67781	9.06601	5.42112	0.0198946	0.532989
BHLHA15	1.67772	-0.993771	3.08751	0.0788956	0.889457
CD5L	1.67611	-0.309316	3.92803	0.0474874	0.755994
LINC00639	1.67565	-0.27425	5.28033	0.0215676	0.553075
SECTM1	1.67523	4.89198	5.85253	0.0155547	0.483483
CD27	1.67449	3.51678	6.09503	0.0135563	0.449384
LAIR2	1.67227	-0.92089	2.38896	0.122195	0.998775
ABCD2	1.66934	1.04432	4.93479	0.0263212	0.595771
CST7	1.66771	4.05531	5.06185	0.0244581	0.577467
AC005083.1	1.66697	1.25985	5.07117	0.024327	0.577276
NEURL3	1.66531	0.577728	6.19419	0.012817	0.433631
SYN3	1.66419	1.81814	3.47244	0.0623992	0.827116
CAMKV	1.66419	-2.44615	3.24011	0.0718557	0.868912
SARDH	1.6636	2.22395	6.5588	0.0104367	0.403544
VNN1	1.66359	2.67553	5.72649	0.0167108	0.497521
TSGA10IP	1.66254	-1.95299	4.36139	0.0367623	0.69789
LINC01842	1.65858	-1.64068	2.43695	0.118506	0.992709
CXCR6	1.65451	3.97032	4.38618	0.0362315	0.693031
ALOX15	1.65436	-0.658711	3.9767	0.0461337	0.754463
LSP1	1.65245	7.33621	4.53415	0.0332249	0.666974
CYSLTR2	1.65016	3.15096	3.16512	0.0752269	0.879557
HCK	1.64988	5.26732	5.17748	0.0228815	0.562294
DPP10-AS1	1.64694	-0.107386	1.14731	0.284113	0.999904
TMEM236	1.64343	1.42367	5.60588	0.0179003	0.513035
HLA-F	1.64175	7.15754	7.09101	0.00774717	0.353521
GZMM	1.6416	2.2259	4.45922	0.0347133	0.681717
VNN3	1.64159	-0.357132	3.03296	0.0815889	0.90141
SH3GL2	1.63789	0.538606	2.57427	0.108614	0.977874
KSR2	1.63517	-1.25869	2.85678	0.0909897	0.933376
DUSP2	1.62822	3.98914	6.78377	0.00919905	0.376819
C2	1.62794	4.49189	4.55591	0.0328054	0.662676
AL031847.1	1.62726	0.935215	5.11577	0.0237094	0.572625
CGREF1	1.62725	3.71462	5.95753	0.0146546	0.472129
SLITRK5	1.62665	-0.0972614	3.20565	0.0733844	0.874816
SPI1	1.62243	5.5352	5.23892	0.022087	0.553075
KCNA3	1.62186	0.0735351	4.09243	0.0430758	0.731632
GPA33	1.61865	-1.35153	3.21603	0.0729201	0.874001
CFLAR-AS1	1.61711	0.214897	5.41249	0.0199932	0.534519
LCN6	1.61676	0.00402718	3.22452	0.0725429	0.871849
SOCS1	1.61521	2.0093	5.73446	0.0166352	0.497521
P2RY10	1.61234	1.5519	3.36799	0.066475	0.849805
LINC01934	1.61168	-0.46896	3.08782	0.0788804	0.889457
CD68	1.61149	0.523079	7.09656	0.00772318	0.353521
ERI3-IT1	1.61127	-2.15588	4.53076	0.0332908	0.666974
IL5RA	1.61111	-0.767275	5.77643	0.0162425	0.493566
APOBEC3H	1.611	1.82595	5.70989	0.0168696	0.500558
ELFN2	1.61085	-0.876245	4.84956	0.0276533	0.611802
TNF	1.6099	-0.41506	4.25021	0.0392455	0.717267
ALG1L2	1.60962	0.607328	8.38024	0.00379321	0.261598
SSTR2	1.60759	1.46314	7.04108	0.0079661	0.358222
MYO7A	1.60707	4.53358	7.08398	0.00777762	0.353521
BRSK2	1.60618	2.14461	3.31903	0.0684821	0.855085
PTCHD1	1.60455	-1.39593	2.66036	0.102877	0.958676
LILRA5	1.60116	0.766492	4.06751	0.0437158	0.736976
MIR3164	1.59863	-0.235194	3.09487	0.0785394	0.889457
PARVG	1.59601	5.52936	4.5304	0.0332978	0.666974
TMEM108	1.5954	1.53396	7.39411	0.00654376	0.329302
CYBB	1.59353	6.81505	4.91371	0.0266444	0.597227
MIR6753	1.59346	-1.5319	5.05065	0.0246167	0.577936
NCR3	1.59339	-1.06106	3.37538	0.0661773	0.848836
NMUR1	1.59234	0.790632	4.64079	0.0312206	0.646981
AC061992.1	1.59224	0.0837715	4.20913	0.0402069	0.725741
CELF5	1.59001	-0.619428	3.84017	0.0500385	0.768579
SLC2A6	1.58977	3.84988	5.46738	0.0193746	0.530718
CHRM3-AS2	1.58936	0.665532	4.64009	0.0312334	0.646981
GPR84	1.58825	2.15115	3.74197	0.0530618	0.787895
SYNDIG1L	1.58724	-0.684361	5.68426	0.0171177	0.50453
MFSD6L	1.58634	-1.51329	4.12289	0.0423067	0.731632
CTSW	1.58485	3.96884	4.93835	0.026267	0.595771
CIITA	1.58387	6.38215	5.10424	0.0238675	0.574871
LINC00488	1.58299	2.33196	1.76067	0.184541	0.999904
FGFR4	1.58245	2.37005	4.29059	0.038324	0.7108
C10orf142	1.58144	-2.02561	2.65874	0.102982	0.958676
GZMK	1.58032	4.2964	2.91601	0.0877046	0.920172
CD14	1.57965	7.17009	4.773	0.0289094	0.621387
MIR24-2	1.57879	-1.46357	4.65351	0.0309902	0.644362
SULT1C4	1.57611	1.90842	3.24422	0.0716757	0.868912
CHCHD6	1.57607	6.6122	6.24988	0.0124202	0.429383
ITGAL	1.57319	6.38031	3.52393	0.0604889	0.819598
MIR573	1.57234	-1.03935	3.46778	0.0625753	0.827116
JAKMIP2	1.57061	0.00992236	4.82983	0.0279713	0.613318
LINC02384	1.57029	1.01544	3.96988	0.046321	0.754463
PNOC	1.56975	0.20324	2.04961	0.152245	0.999904
TNFAIP2	1.56826	8.86991	4.0883	0.043181	0.731632
TOX2	1.56813	2.15586	5.00749	0.0252378	0.586858
ITGAM	1.56785	4.94495	4.92312	0.0264996	0.595988
C16orf96	1.56669	0.215158	5.09062	0.0240555	0.575255
LINC02145	1.56279	-0.451803	4.23771	0.0395356	0.719661
LINC01531	1.5592	4.4891	1.33189	0.24847	0.999904
FCN3	1.559	2.08085	3.80213	0.0511875	0.776495
MS4A7	1.55761	6.00784	4.96166	0.0259153	0.594974
LINC00937	1.55707	1.04768	3.72274	0.0536763	0.790118
SCARNA7	1.55641	-0.985618	3.9074	0.0480739	0.76025
CPS1	1.55628	4.46711	4.221	0.0399266	0.723721
OBSCN-AS1	1.55454	0.963067	5.85351	0.015546	0.483483
LY9	1.55275	2.96371	3.63906	0.0564388	0.799059
EDARADD	1.55222	1.40291	6.77248	0.00925739	0.377458
CTSC	1.55166	8.51081	5.01283	0.0251601	0.586017
USP44	1.551	-0.350021	5.23667	0.0221155	0.553075
PSMB9	1.55083	5.82755	6.85844	0.00882235	0.370827
TMEM121B	1.5499	1.28167	5.75358	0.0164551	0.49566
NAIP	1.54923	-1.03904	4.1144	0.0425196	0.731632
LINC00595	1.54728	-0.466284	3.99602	0.0456078	0.752529
ICAM5	1.54658	1.50223	6.63909	0.0099765	0.394922
MAP1LC3B2	1.54253	0.99713	3.69081	0.0547132	0.794376
BATF2	1.53995	4.25981	5.62376	0.0177186	0.511146
LEFTY1	1.5374	-1.76077	4.3527	0.0369504	0.698457
CHRNB4	1.5373	-1.81939	2.91905	0.0875392	0.920172
CXCL16	1.53696	5.79912	5.28469	0.0215137	0.553075
ZNF492	1.53488	-1.31993	2.91719	0.0876403	0.920172
TEX41	1.53425	5.56428	4.6702	0.0306903	0.641227
CCR8	1.53269	-1.27672	2.67211	0.10212	0.958676
TM6SF2	1.53194	-0.676773	4.47329	0.0344287	0.678391
FAM72C	1.53095	-0.0333184	5.49578	0.0190624	0.525941
NKAIN1	1.53025	1.71656	3.24267	0.0717437	0.868912
IL21R	1.52373	2.72188	4.09841	0.0429235	0.731632
CD48	1.52331	5.30891	4.1047	0.0427642	0.731632
SCTR	1.52282	-1.3351	2.75716	0.0968197	0.948828
LINC01359	1.52265	1.87718	6.51281	0.01071	0.40719
SNORD14A	1.52014	1.60353	7.7138	0.00548004	0.308819
NMRK2	1.51859	-0.213363	2.17841	0.139959	0.999904
CPNE9	1.51635	-0.442982	5.5018	0.0189969	0.52569
SOAT2	1.51606	-0.348007	4.11075	0.0426115	0.731632
LINC01535	1.5138	1.25362	2.81248	0.0935336	0.938867
FAM78A	1.51185	5.35565	5.75456	0.0164459	0.49566
TUBB8	1.51151	-1.392	2.55111	0.110217	0.979978
LINC02453	1.51101	-1.0371	5.52209	0.0187778	0.522082
CLEC4E	1.50923	2.37852	3.33637	0.0677641	0.852867
HBQ1	1.50903	-0.938294	1.65006	0.198951	0.999904
USP6	1.5087	2.63365	3.93749	0.0472213	0.755903
SMPDL3B	1.50866	0.509193	3.57524	0.058647	0.807269
CORO1A	1.50807	7.46056	4.17514	0.0410211	0.726243
CSF1R	1.50749	6.50225	5.14096	0.0233677	0.567303
DIO1	1.50591	-0.409621	4.28857	0.0383695	0.7108
BTNL8	1.50533	-1.63069	3.65147	0.0560196	0.799059
TRGC1	1.50414	0.92328	4.1409	0.0418589	0.731478
DISP3	1.50175	-2.07581	3.6708	0.0553738	0.79803
L1TD1	1.50111	-1.0274	3.06248	0.0801193	0.894125
IPCEF1	1.49832	2.54302	5.63438	0.0176116	0.510654
PIPOX	1.49805	0.970886	7.4799	0.00623917	0.31886
SLC29A3	1.49781	3.90923	4.63668	0.0312955	0.646981
MMP9	1.49705	6.46683	3.40796	0.0648827	0.841046
TNFSF13	1.49683	4.00804	5.72898	0.0166872	0.497521
SRGN	1.49458	7.44581	4.18209	0.0408533	0.726243
CCR4	1.49386	2.65483	3.02615	0.0819322	0.901816
SYTL3	1.49302	3.27933	5.03663	0.0248167	0.579549
HLA-DMA	1.49259	6.1958	4.17287	0.041076	0.726243
PARP12	1.49137	6.72577	5.45899	0.0194679	0.530718
FUOM	1.4906	3.85289	6.3267	0.0118934	0.419116
ZMYND15	1.48971	3.53923	5.45798	0.0194792	0.530718
TMIGD3	1.48661	3.59627	3.78226	0.0517988	0.781505
HCST	1.48655	2.05667	4.92499	0.026471	0.595988
KCTD19	1.48623	1.26631	4.2024	0.0403669	0.725741
FGFBP2	1.48499	4.67299	3.4306	0.0639989	0.835695
RAB20	1.4833	4.18256	5.7308	0.0166699	0.497521
CCL22	1.48161	1.40479	3.53912	0.0599371	0.817293
SLA2	1.48133	2.73354	4.28404	0.0384719	0.7108
LYPD6	1.47939	1.26781	4.40568	0.0358194	0.690956
C19orf38	1.47914	1.82186	4.39869	0.0359665	0.690956
BST1	1.47904	3.72873	8.68083	0.00321575	0.238546
FGD2	1.47713	5.08446	4.53477	0.033213	0.666974
MYLK4	1.47703	2.13788	6.30299	0.0120534	0.42056
CTSD	1.47601	9.83185	5.55007	0.0184799	0.517058
PLCXD2	1.47398	1.37599	5.24332	0.0220312	0.553075
FERMT3	1.47257	6.81315	5.22809	0.0222249	0.553075
EOMES	1.47234	4.30311	3.2981	0.06936	0.858588
SNORD12B	1.47162	-0.948709	2.71017	0.0997102	0.957114
NEFH	1.47073	2.90568	2.76219	0.0965159	0.948828
LINC00303	1.47042	-0.722236	2.50111	0.113766	0.98767
IDO1	1.46953	3.61566	3.39651	0.0653345	0.843227
GRAMD1B	1.46938	3.48305	4.47066	0.0344817	0.678678
CD226	1.46862	2.68756	5.62959	0.0176597	0.510654
LINC00854	1.46737	2.30905	5.91935	0.0149755	0.47475
ZC3H12D	1.46619	3.23303	4.3787	0.0363908	0.694573
MEI1	1.46484	2.81448	4.56161	0.0326963	0.661229
FUCA1	1.46458	7.12716	4.11368	0.0425376	0.731632
TNFRSF8	1.46386	1.79923	4.52014	0.033498	0.66856
UBASH3A	1.46347	2.49996	3.67836	0.0551231	0.79705
TLR7	1.46293	3.07699	4.18245	0.0408446	0.726243
ANKS1B	1.46206	1.98208	3.14023	0.076383	0.880824
FCRL3	1.46177	3.43812	2.80237	0.0941251	0.942052
GM2A	1.46101	8.47825	5.18006	0.0228475	0.562294
IGSF21	1.46054	0.380916	3.84544	0.0498815	0.768579
TNRC6C-AS1	1.45973	4.27582	5.64601	0.0174951	0.509696
ZNF257	1.45948	0.491167	4.31827	0.0377052	0.708175
ITIH2	1.45718	0.507249	6.55807	0.0104409	0.403544
LAPTM5	1.45458	8.07469	4.03986	0.0444376	0.744568
CCDC184	1.45412	-0.685391	4.77802	0.0288253	0.620623
PTAFR	1.45201	5.17739	4.20366	0.0403367	0.725741
RAB37	1.45146	3.0986	3.66796	0.055468	0.79803
PIK3AP1	1.45111	4.5633	4.75164	0.0292705	0.625419
LRRC61	1.45082	3.08009	2.79568	0.0945184	0.943666
SPATA12	1.4498	-0.57867	5.17225	0.0229505	0.562766
LILRB5	1.44872	3.75972	4.11695	0.0424556	0.731632
APOBEC3D	1.44676	0.738836	5.12985	0.0235177	0.568775
MT1F	1.44646	2.10679	5.87887	0.0153237	0.480786
LINC02280	1.44556	-0.501345	3.72844	0.0534933	0.790118
GADD45G	1.44471	2.85355	3.58392	0.0583413	0.805959
GALM	1.44345	4.92049	6.23497	0.0125252	0.429383
KCNAB2	1.44078	7.45353	5.09315	0.0240206	0.575255
GPR150	1.44069	0.164375	2.75081	0.097205	0.949719
FCN1	1.43724	3.59308	3.54362	0.059775	0.816817
SLC27A2	1.4371	1.45051	2.8446	0.0916812	0.934338
ATP2B3	1.43593	-1.13809	1.45811	0.227232	0.999904
SLFN12L	1.43571	2.56179	4.93966	0.0262472	0.595771
ADD2	1.43559	1.39275	4.29784	0.0381607	0.71042
GIMAP6	1.43471	5.65112	3.57165	0.0587738	0.80814
COL19A1	1.4337	1.16036	0.992869	0.319042	0.999904
NCF4	1.43344	4.67146	4.11958	0.0423896	0.731632
MMP10	1.43082	1.85575	0.911408	0.339741	0.999904
JAML	1.43065	6.02758	3.49065	0.0617162	0.826531
CRTAC1	1.43026	7.11456	2.41381	0.120269	0.992709
CD180	1.42905	3.66499	3.99749	0.0455681	0.752529
EIF5AL1	1.42883	1.48809	4.62757	0.0314621	0.648906
GCHFR	1.42827	1.75937	4.7374	0.0295137	0.627033
PHOSPHO1	1.42325	0.981965	4.67107	0.0306748	0.641227
UPK3A	1.42235	-2.41322	2.37674	0.123155	0.9993
SPN	1.42148	4.52461	3.72403	0.0536347	0.790118
HIST1H3H	1.41944	0.971056	2.99734	0.0834013	0.908127
DUSP9	1.41934	1.10472	2.72887	0.0985489	0.951467
GRIN2D	1.41858	2.66432	5.44536	0.0196204	0.531502
EPHA10	1.41811	0.0701801	4.20449	0.040317	0.725741
ITGAD	1.41718	1.91814	3.94437	0.0470283	0.755903
SULT1C2	1.4171	5.61853	2.05165	0.152041	0.999904
ACP5	1.41625	8.8637	5.32445	0.0210283	0.547342
DDX25	1.41595	1.15598	2.48308	0.115077	0.989531
KLHL6	1.41594	4.88822	3.17241	0.0748917	0.878547
IL12A-AS1	1.41593	-0.786726	1.3709	0.241657	0.999904
AP001528.1	1.41304	-0.753824	6.01155	0.0142126	0.459565
IGFL1	1.41293	2.5693	0.614944	0.432932	0.999904
GUCY2D	1.41163	-1.24239	4.33151	0.037413	0.704186
TMEM132E	1.40949	-1.79177	3.08765	0.0788886	0.889457
CDO1	1.408	1.59057	2.41875	0.119891	0.992709
PLA2G7	1.40745	4.93925	3.30167	0.0692096	0.858588
EGR2	1.40522	4.10221	4.19524	0.0405377	0.726141
FAM24B	1.40404	0.12424	6.71145	0.0095796	0.386136
PARP15	1.40387	4.00097	3.31668	0.0685801	0.855085
TMEM140	1.40252	5.98893	5.41082	0.0200123	0.534519
ADGRE1	1.40151	0.0745173	3.89301	0.0484874	0.76217
PLD3	1.40139	8.85905	5.13673	0.0234247	0.567303
SNORD99	1.39973	1.3912	5.52389	0.0187585	0.522082
PRTG	1.39939	3.05897	2.54692	0.110509	0.98141
CYP4F35P	1.39856	0.272757	3.35024	0.0671953	0.851959
AC010210.1	1.39785	0.295465	6.08335	0.0136461	0.451166
STAC	1.39759	0.841434	3.19156	0.0740195	0.876468
NCEH1	1.397	4.11792	5.03912	0.0247811	0.579483
KLHL23	1.39495	2.21296	5.92658	0.0149142	0.47475
LINC00278	1.39354	-0.574064	1.90411	0.167619	0.999904
CMKLR1	1.39168	6.1693	3.78109	0.0518348	0.781505
COCH	1.39161	-0.0245145	4.09101	0.0431119	0.731632
RFPL2	1.38941	0.25514	1.88425	0.169852	0.999904
PVT1	1.38905	4.50554	6.42455	0.0112553	0.415224
TNFRSF17	1.3879	1.07986	2.46622	0.116317	0.992589
FDCSP	1.38785	3.77045	1.72439	0.189129	0.999904
PCED1B	1.3876	4.12059	3.68755	0.05482	0.795273
LINC01117	1.38636	-1.25342	3.0804	0.0792412	0.889639
SNORA53	1.38554	-0.703299	4.76403	0.0290604	0.623404
MIR3671	1.38451	-0.707649	5.24759	0.0219771	0.553075
P2RX7	1.3838	6.7386	6.85432	0.00884272	0.370827
OTOA	1.38263	1.80787	2.44739	0.117721	0.992589
SLC16A3	1.37931	6.13474	3.9104	0.0479881	0.759847
ZDBF2	1.37743	3.46483	3.56123	0.0591441	0.811335
AGMO	1.37645	2.05689	1.99796	0.157511	0.999904
TEX13C	1.37589	0.759168	0.786639	0.375118	0.999904
RAB17	1.37563	6.22428	3.25307	0.07129	0.867305
PDE6G	1.37466	2.62248	2.92201	0.0873787	0.920172
MKNK1-AS1	1.37255	0.552825	4.74805	0.0293314	0.625419
CHRNA5	1.37226	1.03858	4.19738	0.0404865	0.726141
NCF2	1.37208	5.41506	3.5046	0.0611986	0.823523
GIMAP1	1.37177	4.06391	3.47544	0.0622861	0.827116
B3GNT7	1.3702	3.95066	5.13784	0.0234097	0.567303
ATP1A3	1.3672	0.879032	2.29923	0.129438	0.999904
CCDC163	1.36386	2.43393	5.04542	0.0246912	0.578237
WDR86-AS1	1.36324	-0.948284	2.92888	0.0870078	0.920172
OLIG1	1.3626	2.06653	2.01338	0.155917	0.999904
AC005224.4	1.36178	-0.120066	2.87267	0.0900953	0.930879
SHISA3	1.3611	-2.08185	1.9335	0.164376	0.999904
C9orf66	1.35913	-0.739238	4.0647	0.0437886	0.736976
DNAJB13	1.35891	-0.596967	4.81148	0.0282707	0.614679
RTN4R	1.35873	2.42705	5.93749	0.0148221	0.47475
CMTM8	1.35737	1.73083	5.89575	0.0151774	0.479352
ZBTB8B	1.35611	0.345023	1.08958	0.296564	0.999904
KRTAP4-2	1.35249	-2.63489	1.46597	0.225982	0.999904
GRIN3A	1.35228	1.05793	4.68736	0.0303854	0.638636
FCRL5	1.35157	3.59438	1.72419	0.189155	0.999904
KLHL32	1.35152	-0.330746	4.03452	0.0445783	0.744568
TMEM155	1.35102	0.344822	1.90235	0.167816	0.999904
MIR4653	1.35087	-0.96614	3.97887	0.0460745	0.754463
PKD1L1	1.35008	1.82889	3.00395	0.0830618	0.907573
CLN3	1.34918	2.21294	5.43665	0.0197184	0.531502
ALMS1-IT1	1.34756	0.386277	4.56921	0.0325515	0.660888
ALDH3B1	1.34527	4.92132	5.86009	0.015488	0.48311
DLEU7	1.34496	0.345248	3.34814	0.067281	0.851959
CYBA	1.34341	7.3908	4.49671	0.0339602	0.674332
C15orf48	1.34279	3.173	3.22998	0.0723015	0.871849
LINC00461	1.34165	1.49928	1.40558	0.235791	0.999904
HLA-DOB	1.3414	0.397672	2.93132	0.0868764	0.920172
OSGIN1	1.33962	3.7767	6.25287	0.0123993	0.429383
DPP10	1.33955	1.50929	0.591936	0.441672	0.999904
GPR65	1.33866	2.99344	4.17786	0.0409553	0.726243
PRKD3	1.33815	7.5233	3.58548	0.0582866	0.805959
CCNI2	1.33813	0.323597	3.70711	0.0541813	0.790914
TOGARAM2	1.33702	1.61154	4.20463	0.0403137	0.725741
PNMA6A	1.33516	2.58993	2.63916	0.104259	0.963208
HVCN1	1.33316	3.34644	3.99707	0.0455794	0.752529
KCNG1	1.33111	0.634072	2.20233	0.137802	0.999904
ISL2	1.32996	0.871568	1.10089	0.294072	0.999904
MT1A	1.32937	0.238907	3.64612	0.0562001	0.799059
CD300A	1.32877	4.00319	4.12384	0.042283	0.731632
CLEC5A	1.32844	2.31527	2.46246	0.116596	0.992589
SIGLEC10	1.32821	2.97639	3.67057	0.0553811	0.79803
NTNG2	1.32681	1.28593	4.27922	0.038581	0.711752
CALHM6	1.32677	2.3451	4.50366	0.0338223	0.673205
CHST13	1.32506	-0.299192	2.67576	0.101887	0.958676
MIR5010	1.32455	-0.347155	5.22594	0.0222525	0.553075
OCA2	1.3234	4.21202	1.58865	0.207519	0.999904
LILRB2	1.32235	3.10188	3.9265	0.0475306	0.755994
C11orf45	1.3218	1.33551	4.79845	0.0284853	0.617064
CXCL9	1.32055	7.69515	2.00956	0.156311	0.999904
QPCT	1.32051	8.12063	3.41364	0.0646598	0.840625
SLA	1.32008	5.12629	3.84787	0.0498091	0.768579
APOBR	1.31991	4.81591	3.88988	0.0485778	0.76217
LINC02026	1.31933	-1.26456	4.69617	0.0302298	0.636883
RASA4	1.31929	1.78166	3.70635	0.054206	0.790914
KRT86	1.31869	-0.00510658	1.77556	0.182696	0.999904
SNHG12	1.31839	5.95511	5.69439	0.0170192	0.503307
NCKAP1L	1.31671	6.12148	3.5899	0.0581317	0.805537
C5AR2	1.31606	2.80525	3.2558	0.0711713	0.866883
SEL1L3	1.31379	5.18639	3.34329	0.0674795	0.852683
BCAT1	1.31083	4.13724	3.31914	0.0684775	0.855085
WDFY4	1.31071	4.49588	3.10868	0.0778759	0.888816
CALCR	1.30946	-1.03352	1.83916	0.17505	0.999904
UCN	1.30928	2.34192	3.18806	0.0741778	0.876579
ZBP1	1.30858	3.15627	3.06872	0.0798124	0.891549
SLAMF6	1.30642	3.96065	2.78748	0.0950033	0.943939
FABP3	1.30568	4.47036	3.89981	0.0482916	0.760561
DOK2	1.3047	4.69756	3.60125	0.0577362	0.804797
KCNQ4	1.30429	1.78822	4.10909	0.0426534	0.731632
CCNA1	1.30428	0.622043	2.02925	0.154297	0.999904
PLS3-AS1	1.30396	-0.252883	4.73312	0.0295872	0.627839
ICAM3	1.30294	2.00472	3.09462	0.0785515	0.889457
SLAIN1	1.30283	2.76672	3.33163	0.0679595	0.853033
SASH3	1.30274	5.16109	3.18912	0.0741298	0.876579
AC010325.1	1.30236	-1.90462	3.09189	0.0786831	0.889457
PDIA2	1.30213	-0.341747	2.97661	0.0844761	0.912208
DAZL	1.30158	-1.43946	1.85512	0.173189	0.999904
SLC22A31	1.30118	1.43697	1.62189	0.202829	0.999904
BPI	1.30096	-0.599142	1.96889	0.160565	0.999904
BASP1-AS1	1.29967	-0.0419494	2.04508	0.152699	0.999904
MIR181A2HG	1.29959	0.117173	4.58732	0.0322094	0.658167
MATK	1.29931	2.66154	4.52924	0.0333204	0.666974
PTPN7	1.29892	4.76466	3.31833	0.0685113	0.855085
AGRP	1.29751	-0.69895	2.93507	0.0866751	0.920172
WDFY1	1.29732	7.24359	4.91229	0.0266663	0.597227
CD70	1.29538	0.733494	3.53298	0.0601595	0.817641
CAPN5	1.29336	5.99017	3.15804	0.0755539	0.879727
SLIT1	1.29329	0.35431	4.03131	0.0446632	0.744568
PRRG3	1.29287	0.83486	1.81071	0.178423	0.999904
CYP7A1	1.29137	0.340065	2.27834	0.131192	0.999904
FAM69B	1.28921	5.03094	4.33333	0.037373	0.704183
TCL6	1.28759	0.696163	1.19039	0.27525	0.999904
ITLN1	1.28709	-2.20014	1.67898	0.19506	0.999904
PNMA2	1.28582	3.00358	2.26928	0.131961	0.999904
PYCR1	1.2855	5.69962	4.45304	0.0348391	0.682668
FSD1L	1.28494	4.02145	6.30418	0.0120454	0.42056
ATP8B4	1.28461	3.08629	3.81736	0.050724	0.774012
CLEC10A	1.28364	4.05237	2.24353	0.134175	0.999904
PTGER4	1.2831	3.95535	3.3879	0.0656767	0.845726
PPM1N	1.28282	1.76374	3.73893	0.0531584	0.788003
RAP2B	1.28231	7.06325	5.60184	0.0179416	0.513386
SLC6A17	1.2819	5.05475	2.45155	0.117409	0.992589
KLRF1	1.28116	0.661639	2.62564	0.10515	0.967278
ZNF831	1.28015	2.46704	2.70479	0.100047	0.957114
GZMA	1.27955	4.6436	2.6217	0.105412	0.967278
IL31RA	1.2787	0.15652	1.94551	0.163072	0.999904
GNMT	1.27725	0.939946	5.1376	0.023413	0.567303
KRTAP19-5	1.27722	-2.93681	1.71793	0.18996	0.999904
PCP2	1.27607	1.17537	4.56257	0.0326779	0.661229
MAP3K15	1.27472	-1.66074	3.71832	0.0538185	0.790914
GSG1L	1.2736	-0.0936723	1.06959	0.301039	0.999904
SLC8A1	1.27282	3.09136	3.76167	0.0524401	0.783937
WIPF3	1.26881	3.03018	3.26886	0.0706065	0.864045
SMAP2	1.26873	6.86471	3.87388	0.0490429	0.76798
BEAN1	1.2686	2.82806	4.31174	0.0378503	0.709147
WAS	1.26731	4.55686	3.60304	0.0576741	0.804797
CFAP99	1.26649	-1.29274	3.04751	0.0808609	0.897359
LPCAT2	1.26406	5.62769	4.81955	0.0281386	0.613318
GSAP	1.26374	5.8438	4.56981	0.0325401	0.660888
TRPM2	1.26263	5.04916	3.61535	0.0572485	0.804797
SH3BP5-AS1	1.25972	5.43769	3.68226	0.0549943	0.79584
LINC01124	1.25817	-1.68038	1.02883	0.310435	0.999904
ALOX5AP	1.25765	4.20454	3.17473	0.0747858	0.878472
GLB1L2	1.25758	3.89971	2.69573	0.100617	0.957628
FLVCR2	1.25746	3.80539	3.84055	0.0500272	0.768579
SLC37A2	1.25714	5.69515	3.82743	0.0504203	0.771378
BHLHE40-AS1	1.25426	1.1562	3.60269	0.0576861	0.804797
REEP6	1.25401	3.83649	4.43146	0.0352823	0.686024
C1QTNF3	1.25351	4.11013	3.93158	0.0473875	0.755994
SH2D1B	1.2528	0.531481	1.81701	0.17767	0.999904
AOAH	1.25277	4.30558	3.15451	0.0757173	0.879748
CXCL11	1.25248	3.57621	2.68067	0.101573	0.958676
LINC01006	1.25126	2.94563	4.34632	0.0370889	0.700326
ZC3H12C	1.24982	5.53088	4.75265	0.0292532	0.625419
ATP1A4	1.24947	-2.09127	2.91227	0.0879081	0.920172
LINC02544	1.24929	0.774442	2.15756	0.141869	0.999904
TFAP2A	1.2484	8.27489	3.1998	0.0736471	0.876172
RPH3A	1.24797	-1.51068	1.93594	0.16411	0.999904
MIR17HG	1.24633	2.55638	4.7717	0.0289312	0.621387
SYCE3	1.24533	-1.4731	2.15742	0.141883	0.999904
GPR82	1.24486	-0.14594	3.00131	0.0831973	0.907573
ZBED6CL	1.2443	3.2685	2.38293	0.122668	0.9993
GAPDHS	1.24384	4.21485	1.25926	0.261791	0.999904
NOP53-AS1	1.24376	-1.16832	3.9035	0.0481857	0.76025
CXCR4	1.2394	5.60524	2.93083	0.086903	0.920172
TMEM59L	1.23878	-0.809103	2.53364	0.111443	0.984114
MPEG1	1.23785	6.549	3.32202	0.0683578	0.855085
CRYBB1	1.23629	-0.158644	3.10503	0.078051	0.888816
CD28	1.23629	3.36428	3.52209	0.0605561	0.819876
TMEM130	1.23624	-0.954576	2.3264	0.127196	0.999904
WASF3	1.23314	3.08461	2.94888	0.0859369	0.918412
ITGB7	1.23305	3.27028	3.31082	0.068825	0.855106
USP32P1	1.23239	2.43897	1.16074	0.281312	0.999904
MKRN3	1.23217	1.10098	0.807103	0.368978	0.999904
HELB	1.2309	4.47893	4.81676	0.0281843	0.613556
TAP2	1.23081	2.49555	5.23274	0.0221656	0.553075
PCDHA7	1.23061	-1.33438	2.34926	0.125342	0.999904
LINC00239	1.23027	-1.12761	3.42944	0.0640439	0.835695
MATN4	1.22967	0.462494	1.4277	0.23214	0.999904
RANBP17	1.22961	3.09039	2.74619	0.0974865	0.949719
SNORD15B	1.22835	-1.14925	3.06904	0.0797967	0.891549
B4GALNT2	1.22799	-1.29245	0.821077	0.364866	0.999904
NPC1L1	1.22679	-1.87906	3.34031	0.0676018	0.852683
IKZF3	1.22606	5.262	2.39501	0.121723	0.998148
CCL23	1.22533	-0.24485	2.2135	0.136808	0.999904
GBGT1	1.22527	3.02453	3.8574	0.049527	0.768579
C10orf105	1.22416	-1.86601	2.81848	0.0931849	0.9385
KLHL7-AS1	1.2238	0.0400432	3.26739	0.0706701	0.864045
NCKAP5	1.22277	3.60996	2.7456	0.0975226	0.949719
CDKN2A	1.2222	3.34542	2.00628	0.156649	0.999904
AGXT	1.22199	-2.37803	0.832497	0.361551	0.999904
ARSG	1.22125	4.14467	4.27252	0.0387335	0.712176
CD40	1.22124	5.0826	2.97657	0.0844781	0.912208
LRRTM4	1.22074	2.70399	0.775402	0.378551	0.999904
PCED1B-AS1	1.21838	4.3168	2.53033	0.111677	0.984114
C9orf72	1.21837	4.39142	4.7423	0.0294297	0.626757
OASL	1.21683	3.68227	4.40734	0.0357845	0.690956
CELSR3	1.21664	3.47682	4.16648	0.0412313	0.726243
PODXL2	1.2158	4.94794	3.80608	0.0510669	0.776495
LCK	1.21573	4.89123	2.43041	0.119002	0.992709
RASGEF1A	1.21566	2.18148	2.98248	0.0841703	0.911533
MPO	1.21548	-0.655041	2.66559	0.10254	0.958676
LINC00426	1.21514	2.60075	3.79665	0.0513551	0.778261
KRTAP4-5	1.21478	-3.06635	1.40591	0.235736	0.999904
CA11	1.2143	4.20733	4.54406	0.0330331	0.666513
C10orf55	1.21418	0.387849	3.16936	0.0750318	0.878579
MCOLN2	1.21371	4.63655	5.00352	0.0252959	0.586858
PDCD1LG2	1.21304	2.70387	3.76753	0.0522567	0.782547
TMEM240	1.2122	1.25318	3.85663	0.0495499	0.768579
FTL	1.21042	12.5398	3.69598	0.0545436	0.793219
MIR590	1.21004	0.226257	2.79707	0.0944365	0.943563
AHRR	1.20955	4.15627	3.13769	0.0765019	0.88162
CEACAM21	1.20748	0.310601	3.08203	0.0791615	0.889639
TMEM106A	1.20468	3.8081	4.16328	0.0413094	0.726243
LRRC56	1.20336	2.75575	2.78638	0.0950689	0.943939
SLC24A2	1.20229	0.673142	1.36032	0.243482	0.999904
ENO4	1.20225	-1.13887	3.08849	0.0788479	0.889457
AL139022.1	1.2005	-1.00935	2.24321	0.134202	0.999904
CIART	1.20033	4.06098	3.7771	0.0519587	0.781709
AP003774.1	1.20019	-0.951486	3.65507	0.0558986	0.799059
CCR2	1.20015	3.3275	2.91345	0.0878437	0.920172
TNFSF8	1.19889	1.66266	3.1359	0.0765863	0.882017
IP6K3	1.1979	1.75602	1.15743	0.282	0.999904
VNN2	1.19595	3.28998	2.09103	0.148166	0.999904
CCDC169	1.19544	0.377551	2.25164	0.133473	0.999904
KLRG1	1.19532	2.0545	2.95095	0.0858273	0.917856
SH2D1A	1.19436	2.59772	2.40575	0.12089	0.994091
CD72	1.1931	3.68144	3.7309	0.0534146	0.790118
SENCR	1.19274	-0.597787	2.71346	0.0995049	0.955799
ODF3L2	1.19266	-0.570715	1.16464	0.280505	0.999904
PNMT	1.19247	-1.88578	1.47204	0.225024	0.999904
DHDH	1.19204	0.786928	3.56153	0.0591332	0.811335
PIK3R5	1.19154	4.89955	2.83145	0.0924351	0.936821
ST8SIA4	1.19132	4.1534	3.26806	0.0706412	0.864045
MSMB	1.19021	-0.0374294	0.672211	0.412282	0.999904
LENG8-AS1	1.18977	-1.42974	2.8679	0.0903628	0.932088
IRF1	1.18925	6.6156	3.4651	0.0626765	0.827616
PSTPIP1	1.18818	4.3562	3.02187	0.0821487	0.902686
DSCAML1	1.18818	-1.49584	1.95498	0.162051	0.999904
SFMBT2	1.1876	4.43704	4.01041	0.0452202	0.74823
PCDHGB3	1.18742	-1.29131	1.84334	0.17456	0.999904
MIR155HG	1.18672	3.06359	2.32415	0.12738	0.999904
SMIM1	1.1865	0.641053	3.19181	0.0740079	0.876468
LINC00869	1.18394	2.84103	3.55098	0.0595102	0.815091
C11orf21	1.18387	2.64982	2.86489	0.090532	0.932088
ANXA2R	1.18289	3.25375	3.10431	0.0780851	0.888816
PTPRR	1.18244	0.801656	2.12767	0.14466	0.999904
KCNQ1	1.18167	1.65365	3.12013	0.0773307	0.886122
RNF122	1.18065	3.68372	4.72676	0.0296968	0.629407
CIDEB	1.17977	-1.58075	2.95499	0.0856126	0.917167
CNRIP1	1.1778	4.40743	4.1794	0.0409183	0.726243
NXF3	1.17777	-0.221654	2.42574	0.119357	0.992709
INSC	1.17739	2.16649	1.39257	0.237972	0.999904
MIR1285-1	1.17675	-1.51311	2.38991	0.122121	0.998632
GLMP	1.17627	7.42872	4.58804	0.0321959	0.658167
HIST1H4E	1.17603	-0.065161	2.05026	0.15218	0.999904
ZNF711	1.17516	2.31461	1.54727	0.213538	0.999904
BAIAP3	1.17413	3.12399	3.75489	0.0526531	0.785128
AC002454.1	1.1737	-1.85896	1.37288	0.241317	0.999904
HAAO	1.17358	3.05645	3.13394	0.0766784	0.882502
IFNG-AS1	1.17258	-1.13674	1.87137	0.171318	0.999904
PRRT2	1.17236	3.11614	4.2683	0.0388298	0.71262
HSH2D	1.17226	3.42469	2.4198	0.11981	0.992709
LINC02289	1.17168	1.4251	2.37814	0.123044	0.9993
SNX32	1.17145	2.87662	3.7033	0.0543049	0.791703
GPR160	1.17077	2.12697	3.7069	0.0541881	0.790914
LINC01270	1.17038	0.304947	1.86882	0.17161	0.999904
DNAJC22	1.16875	2.70439	2.87863	0.0897623	0.929108
SLC38A6	1.1684	5.36784	3.71327	0.0539814	0.790914
CDON	1.16719	4.13386	3.9017	0.0482374	0.760385
MYO1F	1.16651	5.89536	2.55215	0.110144	0.979978
AC002985.2	1.16554	-1.44061	2.80333	0.0940685	0.942052
OR7A5	1.16535	3.9556	0.775227	0.378605	0.999904
C12orf76	1.16513	6.50952	3.3974	0.0652994	0.843227
SCUBE1	1.1642	1.43035	1.80566	0.17903	0.999904
ATP4A	1.16375	-1.65099	1.53908	0.214754	0.999904
MYBPC2	1.16355	-1.48268	3.46206	0.062792	0.827925
LCN10	1.16253	0.118985	1.71425	0.190435	0.999904
MT1M	1.16238	1.60024	2.04685	0.152521	0.999904
KMO	1.16125	2.49913	3.60793	0.0575048	0.804797
HLA-F-AS1	1.1611	-0.666347	2.00973	0.156293	0.999904
ZNF804A	1.1603	-1.73235	2.98155	0.0842187	0.911533
LAMC3	1.16004	4.60939	2.99974	0.0832777	0.907573
RYR1	1.15981	2.77782	4.17688	0.0409791	0.726243
FCHO2	1.15939	5.57497	3.46908	0.062526	0.827116
AC019171.1	1.15915	-1.96405	1.18421	0.2765	0.999904
MAJIN	1.15906	-1.91813	1.6137	0.203972	0.999904
PTPRN2	1.15852	1.93419	4.09417	0.0430313	0.731632
NUPR1	1.15727	7.43567	4.01391	0.0451263	0.747378
FBP2	1.15689	-1.02511	1.37885	0.240297	0.999904
LY75	1.15665	3.68542	2.66341	0.102681	0.958676
FBXO6	1.15638	4.3392	4.65707	0.030926	0.644362
CCDC85A	1.15637	-1.59428	2.78025	0.0954334	0.944438
MPV17L	1.15531	-1.41001	1.84104	0.174829	0.999904
C1QTNF4	1.15523	1.08987	3.38903	0.0656317	0.845726
CES1	1.15459	3.41187	1.14824	0.283917	0.999904
RAB33A	1.15385	0.855944	3.20656	0.0733434	0.874816
ERMN	1.15354	1.38556	2.434	0.11873	0.992709
USP49	1.15285	4.80707	3.45584	0.0630285	0.829805
HOXD13	1.1528	3.21911	0.996768	0.318094	0.999904
PLCB2	1.15275	6.22006	3.16517	0.0752247	0.879557
HLA-E	1.15273	9.10961	4.0161	0.0450677	0.747109
PZP	1.15254	-0.262731	2.89727	0.0887297	0.922569
BTLA	1.15174	1.24322	2.83661	0.0921382	0.934885
ZNF556	1.15133	-0.641801	0.842438	0.3587	0.999904
GPR85	1.15017	2.37122	2.87738	0.0898322	0.929108
PSMB8-AS1	1.14727	-1.36755	2.13743	0.143743	0.999904
DLK1	1.14629	-2.12154	1.14561	0.284471	0.999904
CAMK2B	1.14559	1.06934	2.62194	0.105396	0.967278
DERL3	1.14549	2.66343	2.18389	0.139462	0.999904
NR1H3	1.14498	5.9464	4.0612	0.0438794	0.737801
GCNT3	1.14493	-0.327105	3.08982	0.0787836	0.889457
CAMK2N2	1.14411	-1.78683	2.13767	0.14372	0.999904
VAV1	1.14344	4.37498	2.84653	0.0915714	0.934338
TNFRSF1B	1.14321	6.46463	2.81353	0.0934724	0.938867
LINC00954	1.14235	1.13558	2.43607	0.118573	0.992709
MAPK15	1.14214	0.387937	1.64631	0.199462	0.999904
NEK5	1.14064	0.853163	3.17788	0.0746417	0.877947
ADAMDEC1	1.13986	4.13872	1.64428	0.199739	0.999904
ADPGK-AS1	1.1397	-0.911515	2.55855	0.109699	0.979978
ZNF835	1.1396	-0.55676	1.81819	0.177528	0.999904
LILRB1	1.13925	1.89813	2.85081	0.0913282	0.933642
TNFAIP8L2	1.13683	2.72773	3.52077	0.0606042	0.819898
RHOH	1.13681	3.32264	2.09355	0.147922	0.999904
TMEM37	1.13582	3.57023	2.66684	0.102459	0.958676
RDH10-AS1	1.13525	-1.45559	2.48508	0.114931	0.988842
CEBPA	1.13506	5.20858	2.59758	0.107027	0.973489
CYP27A1	1.13466	8.11609	3.65389	0.0559384	0.799059
FXYD2	1.13442	-0.618867	2.6941	0.10072	0.958089
P2RY6	1.13325	2.20614	2.98436	0.0840725	0.911533
ADRB2	1.13252	2.68289	3.53345	0.0601424	0.817641
SYT15	1.13204	0.358983	3.70832	0.0541418	0.790914
INSL3	1.13171	-0.950064	2.14829	0.142728	0.999904
RNASE6	1.13131	4.57592	3.05951	0.080266	0.894916
MARC2	1.13047	4.17048	2.67725	0.101791	0.958676
FAM105A	1.13034	3.46223	3.05202	0.080637	0.896502
SLC46A3	1.13032	4.54042	2.52265	0.112222	0.985709
ASGR1	1.13008	1.25626	3.46739	0.06259	0.827116
CYTIP	1.1299	3.73984	2.29525	0.12977	0.999904
MYO1G	1.1294	4.88023	2.69913	0.100403	0.957114
PTPN6	1.12936	5.98147	2.82627	0.0927335	0.938229
CD6	1.12917	4.63118	2.09742	0.147548	0.999904
KLHDC7A	1.12916	-2.55688	1.45658	0.227475	0.999904
IL9R	1.12873	-0.101874	2.82791	0.0926387	0.937807
CCR10	1.12859	1.48415	3.00057	0.083235	0.907573
SPATC1	1.12631	-0.807322	2.84738	0.0915228	0.934338
SLC17A7	1.12605	1.29786	2.37317	0.123436	0.999383
VOPP1	1.12602	5.19497	3.05051	0.080712	0.896772
GNG4	1.12449	2.49173	2.4855	0.114899	0.988842
NAP1L3	1.12262	1.79013	2.52791	0.111848	0.984114
VASH1-AS1	1.12246	2.01646	3.93576	0.0472697	0.755903
DUSP13	1.12236	-1.98009	0.818661	0.365572	0.999904
SMKR1	1.12092	-0.562827	2.13641	0.143838	0.999904
AC090197.1	1.12002	-0.862684	3.36873	0.066445	0.849805
CYP26C1	1.11948	-0.135865	0.984382	0.321119	0.999904
ITK	1.11771	3.78395	2.08116	0.149127	0.999904
CARD9	1.11733	3.37327	3.96622	0.0464218	0.754463
MAF	1.11726	7.31931	2.49819	0.113977	0.988346
WNT9A	1.1167	1.19518	3.02736	0.0818709	0.901703
MIRLET7D	1.11582	1.46606	5.31291	0.021168	0.54959
ZNF571-AS1	1.11581	0.963762	2.08759	0.148501	0.999904
HLA-DQB2	1.11577	1.10815	1.99737	0.157573	0.999904
SLC6A6	1.11507	6.48829	3.48421	0.061957	0.826531
HPDL	1.11499	2.75258	2.22947	0.1354	0.999904
LTA	1.11475	-1.66631	1.49004	0.222211	0.999904
TTN	1.11423	3.9185	2.66774	0.102402	0.958676
ASTL	1.11216	-0.485242	1.70326	0.191862	0.999904
PTPN22	1.11054	3.25454	2.40886	0.12065	0.993201
HIST1H3E	1.10852	1.67655	2.46942	0.116081	0.992589
BCL2L15	1.10715	0.748633	4.45488	0.0348016	0.682668
ERICH2	1.10682	-0.684235	1.62754	0.202043	0.999904
KCNK15	1.10662	0.966733	3.68594	0.0548732	0.79539
LINGO1-AS1	1.1066	-0.706751	1.5711	0.210048	0.999904
MRAP2	1.10633	2.10205	1.82981	0.17615	0.999904
ATRNL1	1.10607	2.35909	1.58729	0.207714	0.999904
LINC01050	1.10604	0.835278	1.82209	0.177065	0.999904
ATP8A1	1.10525	5.48852	2.04932	0.152274	0.999904
TRIB2	1.10505	8.66669	3.51624	0.0607701	0.82077
WDR5B	1.10502	4.22863	5.29287	0.0214129	0.552696
PTRH1	1.10486	-0.656163	2.61892	0.105597	0.968472
TBC1D4	1.10485	6.39037	3.81268	0.0508659	0.774838
MIXL1	1.1047	-1.50399	1.34124	0.246815	0.999904
ART5	1.10345	-1.15858	2.00703	0.156571	0.999904
AP4B1-AS1	1.10292	0.934488	3.53683	0.06002	0.817293
CYTH4	1.10258	5.77968	2.52808	0.111836	0.984114
SLFN11	1.1011	5.48532	2.53104	0.111627	0.984114
SYNDIG1	1.10107	0.515299	1.27032	0.259707	0.999904
CXCL3	1.1008	1.50001	1.28971	0.2561	0.999904
CNNM1	1.09986	3.31437	2.22431	0.135853	0.999904
MED30	1.09918	3.33561	4.219	0.0399737	0.723831
GRID2IP	1.09875	-0.497271	2.82897	0.0925777	0.937728
KRTAP4-3	1.09842	-3.51016	1.45722	0.227374	0.999904
ADM2	1.09819	1.64357	3.07146	0.0796781	0.891549
CDC42EP3	1.0981	6.41879	2.75676	0.0968444	0.948828
LINC01909	1.09793	1.4025	3.749	0.0528391	0.785924
SNORD6	1.097	-0.708057	3.34024	0.0676049	0.852683
KCNE3	1.09642	2.54467	3.1792	0.0745812	0.87782
AC100861.1	1.09577	0.510859	1.88464	0.169807	0.999904
SCG2	1.09575	3.50469	1.90904	0.16707	0.999904
UNC93B1	1.09508	5.59978	3.95434	0.0467507	0.754463
CYB561A3	1.0942	6.5903	3.53624	0.0600413	0.817293
HSD3B7	1.09369	4.63492	3.5962	0.0579117	0.804797
ITIH1	1.093	-2.25149	1.92315	0.165509	0.999904
KEL	1.09232	0.131294	3.15245	0.0758132	0.879748
APOBEC3A	1.08913	0.581896	1.58981	0.207354	0.999904
PCDHB9	1.08886	0.435536	2.16856	0.140858	0.999904
PTP4A3	1.08809	4.38524	2.42208	0.119636	0.992709
FAM124B	1.08787	0.686753	2.49642	0.114106	0.988462
GSDME	1.08773	4.795	2.05879	0.15133	0.999904
PNLDC1	1.08745	1.47369	1.61057	0.204411	0.999904
CTSZ	1.08522	9.32734	3.95859	0.0466326	0.754463
SOD3	1.0841	6.06232	1.66657	0.196718	0.999904
TPCN2	1.08334	6.91704	2.33271	0.126681	0.999904
BTN3A1	1.08332	7.4938	3.6538	0.0559413	0.799059
TMEM26	1.08283	2.24817	1.37	0.241812	0.999904
SALL2	1.08231	2.66248	3.14625	0.0761018	0.879748
OTOGL	1.08194	-0.101609	1.90693	0.167305	0.999904
CCR5	1.0809	5.03538	2.09341	0.147935	0.999904
KLHL35	1.08018	2.42221	2.94182	0.0863132	0.920172
SIDT1	1.07962	2.80012	2.63676	0.104417	0.964161
LINC00052	1.07907	-1.1348	0.749898	0.386508	0.999904
ALG1L	1.07845	-0.23929	1.5575	0.212032	0.999904
JPH3	1.07743	-1.42172	1.86227	0.172363	0.999904
AMPD1	1.07613	-0.67501	1.04453	0.306771	0.999904
RNASET2	1.07389	5.94632	2.84038	0.0919222	0.934338
KCNE4	1.07273	3.51804	2.61688	0.105732	0.96871
ALAS2	1.07214	-2.00912	1.78898	0.18105	0.999904
RASL10A	1.07203	1.78308	2.52933	0.111748	0.984114
NPPA	1.0717	0.0259191	3.40961	0.0648178	0.841046
ADGRG5	1.07099	2.11364	2.25334	0.133326	0.999904
PNPLA3	1.07013	2.88822	3.8403	0.0500347	0.768579
SYT17	1.06976	1.82171	2.86433	0.0905636	0.932088
AC007966.1	1.06828	-1.8494	1.53858	0.214829	0.999904
APOBEC3G	1.06815	5.06762	2.7881	0.0949669	0.943939
UGT8	1.06544	2.91504	1.75314	0.185482	0.999904
MGAT4A	1.06466	5.63455	2.98247	0.0841706	0.911533
PSMG3-AS1	1.06449	3.87126	4.37597	0.036449	0.694932
MFNG	1.06396	4.5641	2.42231	0.119618	0.992709
SPATA32	1.06337	-1.23017	2.25101	0.133528	0.999904
NLRP3	1.06287	2.36656	2.56644	0.109153	0.979978
TMPRSS3	1.06265	0.336222	1.79787	0.179971	0.999904
GCA	1.06231	4.83821	4.28671	0.0384115	0.7108
AC093690.1	1.06194	-0.0908605	2.91003	0.08803	0.920172
TMIGD2	1.06151	-1.11836	1.7677	0.183666	0.999904
AC007099.1	1.0615	-0.983203	1.46089	0.226789	0.999904
UNC5CL	1.0615	4.07017	1.68305	0.19452	0.999904
RBM44	1.06048	0.55629	3.48752	0.061833	0.826531
FAM86B2	1.06017	-0.943535	2.07632	0.149601	0.999904
SPDYE2	1.05947	0.214523	2.234	0.135004	0.999904
GBP4	1.05918	5.98458	2.63212	0.104722	0.965966
DOK6	1.05853	0.668401	2.72922	0.0985275	0.951467
TMEM176B	1.05835	6.53733	2.26048	0.132713	0.999904
LINC01914	1.05829	0.081225	2.67645	0.101842	0.958676
TMPPE	1.05761	0.619834	2.66064	0.102859	0.958676
CYP2A6	1.05737	-2.18344	2.03286	0.15393	0.999904
C6orf48	1.0573	6.2849	4.75542	0.0292061	0.625419
AMZ1	1.05717	-0.132044	1.95823	0.161703	0.999904
SSX3	1.05698	-3.61933	1.50074	0.220557	0.999904
STEAP3	1.05664	4.24518	2.81819	0.0932015	0.9385
CAPG	1.05656	8.29828	1.74235	0.186841	0.999904
THEGL	1.05609	-0.788387	1.09672	0.294987	0.999904
MDH1B	1.05605	0.580239	3.03179	0.0816477	0.901452
KLRC2	1.05527	-0.961058	1.01849	0.312878	0.999904
LINC00922	1.05377	-1.73224	1.5179	0.217938	0.999904
ADAM28	1.05322	3.69792	2.15206	0.142379	0.999904
IL1RAPL1	1.0532	-1.01875	1.08461	0.297669	0.999904
MIR3196	1.05183	-1.4553	1.05703	0.303892	0.999904
F10	1.05174	2.36945	1.89257	0.168913	0.999904
RAB40A	1.05073	0.963035	2.96893	0.0848782	0.912621
ST8SIA6-AS1	1.05001	-0.846929	2.41085	0.120497	0.992709
LGMN	1.04924	8.51981	2.99458	0.0835438	0.90823
ARHGAP9	1.04789	5.04875	2.15923	0.141716	0.999904
CARD8-AS1	1.04776	2.93878	3.32687	0.0681565	0.854618
CCDC17	1.04712	2.26809	3.74718	0.0528966	0.786103
TBXAS1	1.04682	5.04553	2.19676	0.138301	0.999904
CASS4	1.04631	1.39704	2.59605	0.10713	0.973489
RHEBL1	1.04628	2.59034	3.48224	0.0620308	0.826531
CACNA2D1	1.04558	3.68025	3.02765	0.0818567	0.901703
CNTN6	1.04518	0.361207	1.27258	0.259283	0.999904
KRTAP10-8	1.0447	-4.07013	1.27022	0.259725	0.999904
SCPEP1	1.04355	7.55941	2.58024	0.108205	0.97617
RAG1	1.04157	1.12812	3.44742	0.0633505	0.832802
ZBTB42	1.04087	4.10862	3.95904	0.0466204	0.754463
GPX1	1.04035	8.25882	3.9593	0.0466131	0.754463
SERPINE3	1.03935	-0.433437	1.66987	0.196276	0.999904
HHLA3	1.03884	2.89225	3.84046	0.0500297	0.768579
C5AR1	1.03835	3.73645	2.09467	0.147814	0.999904
ARRB2	1.03799	6.49826	2.86189	0.0907011	0.932088
DOK3	1.03748	4.97045	2.40861	0.120669	0.993201
NTRK1	1.0363	0.479102	2.75064	0.0972155	0.949719
SLC46A1	1.03587	2.7392	3.40877	0.0648509	0.841046
LYN	1.03436	5.22267	2.45674	0.117021	0.992589
FAM53B	1.03304	6.85837	3.29617	0.0694415	0.858588
ATP8B3	1.03264	2.22261	3.43767	0.0637256	0.833833
C8orf37	1.03152	2.30939	3.77805	0.0519292	0.781709
ZNF141	1.03106	3.1929	3.93746	0.047222	0.755903
ENPP4	1.03084	2.97706	2.10733	0.146595	0.999904
TMEM171	1.02951	2.0338	1.61474	0.203826	0.999904
LINC01347	1.0287	0.128609	2.60486	0.106536	0.972781
FANCF	1.02654	4.53507	3.92799	0.0474887	0.755994
MIR34AHG	1.02651	5.69208	4.24352	0.0394005	0.718611
PEX5L	1.02597	1.1016	1.00448	0.316228	0.999904
UCP2	1.02593	6.5952	1.78151	0.181964	0.999904
PTGES3L	1.02588	0.906067	1.9568	0.161856	0.999904
NRROS	1.02564	4.72627	3.65116	0.0560303	0.799059
PLA2G4C-AS1	1.02563	-0.562096	2.21812	0.136399	0.999904
PIK3CD-AS2	1.0254	2.79281	1.97109	0.160332	0.999904
ST8SIA6	1.02521	1.3802	1.71302	0.190594	0.999904
PLTP	1.02494	7.73941	3.0555	0.0804641	0.895709
ATP2B2	1.02453	-1.34826	2.08799	0.148462	0.999904
AMER2	1.02408	-0.369969	0.637943	0.424457	0.999904
AC107884.1	1.02381	2.53821	3.21299	0.0730559	0.87414
BISPR	1.0238	3.47301	3.25701	0.0711186	0.866883
IGF2BP2	1.02378	4.77864	2.13392	0.144072	0.999904
CD200R1	1.02335	2.54718	2.35518	0.124867	0.999904
ELN	1.02301	6.96179	0.950732	0.329533	0.999904
ABHD3	1.02293	4.87989	3.35913	0.0668335	0.850105
ERICH6-AS1	1.02278	0.649427	3.33109	0.0679817	0.853033
TRIM17	1.02247	3.01394	2.10342	0.14697	0.999904
IRF8	1.02119	5.01351	2.00066	0.15723	0.999904
SLC22A15	1.02113	3.67855	2.44951	0.117561	0.992589
MGMT	1.0205	3.34718	2.67548	0.101905	0.958676
SLC6A15	1.0199	5.80045	1.4119	0.234741	0.999904
MAP4K1	1.01965	4.61504	2.38637	0.122397	0.999231
DENND3	1.01886	5.28098	2.42529	0.119391	0.992709
HSD17B14	1.0187	4.63994	3.18455	0.0743373	0.876586
SLC25A19	1.01849	3.70888	3.12749	0.0769822	0.884268
CH17-340M24.3	1.01731	2.21398	3.26366	0.0708308	0.86541
RARRES1	1.01718	4.70659	2.58241	0.108057	0.975328
VWDE	1.01618	-1.49417	1.53161	0.21587	0.999904
CTSA	1.01607	8.50101	3.18293	0.0744111	0.876586
WISP2	1.01578	6.45023	1.49803	0.220974	0.999904
WARS	1.01576	9.55845	2.91274	0.0878822	0.920172
IGSF6	1.01545	5.07374	2.19401	0.138548	0.999904
TRIM46	1.0151	3.32303	2.33352	0.126616	0.999904
TPH1	1.01509	1.62295	3.40331	0.0650656	0.842579
CHRNA2	1.01476	-1.78277	0.864539	0.352472	0.999904
PCDHGB7	1.0145	1.36511	1.82751	0.176422	0.999904
TMIE	1.01228	-1.22816	2.92305	0.0873225	0.920172
ADAMTSL5	1.01186	1.94767	2.72791	0.0986084	0.951467
LRAT	1.0118	2.88415	1.32857	0.249059	0.999904
CYP17A1	1.01169	-1.29344	2.58811	0.107669	0.974317
SFTPC	1.01162	1.44718	1.28919	0.256198	0.999904
CPNE4	1.01153	-1.92743	2.50004	0.113844	0.98767
PLA2G2F	1.01115	3.33307	0.437782	0.508195	0.999904
ZNF718	1.01103	2.36116	3.57474	0.0586648	0.807269
SERPINB9	1.00908	4.86841	2.29906	0.129452	0.999904
SLC4A4	1.00831	2.34856	1.73296	0.188033	0.999904
IL1R2	1.00806	2.65626	1.55655	0.212171	0.999904
RAB3A	1.00778	2.39561	2.79993	0.0942684	0.942418
TSSK3	1.00668	0.342142	3.11017	0.0778048	0.888816
GABRG2	1.00518	-1.31286	0.582052	0.445509	0.999904
AC064875.1	1.00485	2.86014	1.33426	0.248048	0.999904
BMS1P4	1.00398	0.307484	3.38434	0.0658186	0.845726
AL357055.3	1.00387	-0.314813	2.55317	0.110073	0.979978
MIR23A	1.00383	-2.10611	2.71387	0.0994792	0.955799
CCDC144NL-AS1	1.00254	2.43848	1.08745	0.297036	0.999904
NUGGC	1.00205	0.0338564	1.37673	0.24066	0.999904
TM4SF19-AS1	1.00203	1.18267	1.88562	0.169697	0.999904
HIST3H2BB	1.00143	0.714297	1.93004	0.164755	0.999904
DNAAF3	1.00136	-0.483141	1.90627	0.167378	0.999904
BATF	1.00004	2.89401	3.0372	0.0813762	0.9001
RIPK3	0.997334	4.14036	2.10656	0.146669	0.999904
ILDR2	0.996707	2.03726	0.583714	0.44486	0.999904
LINC00589	0.996308	2.33756	0.788892	0.374435	0.999904
TMCC1-AS1	0.995977	3.41049	1.84891	0.17391	0.999904
SPNS3	0.995784	0.68765	2.22598	0.135706	0.999904
CDK18	0.995584	4.77264	3.36136	0.0667431	0.849805
SUSD3	0.994708	1.84636	2.27199	0.131731	0.999904
WNT10B	0.994609	0.978123	2.37322	0.123432	0.999383
CPB2-AS1	0.994506	1.46717	1.44585	0.229195	0.999904
LRG1	0.994257	3.00775	1.06356	0.302404	0.999904
CATIP	0.993381	-1.25079	1.94125	0.163533	0.999904
LINC02428	0.993202	-1.56406	0.688677	0.406615	0.999904
AC021028.1	0.993122	-1.45364	0.928131	0.335349	0.999904
ECEL1	0.992191	0.498847	1.90307	0.167735	0.999904
SNHG5	0.991724	7.4495	2.3692	0.123751	0.999904
CSMD2	0.991483	1.58452	1.41524	0.234189	0.999904
LINC00969	0.991426	1.68384	3.6416	0.0563527	0.799059
CD1D	0.989468	1.64939	2.46926	0.116093	0.992589
P2RX5	0.989361	1.60892	1.66045	0.197542	0.999904
HRK	0.988829	4.26719	1.79301	0.18056	0.999904
SMCO4	0.98822	3.01516	2.87173	0.0901481	0.930879
LINC00173	0.987408	2.40909	3.00539	0.082988	0.907573
ASIC1	0.987269	1.87695	2.46326	0.116537	0.992589
CPA5	0.986646	-0.767786	2.07333	0.149894	0.999904
THEMIS2	0.985042	5.66053	2.22924	0.135421	0.999904
LINC02422	0.982599	-1.22153	1.10578	0.293002	0.999904
STX11	0.982126	2.38471	2.22113	0.136133	0.999904
IFITM10	0.981961	1.35541	1.86701	0.171818	0.999904
RGS9BP	0.981296	-0.890416	1.99944	0.157357	0.999904
CSF1	0.980978	5.97496	2.55161	0.110182	0.979978
CCDC71L	0.980127	5.93954	2.37785	0.123067	0.9993
DCDC2	0.9797	1.97075	1.26879	0.259993	0.999904
CD22	0.979552	3.95956	1.60176	0.205655	0.999904
MCF2	0.978993	-1.25203	2.0832	0.148928	0.999904
LEKR1	0.97846	0.636381	2.21542	0.136638	0.999904
C16orf54	0.977594	2.80784	1.62316	0.202652	0.999904
RNF144B	0.977418	5.64941	2.85499	0.0910907	0.933376
PCDHGA10	0.976401	1.3838	1.40631	0.235671	0.999904
GK	0.976351	4.78398	3.29224	0.069608	0.85879
CHI3L2	0.975992	4.32269	1.57774	0.209087	0.999904
MFSD1	0.975683	7.17219	2.83929	0.0919847	0.934402
GTF3C2-AS1	0.974625	-0.537655	2.20523	0.137543	0.999904
AQP11	0.974363	1.34624	3.20176	0.0735591	0.875715
LINC02035	0.973733	4.16241	3.16078	0.0754272	0.879727
PSMB10	0.973474	5.14517	3.27546	0.0703231	0.862023
LINC01134	0.97335	0.296753	2.25575	0.133119	0.999904
IKZF1	0.973327	4.58706	2.00465	0.156818	0.999904
CD74	0.97289	11.7566	1.56988	0.210224	0.999904
GFI1	0.972437	2.53166	2.13109	0.144338	0.999904
MIOX	0.971944	-1.90213	1.979	0.159496	0.999904
CD37	0.970757	5.6333	1.90259	0.167789	0.999904
GPR162	0.969973	2.00473	2.69914	0.100403	0.957114
SELPLG	0.969869	5.18579	2.29211	0.130033	0.999904
MS4A6A	0.969772	6.62615	2.18799	0.139091	0.999904
CLDN14	0.969743	0.304109	0.705451	0.400958	0.999904
OAS1	0.969706	5.99739	2.72597	0.098728	0.951467
HRASLS	0.969683	-0.398231	1.76271	0.184287	0.999904
RASGRP4	0.969481	2.12324	2.42276	0.119584	0.992709
FAM13A-AS1	0.969475	3.06928	2.7679	0.0961723	0.948225
OOEP	0.969156	-1.16928	0.694649	0.404587	0.999904
PLA2G15	0.966716	5.71881	3.14461	0.0761783	0.879748
P2RX4	0.966089	5.50137	2.78506	0.0951471	0.943939
PRR5	0.965337	4.30858	3.194	0.073909	0.876335
ADCY7	0.964686	4.02354	2.15931	0.141708	0.999904
ERVFRD-1	0.964288	-0.920925	1.39091	0.238252	0.999904
FPR2	0.964057	0.828243	0.803084	0.370173	0.999904
SPATA41	0.963852	0.249554	2.44937	0.117572	0.992589
VIPR2	0.963292	-0.458151	0.940931	0.332039	0.999904
LST1	0.963155	3.14979	2.48239	0.115127	0.989531
CD2	0.963116	5.48266	1.42891	0.231943	0.999904
MYCNUT	0.962277	0.858705	0.349579	0.554352	0.999904
TRABD2A	0.961906	1.87396	1.9901	0.158331	0.999904
CATSPERD	0.961555	-2.32485	0.98211	0.321678	0.999904
HHLA2	0.960786	-2.35691	1.42896	0.231935	0.999904
KIF5A	0.960643	0.736064	1.16464	0.280506	0.999904
FRRS1	0.960379	2.25343	2.75822	0.0967559	0.948828
MILR1	0.960149	3.05303	2.11813	0.145564	0.999904
COL4A4	0.959454	2.58841	1.76312	0.184236	0.999904
RASSF4	0.959057	6.79185	1.95715	0.161818	0.999904
TSPAN32	0.958866	2.82514	2.2808	0.130984	0.999904
STAG3	0.958741	3.8938	2.96305	0.0851869	0.914827
RINL	0.958601	3.51979	2.91827	0.0875818	0.920172
MIR138-1	0.957031	-1.41806	0.702325	0.402004	0.999904
TRAK2	0.956411	7.27686	2.13202	0.144251	0.999904
CTH	0.956354	2.75464	3.42602	0.0641767	0.835801
JAKMIP1	0.956041	0.764143	1.90108	0.167958	0.999904
CPNE7	0.955974	3.76331	1.23595	0.266252	0.999904
SLC29A4	0.954263	1.72578	2.84455	0.0916845	0.934338
FAM71D	0.953229	-1.63122	1.94999	0.162588	0.999904
MSS51	0.952576	2.89378	3.69869	0.0544551	0.792584
RCSD1	0.951195	4.05301	2.1601	0.141636	0.999904
SEZ6L	0.951194	-1.09723	1.45841	0.227183	0.999904
MIR3685	0.950753	-0.450749	3.1614	0.0753983	0.879727
SPOCK2	0.950039	5.56803	1.76997	0.183386	0.999904
SFRP5	0.950038	-0.849433	1.82717	0.176462	0.999904
EFNB3	0.949904	3.64761	1.73339	0.187978	0.999904
AC009948.1	0.949877	4.33234	3.38615	0.0657464	0.845726
EPOR	0.94945	3.75408	3.44602	0.0634043	0.832879
OXER1	0.949149	1.49772	2.23591	0.134837	0.999904
CALML4	0.948946	2.10897	2.59253	0.107369	0.9741
SNORA2A	0.948552	-1.17562	2.27321	0.131627	0.999904
PPP1R16B	0.948493	4.6156	1.61652	0.203578	0.999904
GIMAP2	0.947634	4.21003	2.72419	0.0988383	0.951467
E2F7	0.946327	2.70474	1.90839	0.167142	0.999904
DNAH11	0.94612	-0.290142	1.62897	0.201846	0.999904
CCDC152	0.945782	1.09058	2.33022	0.126884	0.999904
PLS1	0.945586	1.18691	2.65583	0.103171	0.958676
ZNF541	0.944548	1.2477	1.85299	0.173436	0.999904
C20orf196	0.944381	2.55542	3.4281	0.0640957	0.835753
CD5	0.944129	3.67903	1.63	0.201702	0.999904
LINC02185	0.943943	-1.77772	1.35099	0.245105	0.999904
KIF21B	0.943747	4.31024	1.85768	0.172893	0.999904
ACSM5	0.943373	2.26406	1.74063	0.187059	0.999904
ESR1	0.943276	2.49371	2.90509	0.0883001	0.921141
GALNT12	0.943046	3.11692	3.45739	0.0629696	0.829648
LINC02363	0.942769	-1.47881	1.33401	0.248092	0.999904
SLC26A11	0.942613	6.03438	2.36837	0.123816	0.999904
MATN1	0.94261	0.24949	1.78145	0.181971	0.999904
SNORD7	0.941695	-1.67553	1.66574	0.196831	0.999904
S1PR4	0.939743	2.40715	1.64264	0.199964	0.999904
RANBP3L	0.939592	-0.185747	1.67123	0.196094	0.999904
LINC01011	0.939588	2.32786	3.7924	0.0514859	0.778906
LIMD2	0.939084	6.99255	2.91918	0.0875324	0.920172
SLC16A1-AS1	0.938962	3.29745	3.64898	0.0561034	0.799059
FAM72D	0.93875	0.370718	1.96149	0.161354	0.999904
PSTPIP2	0.938565	4.19369	2.0675	0.150468	0.999904
RAC2	0.938498	5.79528	1.53922	0.214734	0.999904
RELT	0.938057	4.34282	2.60051	0.106829	0.973203
ADAM8	0.936582	5.15318	1.70989	0.191	0.999904
POU2AF1	0.936172	3.73256	1.29542	0.255052	0.999904
CD69	0.935731	2.75357	1.80096	0.179596	0.999904
GPSM3	0.935267	3.8422	2.78154	0.0953564	0.944205
GPAT2	0.935265	1.76656	2.74405	0.0976173	0.949719
BATF3	0.934285	1.65011	3.00103	0.0832114	0.907573
ACAD11	0.933968	-0.403555	1.48784	0.222552	0.999904
C2orf81	0.933451	0.984517	2.63325	0.104647	0.965785
RGS11	0.933246	3.11686	1.40454	0.235966	0.999904
TBC1D12	0.933242	4.20921	2.84033	0.0919255	0.934338
TLE6	0.933211	1.22699	1.56346	0.211159	0.999904
DRAM1	0.933145	5.67207	2.48015	0.115291	0.989531
XRN1	0.932638	5.78154	3.14889	0.0759787	0.879748
TAPBP	0.932229	4.76907	2.45488	0.11716	0.992589
CRTAM	0.931291	1.33885	2.00315	0.156973	0.999904
ZNF790-AS1	0.931087	1.1852	2.15397	0.142202	0.999904
AKNA	0.930878	6.07527	1.841	0.174834	0.999904
DCHS2	0.930377	-1.6719	1.39928	0.236843	0.999904
ARRB1	0.930146	4.7508	3.41508	0.0646033	0.840509
MARCH1	0.92988	4.19153	2.8223	0.0929631	0.9385
ZC3H6	0.929334	4.6788	3.03886	0.0812929	0.899828
TSSK6	0.929256	1.00955	2.75706	0.0968259	0.948828
ALK	0.929231	2.22868	1.55487	0.212417	0.999904
ZNF366	0.92906	0.21106	2.07056	0.150167	0.999904
LINC00906	0.928266	0.693368	0.63671	0.424905	0.999904
ZFAS1	0.927759	6.11133	2.62764	0.105018	0.967185
GAA	0.92755	7.67389	3.03634	0.0814194	0.9001
RASL10B	0.92744	1.6422	1.39971	0.236773	0.999904
MYH2	0.9274	-1.70006	0.600118	0.438533	0.999904
PCK2	0.927056	5.38114	3.69269	0.0546515	0.794133
MIR93	0.927006	-1.22942	1.88515	0.16975	0.999904
TMEM176A	0.926933	5.33288	1.61546	0.203726	0.999904
NR4A2	0.92655	3.81446	2.54251	0.110818	0.982178
MIR3682	0.926432	0.150865	2.6494	0.103589	0.96104
LINC00668	0.926336	0.735693	0.394303	0.530046	0.999904
CEACAM1	0.926326	7.42286	0.89676	0.343652	0.999904
TEN1-CDK3	0.925692	2.43496	2.93575	0.0866383	0.920172
PIM2	0.925036	5.45981	1.9146	0.166453	0.999904
JCHAIN	0.924726	7.39106	0.890721	0.345282	0.999904
CELSR3-AS1	0.92459	-1.70122	2.36438	0.124133	0.999904
POLR2J3	0.924445	2.9646	3.03086	0.0816949	0.901452
NAAA	0.924228	4.78857	2.62612	0.105118	0.967278
AGR2	0.924187	0.822571	0.533386	0.465187	0.999904
AP001636.3	0.922638	-0.85781	1.15632	0.28223	0.999904
NEU3	0.922623	5.59551	3.25102	0.0713789	0.867305
DLEU7-AS1	0.922119	-0.667014	2.05066	0.15214	0.999904
FAM167B	0.921941	5.18698	1.58856	0.207532	0.999904
LRFN1	0.92185	1.44955	2.26031	0.132727	0.999904
AP000924.1	0.920746	1.9036	1.03724	0.308464	0.999904
RAB39B	0.920571	0.185463	1.72824	0.188636	0.999904
SAPCD1	0.920239	-1.40743	2.18912	0.138988	0.999904
SLC17A5	0.920233	5.13632	2.60279	0.106676	0.973203
RTP4	0.92022	4.87358	2.8898	0.0891418	0.925219
PARP14	0.919975	7.74402	3.21615	0.0729149	0.874001
LINC01534	0.9198	0.193059	2.71485	0.0994181	0.955799
WT1-AS	0.9191	-1.88617	0.659224	0.416834	0.999904
LINC01667	0.918836	-0.804722	0.635325	0.425409	0.999904
AC025171.2	0.918665	1.6145	2.50713	0.113332	0.98767
CPNE8	0.917851	4.76235	2.69768	0.100494	0.957114
MYH7	0.917566	-2.04263	0.696105	0.404096	0.999904
FBXO48	0.916429	2.31374	3.48728	0.0618423	0.826531
JSRP1	0.915289	-0.452893	1.60058	0.205821	0.999904
RENBP	0.914971	6.84425	2.78853	0.0949415	0.943939
SNORA13	0.914256	-1.68562	2.03598	0.153615	0.999904
FOXD2-AS1	0.914044	3.03552	2.08733	0.148526	0.999904
HPGDS	0.913233	2.15006	1.94028	0.163638	0.999904
AL645568.1	0.913108	1.50057	2.70021	0.100335	0.957114
CGAS	0.912952	3.46625	1.69828	0.192514	0.999904
PDGFC	0.911246	4.6281	1.88588	0.169667	0.999904
FAM126A	0.910879	6.03142	3.29964	0.0692949	0.858588
ACP4	0.90944	-1.33123	1.16227	0.280995	0.999904
AC009053.1	0.909293	2.78155	2.84292	0.0917772	0.934338
SKOR1	0.908382	0.779617	1.92344	0.165478	0.999904
KREMEN2	0.90825	2.29505	1.42209	0.23306	0.999904
CEBPA-AS1	0.90777	0.852612	1.91723	0.166163	0.999904
RSPH1	0.907706	-0.150298	1.84685	0.174151	0.999904
TTN-AS1	0.906995	2.48727	1.5707	0.210105	0.999904
CNEP1R1	0.906799	4.59896	2.96069	0.0853115	0.915052
SLFN13	0.906089	4.66211	2.05285	0.151921	0.999904
S100A1	0.905898	7.08224	1.12252	0.289375	0.999904
QRFP	0.905281	-1.71312	2.7828	0.0952813	0.94399
TRIM21	0.903718	5.1151	3.47302	0.0623772	0.827116
SYNGR2	0.903492	7.066	2.4227	0.119588	0.992709
PYCARD	0.903458	4.31376	2.38284	0.122674	0.9993
RPS6KA1	0.903272	5.62945	2.44293	0.118055	0.992709
TAC4	0.903108	-0.541641	2.28212	0.130873	0.999904
RBM15	0.902945	3.8815	3.15725	0.0755903	0.879727
CSF2RB	0.902684	5.08741	1.55366	0.212596	0.999904
LRRC63	0.901946	-0.0186104	1.50127	0.220475	0.999904
ZNF573	0.901797	0.270522	1.80408	0.179219	0.999904
MARS2	0.901435	3.6307	2.32295	0.127478	0.999904
ADAP1	0.901042	2.11105	2.13705	0.143778	0.999904
AGPAT4-IT1	0.900632	-1.39172	1.83269	0.17581	0.999904
DMXL2	0.899786	6.51252	2.51455	0.1128	0.986866
HIST1H2BN	0.897737	1.43269	1.54325	0.214135	0.999904
FTCDNL1	0.897098	1.31354	2.31692	0.127973	0.999904
AC016757.1	0.896853	2.63242	2.02643	0.154583	0.999904
IL17RD	0.89669	3.89683	2.44782	0.117688	0.992589
MIR221	0.896491	-0.766692	2.21898	0.136323	0.999904
BBS5	0.896013	5.83974	3.31359	0.0687094	0.855085
PLAU	0.895945	6.29474	1.50041	0.220609	0.999904
C17orf67	0.895271	1.07531	2.92172	0.0873945	0.920172
SLC33A1	0.895248	5.65649	3.22749	0.0724116	0.871849
LRRC70	0.895144	-0.197522	1.77018	0.18336	0.999904
SLC31A2	0.893998	1.71247	1.60325	0.205444	0.999904
PCOLCE-AS1	0.892991	-0.629361	2.02226	0.155009	0.999904
PLD4	0.892865	1.60807	1.89493	0.168647	0.999904
GLB1L	0.892821	5.48344	2.20372	0.137678	0.999904
TSHR	0.892694	0.511696	1.22473	0.268434	0.999904
CD163	0.892552	6.70857	2.1652	0.141166	0.999904
ACHE	0.891677	2.19802	2.01117	0.156145	0.999904
FGD6	0.891036	4.09106	1.76691	0.183764	0.999904
HMCN2	0.890458	3.43569	0.833152	0.361363	0.999904
LINC01176	0.890389	2.51266	2.3784	0.123023	0.9993
MFSD7	0.890374	3.8031	2.15477	0.142128	0.999904
MFSD13A	0.890241	3.46761	2.91345	0.0878437	0.920172
MTMR8	0.889746	-0.39808	1.73709	0.187508	0.999904
INHBE	0.889321	-0.367531	1.82609	0.17659	0.999904
PSRC1	0.889286	5.12417	1.98716	0.158638	0.999904
RAC3	0.889263	4.52137	1.76886	0.183523	0.999904
GPCPD1	0.888592	6.68653	2.10317	0.146994	0.999904
GAREM2	0.886887	3.22939	2.60908	0.106253	0.97127
LDHD	0.886571	3.43118	1.7252	0.189025	0.999904
PNKD	0.886568	6.34454	3.36283	0.0666833	0.849805
FNDC1	0.88551	4.9323	0.69367	0.404919	0.999904
CAVIN4	0.885238	0.297777	2.43515	0.118642	0.992709
HAND2-AS1	0.885231	-0.320555	0.945047	0.330983	0.999904
SLC39A11	0.885051	5.35524	3.02056	0.0822149	0.902686
DTX2P1-UPK3BP1-PMS2P11	0.884724	0.290437	2.56868	0.108999	0.979822
WDR86	0.883378	1.81165	2.33583	0.126428	0.999904
OR10Z1	0.883316	-1.52639	0.553053	0.457073	0.999904
GFI1B	0.882613	-1.9376	1.75103	0.185747	0.999904
KCNE1	0.882252	0.869957	1.10779	0.292564	0.999904
AC100771.2	0.880316	-1.82912	1.24584	0.264348	0.999904
GCNT2	0.879935	5.92226	1.87553	0.170843	0.999904
AWAT1	0.879171	2.69483	0.264058	0.607346	0.999904
SMIM10L2A	0.878682	3.15774	1.63609	0.200863	0.999904
SNHG7	0.878578	5.89549	3.15328	0.0757746	0.879748
C5orf67	0.878117	-0.688901	0.997462	0.317925	0.999904
ZNF215	0.877788	1.69849	1.98454	0.158913	0.999904
MYBPH	0.877744	-1.46889	1.30154	0.253933	0.999904
MED12L	0.877486	-0.186729	1.32673	0.249388	0.999904
C18orf32	0.877296	3.25429	2.43593	0.118584	0.992709
CD86	0.876482	4.13618	2.04322	0.152886	0.999904
CD40LG	0.875839	1.53971	1.23669	0.266109	0.999904
ATF5	0.875355	5.72591	2.56651	0.109149	0.979978
MEFV	0.874322	0.96412	1.27744	0.258375	0.999904
NHLRC3	0.874295	6.61104	3.15761	0.0755739	0.879727
FOXJ1	0.873641	-1.64689	1.12566	0.288702	0.999904
MTHFD2	0.873286	5.2059	2.96937	0.0848547	0.912621
FKBP1B	0.872586	1.86134	2.06469	0.150746	0.999904
HSPB2	0.872563	0.601334	1.01352	0.314062	0.999904
FAM53A	0.871601	1.40404	2.5303	0.111679	0.984114
GPBAR1	0.870973	0.605236	2.64218	0.10406	0.963186
GLB1	0.870845	6.49521	2.3621	0.124315	0.999904
FRAT1	0.870773	2.35474	3.03998	0.0812369	0.899773
KCNC4	0.870693	4.37483	2.53059	0.111658	0.984114
RTBDN	0.870691	-2.83394	0.904898	0.341472	0.999904
ATP13A3	0.869784	6.36146	3.0095	0.0827779	0.907166
SLC9A8	0.869441	6.07658	2.76537	0.0963246	0.948225
SNORA71A	0.869375	-1.12993	1.80945	0.178574	0.999904
EPHX4	0.868772	-0.0113172	0.894705	0.344205	0.999904
CUTALP	0.868675	4.69182	2.27383	0.131574	0.999904
HIST1H4I	0.868466	3.42824	1.90987	0.166978	0.999904
ANKRD34A	0.868202	2.41617	1.69644	0.192755	0.999904
FPR1	0.867267	3.57325	1.2766	0.258532	0.999904
CEND1	0.866665	-0.340883	1.55514	0.212378	0.999904
TMEM220	0.866615	3.81138	2.94542	0.0861215	0.919272
PRSS36	0.866585	2.78551	2.2922	0.130025	0.999904
LINC02043	0.866203	-1.52083	1.26211	0.261253	0.999904
KCTD21-AS1	0.866113	2.23505	2.23886	0.13458	0.999904
KDM4D	0.865644	1.15171	2.5207	0.112361	0.98595
FAM180B	0.865407	3.16659	1.53357	0.215577	0.999904
ANO7	0.864464	0.92051	2.41918	0.119858	0.992709
ZNF385A	0.864356	6.35682	1.38285	0.239617	0.999904
MIR106B	0.864345	-1.67617	1.95185	0.162388	0.999904
PARP11	0.864152	3.50981	2.77578	0.0957	0.945486
AIFM3	0.864013	2.88652	1.6737	0.195764	0.999904
C1QL1	0.862912	-0.0408872	1.25131	0.263303	0.999904
AGAP2	0.862823	3.5291	2.21578	0.136606	0.999904
ITGBL1	0.862714	2.96734	1.20557	0.272212	0.999904
NOTCH2NL	0.862198	-1.17328	1.34221	0.246645	0.999904
ZNF667-AS1	0.862031	3.31141	1.44733	0.228958	0.999904
RIN3	0.861623	5.51313	2.34082	0.126023	0.999904
SAP25	0.861428	-1.8781	1.82587	0.176616	0.999904
ZNF506	0.860879	4.54408	3.15188	0.0758396	0.879748
ESPNL	0.860857	-0.550509	1.38654	0.23899	0.999904
LCMT1-AS2	0.858459	-1.90231	1.19475	0.274373	0.999904
STARD4	0.856877	4.32085	1.66501	0.196928	0.999904
IL15RA	0.85569	3.0783	2.08353	0.148896	0.999904
RNF212B	0.855557	-0.48976	1.3863	0.239031	0.999904
AKAP5	0.855451	1.64146	1.79279	0.180586	0.999904
AC012184.3	0.854614	0.118971	1.98262	0.159114	0.999904
CBLB	0.854171	5.75485	2.58586	0.107822	0.974531
MGLL	0.854153	6.47045	1.36208	0.243177	0.999904
SNORA71C	0.854111	-1.49424	1.41517	0.2342	0.999904
C1orf162	0.854048	4.79205	1.889	0.169315	0.999904
A4GNT	0.853404	-0.945266	1.08253	0.298131	0.999904
MUC20	0.853	-1.01508	2.15248	0.14234	0.999904
NRIP3	0.852367	3.9728	1.72913	0.188522	0.999904
PARD6G-AS1	0.852184	2.43568	1.70269	0.191937	0.999904
M1AP	0.851588	1.76213	1.45362	0.227949	0.999904
AL359643.3	0.851223	0.828578	1.86319	0.172258	0.999904
KCNC1	0.850859	-1.55429	1.14345	0.284926	0.999904
DTX4	0.850085	5.43244	1.84297	0.174603	0.999904
GLUL	0.8494	9.53598	1.67633	0.195413	0.999904
CC2D2B	0.848856	0.845251	2.41106	0.120481	0.992709
DNAH2	0.848386	4.79581	0.679972	0.409597	0.999904
SMIM10L2B	0.848339	1.31723	1.97594	0.159819	0.999904
SNORD30	0.84807	-0.746077	1.69204	0.193332	0.999904
LINC00299	0.848014	-1.61718	0.889579	0.345591	0.999904
MMD	0.847228	4.11027	2.02165	0.15507	0.999904
EEF1A2	0.846147	2.92469	0.557881	0.455115	0.999904
WIPI1	0.845864	5.88252	2.23897	0.13457	0.999904
DAPK1	0.845405	6.52114	1.90557	0.167456	0.999904
SNORD89	0.844831	-0.290649	2.17384	0.140375	0.999904
DDHD1	0.8448	5.29839	2.45622	0.11706	0.992589
SLC13A3	0.844748	5.31952	1.28907	0.256219	0.999904
FAM213B	0.844713	3.69051	2.2116	0.136976	0.999904
TTC16	0.843551	1.12092	1.47104	0.225181	0.999904
MYSM1	0.842681	6.10322	2.65605	0.103157	0.958676
RPS26	0.842422	7.44385	2.75714	0.0968213	0.948828
TMC2	0.842114	-0.323077	1.54217	0.214294	0.999904
VMP1	0.841679	8.62314	2.51211	0.112974	0.987407
IL21R-AS1	0.841129	-1.38006	1.31813	0.250928	0.999904
TRERF1	0.841104	3.62354	2.2344	0.134969	0.999904
LINGO2	0.84094	1.33984	1.1097	0.292148	0.999904
MYO16	0.840639	-0.0684699	1.81981	0.177336	0.999904
RORB	0.839673	-0.484929	0.999278	0.317485	0.999904
HACD4	0.838181	3.98063	2.38029	0.122875	0.9993
AGPAT2	0.837919	6.29339	2.74944	0.0972887	0.949719
EPHB2	0.837878	2.94287	2.35625	0.124782	0.999904
CENPS-CORT	0.837253	-2.16564	1.46982	0.225374	0.999904
GDPD1	0.837149	2.77592	2.18402	0.13945	0.999904
SLC5A10	0.837103	3.07291	1.07091	0.300739	0.999904
ATOH8	0.836252	3.99051	1.50938	0.219234	0.999904
AP003086.1	0.835855	0.549067	1.13571	0.28656	0.999904
SLC25A21	0.835674	0.0129749	0.684121	0.408171	0.999904
AL137145.2	0.835611	-0.336211	1.98427	0.158941	0.999904
FRK	0.835116	2.62671	2.52927	0.111752	0.984114
LINC00649	0.835056	3.14799	1.48534	0.222941	0.999904
DOK1	0.834987	4.98538	2.24407	0.134127	0.999904
SMIM31	0.834684	-1.15372	0.352717	0.552579	0.999904
ABCC4	0.834494	3.90326	2.1409	0.143418	0.999904
SPDYE6	0.834462	0.750491	1.89864	0.16823	0.999904
PDE6B	0.833937	1.99995	1.4196	0.233469	0.999904
FUT7	0.833912	-0.0755509	1.91255	0.16668	0.999904
DGKE	0.833234	3.32719	1.99224	0.158107	0.999904
COL4A3	0.832374	0.81689	1.41107	0.234878	0.999904
RASAL3	0.832359	5.21929	1.33377	0.248136	0.999904
AGBL3	0.832098	2.74179	2.39137	0.122007	0.998632
TRIM22	0.831714	7.02291	2.04693	0.152514	0.999904
PPM1H	0.831625	4.49855	1.69456	0.193001	0.999904
BST2	0.831525	7.4854	2.02263	0.154971	0.999904
GDPD5	0.830492	5.69345	2.12404	0.145004	0.999904
GAS5	0.830174	8.84486	1.93698	0.163997	0.999904
AQP9	0.830033	2.6716	0.829849	0.362316	0.999904
SBK1	0.829786	1.94068	1.80396	0.179234	0.999904
HLA-G	0.829592	1.20486	1.20283	0.272758	0.999904
MYH1	0.828494	-0.522043	0.525434	0.468533	0.999904
WFDC21P	0.828416	2.28752	0.849443	0.35671	0.999904
PHC3	0.828227	4.77326	2.48051	0.115265	0.989531
CERS1	0.827459	4.14913	1.24338	0.26482	0.999904
MYLK3	0.827121	-1.5821	1.57369	0.209672	0.999904
LINC02273	0.827004	-0.726179	1.08998	0.296476	0.999904
AGAP5	0.826472	-0.0453901	1.77495	0.18277	0.999904
MED18	0.826152	4.18127	2.68451	0.101328	0.958676
DISP2	0.82493	1.07139	1.37074	0.241684	0.999904
ANKRD53	0.824646	1.22981	1.51774	0.217961	0.999904
RPP21	0.82387	0.376002	2.10877	0.146457	0.999904
PRRG1	0.823754	3.71881	1.92513	0.165292	0.999904
SLC5A4	0.823655	1.63392	1.10141	0.293957	0.999904
C20orf194	0.823654	6.23514	2.21567	0.136616	0.999904
LINC01686	0.822863	-1.1936	1.6561	0.198131	0.999904
OARD1	0.822549	5.56684	2.29626	0.129686	0.999904
PDGFRL	0.822405	4.02131	0.822285	0.364513	0.999904
LINC02119	0.822171	0.645889	0.365315	0.545569	0.999904
STK32C	0.822023	3.6107	3.11148	0.0777421	0.888816
ZNF736	0.821738	4.15662	2.45874	0.116873	0.992589
ARPP21	0.821722	-0.569791	0.575581	0.448049	0.999904
CAMKK1	0.82136	4.25642	2.48909	0.114638	0.98856
OTUD1	0.821043	4.13777	2.05779	0.15143	0.999904
KCNA7	0.82013	-1.94931	1.07035	0.300866	0.999904
PHF24	0.819988	1.66542	1.51709	0.21806	0.999904
LINC02139	0.818905	-1.74754	1.3409	0.246875	0.999904
RASGRP3	0.818848	4.09307	1.70941	0.191062	0.999904
AKIRIN2	0.818407	5.46407	2.49336	0.114327	0.988462
TYMP	0.818102	7.85127	1.54196	0.214326	0.999904
RARRES3	0.818054	5.85993	1.8724	0.171201	0.999904
FAM186A	0.817925	0.978315	2.03814	0.153397	0.999904
TNFSF13B	0.817538	4.54255	1.52238	0.217259	0.999904
LRP2BP	0.817515	3.03657	2.15745	0.14188	0.999904
CNTF	0.81747	1.14621	1.3424	0.246611	0.999904
LDOC1	0.817271	2.66749	1.12353	0.28916	0.999904
SLC43A1	0.816555	4.15603	2.55174	0.110173	0.979978
ABCC3	0.815951	4.68494	1.08511	0.297558	0.999904
NKX3-2	0.815891	1.30949	1.00089	0.317095	0.999904
SIX4	0.815445	1.07784	1.20331	0.272662	0.999904
SV2B	0.814969	3.11135	0.970945	0.324445	0.999904
ADAMTS8	0.814944	0.253889	1.16963	0.279477	0.999904
HERPUD1	0.814271	7.24948	2.0645	0.150764	0.999904
DAB2	0.813906	7.40344	1.6771	0.19531	0.999904
SLC35F2	0.81384	3.72207	1.50473	0.219945	0.999904
EFCAB12	0.813433	-0.350188	2.27551	0.131432	0.999904
PAX3	0.813091	6.43512	1.00576	0.315921	0.999904
STXBP1	0.812751	7.14819	1.77885	0.18229	0.999904
HSD17B7	0.812739	4.28835	2.68928	0.101025	0.958676
FAM122A	0.812737	4.91214	2.20012	0.138	0.999904
KCNMB4	0.812134	2.26	1.69182	0.193361	0.999904
CCDC170	0.812099	0.62024	1.92021	0.165833	0.999904
DDN	0.81123	-0.111993	1.01868	0.312833	0.999904
HEXA	0.810351	7.62462	2.54387	0.110723	0.982144
POLG2	0.809244	5.05676	2.39388	0.121811	0.99841
FAM225A	0.808314	0.939994	1.44219	0.229785	0.999904
ZNF345	0.808291	3.44562	2.54904	0.110362	0.98059
TSPAN19	0.80808	-1.87372	0.973449	0.323822	0.999904
FGF14	0.808063	-0.142909	1.04194	0.30737	0.999904
HPSE2	0.807724	2.76433	0.937196	0.333	0.999904
BMF	0.807519	5.75169	1.80433	0.17919	0.999904
ZG16B	0.807304	3.41606	0.47943	0.48868	0.999904
SNX20	0.806432	3.58862	1.63013	0.201685	0.999904
EBF4	0.80634	3.2875	1.61238	0.204158	0.999904
LPO	0.80617	-1.78064	1.1483	0.283905	0.999904
ISG15	0.805862	5.18499	1.81992	0.177323	0.999904
MAX	0.805801	6.80372	2.38175	0.12276	0.9993
CTNND2	0.80577	-0.832417	0.669123	0.413358	0.999904
AC092902.2	0.80556	1.86546	2.20883	0.137222	0.999904
NLRC4	0.80497	1.97911	2.11964	0.145421	0.999904
PGBD5	0.804648	1.82487	1.12753	0.288302	0.999904
LINC00471	0.804493	-0.987785	1.08852	0.2968	0.999904
GYPE	0.804039	1.18977	0.834476	0.360981	0.999904
CMTM7	0.803945	5.06316	2.49425	0.114263	0.988462
PLXNC1	0.803538	7.57179	1.4319	0.231455	0.999904
ASIP	0.803528	-1.15841	1.53156	0.215878	0.999904
LINC00910	0.803139	1.84993	2.32226	0.127535	0.999904
AC098829.1	0.803112	-1.43457	0.872843	0.35017	0.999904
DPP7	0.802692	7.84756	2.86327	0.0906229	0.932088
ZBED5-AS1	0.802067	3.62257	2.45243	0.117343	0.992589
PKHD1	0.801861	2.87503	0.439738	0.507249	0.999904
KLHL24	0.800984	5.77703	2.58452	0.107913	0.974531
HOXD12	0.80097	-0.93516	0.477373	0.489615	0.999904
FAM122C	0.800709	2.48952	2.27454	0.131514	0.999904
AKAP11	0.800708	5.8368	2.59537	0.107176	0.973489
RNFT1	0.800457	4.80947	2.5064	0.113385	0.98767
ABHD12	0.800334	6.71113	2.28613	0.130535	0.999904
HPS5	0.800314	6.91377	1.62025	0.203057	0.999904
FAM86EP	0.800252	2.32427	2.28713	0.130451	0.999904
DCAF4L1	0.799991	1.78615	1.73883	0.187287	0.999904
BCL2L14	0.799961	-0.72114	1.20815	0.271698	0.999904
SLX1A	0.799706	-1.27467	1.41215	0.2347	0.999904
MARCH8	0.799618	1.47712	1.81056	0.178441	0.999904
IDO2	0.799421	-0.738952	0.842168	0.358777	0.999904
DOCK4	0.799213	4.72155	1.79176	0.180712	0.999904
UTS2B	0.799167	0.33309	0.981324	0.321872	0.999904
ATG7	0.798409	5.42766	2.21889	0.136331	0.999904
ELF4	0.798146	4.37157	1.55358	0.212607	0.999904
TTC32	0.797857	3.64287	2.58956	0.10757	0.974317
MMP25	0.797609	3.18015	1.32413	0.249852	0.999904
LAT2	0.79647	3.90575	1.79622	0.18017	0.999904
SH2B2	0.796436	2.13541	1.85666	0.173011	0.999904
FAM72A	0.796421	1.35515	1.4951	0.221428	0.999904
RDH5	0.796164	2.33765	1.83878	0.175094	0.999904
LINC00840	0.795976	-1.69706	1.41619	0.234031	0.999904
PRR3	0.795811	2.05547	1.95049	0.162534	0.999904
ADH6	0.795782	-0.140295	1.73686	0.187537	0.999904
FUT4	0.795639	2.91802	1.8135	0.178089	0.999904
SNHG3	0.794882	6.12773	2.38771	0.122292	0.999107
PLK5	0.794817	-1.12735	0.993729	0.318833	0.999904
CNTN4	0.794394	2.01041	1.5481	0.213416	0.999904
PPT2	0.794284	2.34253	1.99001	0.15834	0.999904
AL359915.2	0.794243	3.29931	2.69873	0.100428	0.957114
ATP6V0A1	0.793778	7.80969	2.48808	0.114711	0.98856
ZNRD1	0.793345	4.06771	2.32381	0.127407	0.999904
DCLRE1B	0.792177	3.45212	2.62409	0.105253	0.967278
PCDHGA6	0.790749	1.7778	1.84804	0.174012	0.999904
ABCC5	0.790118	7.13906	2.47355	0.115776	0.992247
C16orf70	0.789614	5.80409	2.11551	0.145814	0.999904
PPP1R18	0.789308	3.25314	2.11551	0.145814	0.999904
LPAR6	0.788	6.43403	2.02837	0.154386	0.999904
HSD11B1	0.787539	3.89587	0.726392	0.394055	0.999904
FAM178B	0.787498	3.91286	0.615001	0.432911	0.999904
FEM1A	0.787251	1.31374	1.93988	0.163681	0.999904
SAT1	0.786158	9.94362	2.13062	0.144382	0.999904
MZB1	0.786006	4.33774	0.746409	0.387615	0.999904
SPPL2A	0.785769	6.67099	1.94361	0.163277	0.999904
TMEM53	0.785295	3.42366	2.65934	0.102943	0.958676
UBL4B	0.785264	-2.12625	1.64333	0.19987	0.999904
CHADL	0.784437	3.52941	0.809325	0.36832	0.999904
SAGE1	0.784245	-2.70198	0.557262	0.455365	0.999904
FAM129A	0.784234	5.77099	1.50221	0.220332	0.999904
CSF3R	0.783814	5.01237	0.924187	0.336378	0.999904
CXCR5	0.783492	-1.32177	0.514333	0.473269	0.999904
ZNF781	0.782754	0.794957	1.11618	0.290742	0.999904
GPR34	0.782691	3.54221	1.46649	0.225901	0.999904
APH1B	0.7819	5.1261	2.54578	0.11059	0.981628
CRYL1	0.781859	6.53431	2.04699	0.152508	0.999904
PRKAR2A-AS1	0.781808	0.719069	1.85324	0.173407	0.999904
CD83	0.780701	4.83756	1.87758	0.170609	0.999904
SETDB2	0.780037	5.96048	2.37392	0.123377	0.999383
TBX18-AS1	0.77922	-1.70015	0.852381	0.35588	0.999904
CD79A	0.779062	3.56794	0.694008	0.404804	0.999904
TNN	0.778843	0.943383	1.09192	0.296047	0.999904
BOLA2-SMG1P6	0.778609	-0.290867	1.81813	0.177536	0.999904
C10orf128	0.778234	4.35302	1.31254	0.251935	0.999904
AC022784.1	0.777666	-1.75675	0.953486	0.328834	0.999904
ARRDC3-AS1	0.777505	-0.204795	1.36533	0.242617	0.999904
C1orf228	0.777081	2.67387	1.34535	0.246093	0.999904
ZNF493	0.777038	3.69336	2.24907	0.133695	0.999904
NCR3LG1	0.776543	0.741616	1.7649	0.184014	0.999904
ASGR2	0.776536	0.751512	1.2342	0.266593	0.999904
NOD2	0.77628	4.02596	0.989069	0.31997	0.999904
CEP72	0.776014	2.80573	1.63253	0.201354	0.999904
GVQW2	0.775837	0.470341	1.52026	0.217581	0.999904
STAP1	0.775803	0.707498	1.10086	0.294076	0.999904
RGS19	0.775787	4.2198	2.08558	0.148695	0.999904
TMEM51-AS1	0.775467	2.2895	1.75723	0.18497	0.999904
KLHL41	0.775436	1.97283	1.57103	0.210057	0.999904
SOAT1	0.775208	7.03935	1.67197	0.195995	0.999904
ARHGAP19	0.775178	4.46754	2.56498	0.109254	0.979978
RAP2C-AS1	0.774838	1.70734	1.78126	0.181995	0.999904
LRRC7	0.774662	0.72423	2.19187	0.138741	0.999904
SMIM6	0.774384	-2.21706	0.969817	0.324726	0.999904
ETS1	0.774378	7.55754	2.39704	0.121565	0.997785
WT1	0.774323	-0.0197285	0.384941	0.534971	0.999904
MIR210HG	0.774238	2.36178	0.821631	0.364704	0.999904
DEPDC4	0.773866	-0.314744	2.18301	0.139541	0.999904
UBXN11	0.773788	6.12065	2.21736	0.136466	0.999904
SPTBN4	0.773425	1.38578	1.81265	0.178191	0.999904
AL441992.1	0.773416	1.31188	2.39314	0.121868	0.998416
ACY3	0.772204	-0.267558	1.72908	0.188528	0.999904
CALM3	0.772151	8.46366	2.00279	0.15701	0.999904
SLCO4A1-AS1	0.771859	3.7661	1.10046	0.294165	0.999904
ADGRE5	0.771843	6.51304	2.31643	0.128014	0.999904
NPL	0.771188	7.24927	1.05368	0.304662	0.999904
LINC01759	0.770824	1.04427	2.38608	0.122421	0.999231
NR4A3	0.770643	2.1254	1.28176	0.257571	0.999904
TMEM200B	0.770206	2.30569	1.55424	0.21251	0.999904
L3MBTL4	0.769872	3.43964	1.10073	0.294107	0.999904
RHPN1-AS1	0.769807	1.75494	1.09718	0.294885	0.999904
OSGEPL1	0.769757	3.87431	2.7764	0.0956631	0.945486
OCEL1	0.769711	4.13372	2.64045	0.104174	0.963186
CNNM2	0.769407	3.61841	2.42936	0.119082	0.992709
CD3D	0.769021	4.2162	1.11076	0.291917	0.999904
ARHGAP22	0.768646	2.68734	1.72606	0.188914	0.999904
TCTN2	0.768502	4.14389	2.37707	0.123129	0.9993
STAT5A	0.768375	6.97879	2.45453	0.117186	0.992589
NEAT1	0.768157	12.667	1.63567	0.200921	0.999904
CYP2S1	0.767013	1.55061	1.06433	0.302229	0.999904
ASIC4	0.766899	-0.273564	0.767458	0.381005	0.999904
IKZF2	0.766582	2.41082	1.79511	0.180305	0.999904
OPRL1	0.766281	-0.555864	1.10953	0.292184	0.999904
RIMKLA	0.766205	0.666266	1.22877	0.267646	0.999904
ZC3HAV1L	0.766153	1.98119	1.08787	0.296944	0.999904
ATP6V1B2	0.765941	8.44341	2.18748	0.139137	0.999904
DUSP15	0.765937	2.53442	1.05363	0.304673	0.999904
SP4	0.765401	2.84425	1.85076	0.173696	0.999904
SLC9B2	0.765261	4.00041	2.1768	0.140106	0.999904
CDK2	0.765254	7.73396	1.55876	0.211847	0.999904
CREBRF	0.764616	5.10317	2.51454	0.112801	0.986866
APOM	0.764563	0.834784	1.99506	0.157813	0.999904
PRKAG3	0.764262	-0.50151	1.52274	0.217205	0.999904
TMEM206	0.764094	4.09785	1.75845	0.184818	0.999904
MMP23B	0.763979	-1.5034	1.23073	0.267265	0.999904
FAM159A	0.763902	-0.671097	0.99038	0.319649	0.999904
RHPN1	0.763894	5.8961	1.06893	0.301187	0.999904
MSH5	0.763483	0.929414	1.58825	0.207576	0.999904
STAM-AS1	0.763019	1.63799	1.68282	0.19455	0.999904
NAPB	0.762771	5.21711	2.26694	0.13216	0.999904
P2RY14	0.762629	1.79099	1.47784	0.224113	0.999904
CARD18	0.762252	2.99097	0.241349	0.623233	0.999904
OR7E47P	0.761886	-1.46237	0.629678	0.427473	0.999904
PALD1	0.761164	4.61138	1.83721	0.175278	0.999904
CCER2	0.760945	1.06232	2.02898	0.154324	0.999904
RNF182	0.760085	2.05552	0.92661	0.335745	0.999904
CARMIL2	0.760056	3.96233	1.11093	0.29188	0.999904
ENTPD3-AS1	0.759836	2.36096	2.17568	0.140207	0.999904
ZNRD1ASP	0.759579	-0.404092	1.17809	0.277745	0.999904
C8orf74	0.759106	-1.49962	0.442469	0.505933	0.999904
SLC38A5	0.758755	3.92032	1.01172	0.314492	0.999904
ZFAND4	0.758602	2.73732	2.36776	0.123864	0.999904
HIST1H2BD	0.758514	3.35313	0.893966	0.344405	0.999904
FBXO15	0.758509	0.44859	1.19651	0.274021	0.999904
DLEU2	0.757972	2.36776	2.3435	0.125807	0.999904
COL6A6	0.757917	2.51044	1.13052	0.287665	0.999904
CCDC141	0.757675	-0.698014	0.960534	0.327052	0.999904
HMGA1	0.757499	8.08903	1.33645	0.24766	0.999904
MAST3	0.757493	5.06532	2.62293	0.10533	0.967278
CD302	0.757347	1.52447	1.94815	0.162787	0.999904
MANEA-AS1	0.757014	0.784656	1.22026	0.269309	0.999904
MYH13	0.75642	0.00650541	0.486049	0.485695	0.999904
SLAMF7	0.756075	5.53729	0.990335	0.319661	0.999904
DNAJC12	0.755985	0.571113	0.884627	0.346938	0.999904
ALS2CR12	0.755593	1.32259	1.08961	0.296558	0.999904
PHGDH	0.755204	6.74446	1.31634	0.25125	0.999904
SLC2A13	0.754727	3.82658	1.84315	0.174582	0.999904
SGPP1	0.754031	4.8225	1.62148	0.202886	0.999904
RPS6KA2	0.753476	5.46317	1.07173	0.300554	0.999904
PGM2L1	0.753252	3.17052	2.17545	0.140229	0.999904
MACROD1	0.752898	4.4133	1.82471	0.176753	0.999904
CD81-AS1	0.752847	-1.57528	1.42586	0.232441	0.999904
MAFF	0.7525	4.80458	1.9767	0.159738	0.999904
IL2RA	0.751323	2.31696	1.6338	0.201178	0.999904
ACOT4	0.751219	1.52452	1.8675	0.171762	0.999904
FDX1	0.750339	4.45158	2.08861	0.148401	0.999904
HMOX1	0.749687	6.21655	1.23769	0.265918	0.999904
ABHD16A	0.749681	2.23365	1.79683	0.180096	0.999904
ZDHHC18	0.749277	5.64282	2.07922	0.149316	0.999904
SEPT1	0.748956	4.88224	1.11707	0.29055	0.999904
C3orf35	0.748653	1.48954	2.04127	0.153082	0.999904
IGDCC3	0.748477	-0.894278	0.595362	0.440353	0.999904
LIFR	0.748322	4.49023	0.904866	0.34148	0.999904
NLRC5	0.748021	6.94343	1.67245	0.195931	0.999904
RASGEF1B	0.747748	4.29667	1.32673	0.249388	0.999904
IDH1-AS1	0.747705	-0.296966	1.66259	0.197254	0.999904
TMEM35B	0.747643	1.02665	1.58736	0.207703	0.999904
P2RY12	0.747548	1.26925	0.764269	0.381996	0.999904
ZNF169	0.747457	2.6738	2.00197	0.157095	0.999904
CLIC5	0.747198	2.14064	1.28887	0.256257	0.999904
CPB2	0.747152	0.111837	0.847427	0.357281	0.999904
GALNT17	0.74661	0.636513	0.53028	0.466489	0.999904
LPAR5	0.745668	3.24533	1.43291	0.231291	0.999904
NPIPB3	0.745171	3.5987	1.8172	0.177647	0.999904
RNF125	0.745105	4.78368	1.75142	0.185698	0.999904
CXorf21	0.744822	1.63638	1.51408	0.218518	0.999904
SNX31	0.744734	-1.52774	0.90904	0.340369	0.999904
LTA4H	0.744615	6.90267	1.78699	0.181293	0.999904
PP2D1	0.744574	-0.185704	1.6291	0.201828	0.999904
AXIN2	0.744556	3.66624	1.23344	0.266739	0.999904
SLC1A4	0.744244	6.22395	1.62953	0.201768	0.999904
HPD	0.74363	-1.44894	1.42347	0.232834	0.999904
SLC15A2	0.743024	2.66542	2.06143	0.151069	0.999904
LINC01561	0.742808	-1.69593	0.849026	0.356828	0.999904
NECAP2	0.74211	6.78122	2.06233	0.150979	0.999904
SLC16A5	0.742058	4.49353	1.59009	0.207313	0.999904
TMEM39A	0.741535	5.72178	2.34421	0.125749	0.999904
TRIM14	0.741182	5.79645	1.92722	0.165063	0.999904
HLX	0.741078	3.06849	1.80585	0.179007	0.999904
M6PR	0.740949	6.94462	2.0472	0.152487	0.999904
SRRM3	0.740936	3.25704	1.72627	0.188888	0.999904
NUDT18	0.740771	3.55406	1.9193	0.165933	0.999904
CD247	0.739407	3.83265	1.08083	0.298513	0.999904
FCGBP	0.738934	4.59045	0.75065	0.38627	0.999904
CD79B	0.73867	2.99728	1.16645	0.280131	0.999904
SIGIRR	0.737701	5.56918	1.92225	0.165609	0.999904
AC011489.1	0.737624	0.812553	1.77144	0.183204	0.999904
STK26	0.73687	3.20562	1.39269	0.237951	0.999904
NAGK	0.736796	7.73583	1.82875	0.176275	0.999904
AL445238.1	0.73675	-1.87124	0.354518	0.551566	0.999904
C22orf24	0.736521	-2.03566	0.926168	0.335861	0.999904
AGTR1	0.736237	1.81168	0.65323	0.41896	0.999904
AC092295.2	0.735769	0.113128	1.43777	0.230501	0.999904
LINC00852	0.735323	1.34935	1.70794	0.191253	0.999904
CLCN6	0.735227	5.89757	2.45844	0.116895	0.992589
SCML4	0.735083	2.7293	1.31998	0.250595	0.999904
AL139082.1	0.734656	-0.726245	1.54571	0.21377	0.999904
MEIG1	0.734186	-1.7736	1.12134	0.28963	0.999904
L3HYPDH	0.734166	4.42799	1.45651	0.227487	0.999904
FDXACB1	0.733684	1.57804	2.18294	0.139547	0.999904
HHIPL1	0.733615	2.01166	1.64051	0.200256	0.999904
KCTD17	0.733559	4.02935	1.77527	0.182731	0.999904
HES7	0.733454	-0.332536	0.880169	0.348155	0.999904
NRM	0.732532	1.86075	1.64349	0.199847	0.999904
PDK3	0.732212	3.66674	1.60878	0.204664	0.999904
CDKN1C	0.732188	1.20389	1.39803	0.237054	0.999904
C20orf27	0.73214	5.78718	1.98543	0.15882	0.999904
CDH4	0.73206	0.705054	0.782429	0.376399	0.999904
ARPC4	0.731831	7.25496	2.05831	0.151378	0.999904
TMEM128	0.731569	5.59893	1.96428	0.161056	0.999904
TXNDC11	0.731211	6.12582	1.99506	0.157813	0.999904
IL7	0.731023	1.35423	1.73514	0.187756	0.999904
CPEB3	0.730946	2.29984	1.94672	0.16294	0.999904
SLF2	0.73055	6.33004	2.29544	0.129754	0.999904
SNORD20	0.730431	-1.17374	1.20774	0.271781	0.999904
MRPS31P5	0.73011	0.929764	1.26427	0.260844	0.999904
CDK3	0.730044	1.29648	1.83965	0.174992	0.999904
FAM161A	0.729848	3.90774	1.21099	0.271137	0.999904
STX17-AS1	0.72982	-1.67196	0.873836	0.349895	0.999904
KCNH3	0.729741	0.577965	1.58685	0.207777	0.999904
TMEM241	0.729069	3.42781	2.11389	0.145968	0.999904
LINC01876	0.728753	-0.839277	0.578092	0.447061	0.999904
CDC42SE2	0.727279	5.67067	1.64907	0.199085	0.999904
ARRDC2	0.727086	6.08275	1.90442	0.167584	0.999904
TBC1D10C	0.726745	5.48663	1.0936	0.295675	0.999904
TP53INP1	0.726579	5.66304	1.47157	0.225098	0.999904
AC116535.1	0.726183	0.0906799	1.85582	0.173108	0.999904
DCK	0.725914	4.71923	1.88615	0.169636	0.999904
CFB	0.725869	0.371637	1.11407	0.291198	0.999904
SNORA71B	0.725815	0.733602	1.04021	0.307772	0.999904
FBXL4	0.7253	4.89352	1.92127	0.165717	0.999904
KCNIP2-AS1	0.725208	-1.86279	1.0545	0.304474	0.999904
SNCB	0.724584	-0.914171	0.399425	0.527386	0.999904
SLC10A7	0.72455	3.40274	1.99521	0.157797	0.999904
MTHFD1L	0.724398	5.61725	1.75548	0.18519	0.999904
RICTOR	0.724351	5.49276	2.15745	0.14188	0.999904
TMEM56-RWDD3	0.724315	0.0783693	1.31169	0.252089	0.999904
RNF5	0.724162	4.48201	2.01417	0.155837	0.999904
RAPSN	0.723584	0.817147	1.66858	0.196448	0.999904
SLC25A40	0.723403	5.01914	1.80667	0.178908	0.999904
[truncated: 15,656 more rows]
