# Supplementary material for: Guadecitabine plus ipilimumab in unresectable melanoma: five-year follow-up and integrated multi-omic analysis in the phase 1b NIBIT-M4 trial
Source: Nat Commun. 2023 Sep 22;14:5914. doi: 10.1038/s41467-023-40994-4 (PMC10516894; doi:10.1038/s41467-023-40994-4)
Supplement: Supplementary file 6 — Supplementary Data 3 [file 41467_2023_40994_MOESM6_ESM.xlsx]

## Sheet: GSEA R vs. NR at baseline
ID	Description	setSize	enrichmentScore	NES	pvalue	p.adjust	qvalues	rank	leading_edge	core_enrichment
GO:0009913	epidermal cell differentiation	179	0.424288	1.59252	0.00190476	0.0789262	0.0732538	2787	tags=30%, list=16%, signal=26%	TCHH/SPRR2F/SPRR4/LCE3A/FA2H/CDH3/ALOX15B/SPRR3/MCOLN3/DNASE1L2/KRT36/OVOL1/SPINK5/SPRR2A/FOXN1/TGM1/KDF1/TGM3/GRHL2/OVOL2/ACER1/SPRR2E/SPRR2D/IRF6/TXNIP/SPRR2G/BCL11B/CERS3/SLITRK6/EVPL/TP63/GRHL1/ABCA12/MYO7A/PTCH2/UGCG/ESRP1/SULT2B1/DSP/PPL/CASP14/MYCL/IVL/KRT17/NME2/TMEM132E/LIPK/STRC/PTCH1/FOXC1/EXPH5/AQP3/ST14/CNFN
GO:0042267	natural killer cell mediated cytotoxicity	62	0.543122	1.76676	0.0019084	0.0789262	0.0732538	2972	tags=44%, list=17%, signal=36%	CLEC12B/KLRC2/KLRF2/KLRC1/IL12A/KLRD1/SLAMF6/CORO1A/HLA-E/ARRB2/PTPN6/KIR2DL4/RAET1E/SERPINB4/HLA-F/PIK3R6/VAV1/LAMP1/CLEC2A/KLRK1/HAVCR2/RASGRP1/IL18/CD226/SH2D1A/LAG3/LGALS9
GO:0051250	negative regulation of lymphocyte activation	143	0.444549	1.63699	0.00191205	0.0789262	0.0732538	3261	tags=34%, list=18%, signal=28%	PLA2G2D/PLA2G2F/FCGR2B/HLA-DRB1/FOXJ1/VTCN1/PAWR/TYROBP/CD74/FGR/GAL/TNFRSF13B/LAX1/TBC1D10C/LGALS9C/PTPN6/TBX21/HLA-F/PGLYRP2/IL20RB/LILRB4/NCKAP1L/LAPTM5/SFTPD/TIGIT/INPP5D/CBLB/FOXP3/TNFAIP8L2/IRF1/LST1/PTPN22/BLK/HAVCR2/VSIR/PTPN2/IL4/SFRP1/TNFSF18/BANK1/PAG1/MDK/LAG3/IL4R/RUNX3/LGALS9/PDCD1LG2/CD300A/ZC3H12A
GO:0045580	regulation of T cell differentiation	137	0.458894	1.68203	0.00191571	0.0789262	0.0732538	2972	tags=36%, list=17%, signal=30%	ZBTB16/HLA-DRA/HLA-DRB1/CCL19/FOXJ1/SPINK5/CD27/FOXN1/IL36B/CD74/CCR2/HLA-DOA/IL15/MYB/CD2/GATA3/RHOH/TBX21/SASH3/TESPA1/PIK3R6/LILRB4/NCKAP1L/CD83/TOX/SYK/FOXP3/NLRP3/IRF1/IL7R/XBP1/IL7/IL1RL2/CARD11/RASGRP1/IL18/VSIR/ADAM8/VNN1/PTPN2/IL4/IL12RB1/PTPRC/TNFSF18/MDK/LAG3/IL4R/RUNX3/LGALS9
GO:0070665	positive regulation of leukocyte proliferation	137	0.447273	1.63944	0.00191571	0.0789262	0.0732538	3778	tags=47%, list=21%, signal=38%	HLA-DPB1/HLA-DPA1/CCL19/VTCN1/CCL5/IL12A/BST1/HLA-DMB/CD74/TAC1/CCR2/FCRL3/CORO1A/IL15/WNT3A/RPS3/HLA-E/CD40LG/CD6/BMI1/CD3E/RASAL3/CD38/SLAMF1/SASH3/PYCARD/IRS2/CD24/NCKAP1L/SYK/BCL2/CCDC88B/FOXP3/IL34/CD1D/IL7/CSF1R/PRKCQ/PTPN22/CARD11/HAVCR2/EPO/IL18/CLECL1/BST2/IL4/IL12RB1/PTPRC/IL13/TRAF6/EBI3/LGALS9/PDCD1LG2/PNP/CHRNB2/TLR9/SLC39A10/CD80/AIF1/IL5RA/GPAM/ADA/ZP4/TICAM1/CD86
GO:0046631	alpha-beta T cell activation	145	0.458208	1.68425	0.00192308	0.0789262	0.0732538	3778	tags=42%, list=21%, signal=33%	PLA2G2D/ZBTB16/HLA-DRA/HLA-DRB1/CCL19/LY9/EOMES/IL12A/SLAMF6/CCR2/IL15/MYB/GATA3/HLA-E/LGALS9C/BCL11B/CD3E/RASAL3/WDFY4/TBX21/SASH3/LILRB4/NCKAP1L/CD83/TOX/FUT7/SYK/BCL2/CBLB/FOXP3/NLRP3/IRF1/IL6R/IL18R1/PRKCQ/PTPN22/TNFSF8/IL18/VSIR/IL4/IL12RB1/PTPRC/CRACR2A/TNFSF18/CLEC4A/EBI3/IL4R/RUNX3/LGALS9/PNP/ITK/SEMA4A/CD300A/RPL22/ZC3H12A/FOXP1/CD80/ADA/DOCK2/RC3H2/CD86
GO:0002706	regulation of lymphocyte mediated immunity	151	0.546969	2.01947	0.00192678	0.0789262	0.0732538	2972	tags=40%, list=17%, signal=34%	CLEC12B/CD1A/CR2/CD1B/FCER2/KLRC2/HLA-DRA/FCGR2B/CD1E/CD1C/HLA-DRB1/KLRC1/FOXJ1/IL12A/NOD2/KLRD1/SLAMF6/CCR2/SUSD4/GATA3/TREM2/HLA-E/ARRB2/PTPN6/KIR2DL4/TBX21/SLAMF1/RAET1E/SERPINB4/SASH3/HLA-F/IL20RB/PIK3R6/LILRB4/NCKAP1L/WAS/FUT7/FOXP3/NLRP3/RIPK3/VAV1/C17orf99/IL7R/CD1D/LAMP1/IL18R1/TNFRSF1B/KLRK1/HAVCR2/RASGRP1/IL18/IL4/IL12RB1/PTPRC/PPP3CB/CD96/CD226/TRAF6/SH2D1A/LAG3/LGALS9
GO:0002822	regulation of adaptive immune response based on somatic recombination of immune receptors built from immunoglobulin superfamily domains	151	0.483836	1.78638	0.00192678	0.0789262	0.0732538	2960	tags=34%, list=17%, signal=29%	CD1A/CR2/CD1B/FCER2/HLA-DRA/FCGR2B/CD1E/CD1C/CLEC7A/HLA-DRB1/CCL19/KLRC1/FOXJ1/IL12A/NOD2/KLRD1/CCR2/SUSD4/GATA3/TREM2/HLA-E/PTPN6/TBX21/SLAMF1/CD4/SASH3/HLA-F/IL20RB/LILRB4/NCKAP1L/WAS/FUT7/FOXP3/NLRP3/RIPK3/C17orf99/IL7R/CD1D/IL18R1/PRKCQ/CARD9/TNFRSF1B/HAVCR2/IL18/IL4/IL12RB1/PTPRC/PPP3CB/TNFSF18/CD226/TRAF6/IL4R
GO:0001906	cell killing	152	0.530292	1.95572	0.0019305	0.0789262	0.0732538	2972	tags=46%, list=17%, signal=39%	DEFB4A/LCE3A/CLEC12B/CD1A/MUC7/CD1B/FCER2/KLRC2/HLA-DRA/FCGR2B/CD1E/CD1C/CAMP/DCD/SCNN1B/CLEC7A/HLA-DRB1/KLRF2/KLRC1/IL12A/DNASE1L3/GZMM/TYROBP/KLRD1/STAP1/SLAMF6/PGLYRP3/CTSG/PGLYRP4/CORO1A/HLA-E/CTSH/ARRB2/PTPN6/CCL13/KIR2DL4/RAET1E/SERPINB4/HLA-F/PIK3R6/NCKAP1L/STXBP2/SYK/NLRP6/LYZ/RIPK3/VAV1/IL7R/MAPK8/CD1D/LAMP1/CLEC2A/ITGAM/CX3CR1/KLRK1/CHGA/HAVCR2/RASGRP1/IL18/CTSC/IL4/IL12RB1/PTPRC/PPP3CB…
GO:0002399	MHC class II protein complex assembly	14	0.867349	2.07089	0.00193424	0.0789262	0.0732538	1314	tags=79%, list=7%, signal=73%	HLA-DPB1/HLA-DQA2/HLA-DRA/HLA-DPA1/HLA-DMA/HLA-DRB1/HLA-DMB/HLA-DQA1/HLA-DOB/HLA-DOA/HLA-DQB2
GO:0002503	peptide antigen assembly with MHC class II protein complex	14	0.867349	2.07089	0.00193424	0.0789262	0.0732538	1314	tags=79%, list=7%, signal=73%	HLA-DPB1/HLA-DQA2/HLA-DRA/HLA-DPA1/HLA-DMA/HLA-DRB1/HLA-DMB/HLA-DQA1/HLA-DOB/HLA-DOA/HLA-DQB2
GO:1905314	semi-lunar valve development	39	-0.66256	-1.95452	0.00193424	0.0789262	0.0732538	1792	tags=36%, list=10%, signal=32%	SMAD6/HEY1/DLL4/NOS3/GJA5/EMILIN1/ROBO1/SNAI1/GATA4/HEYL/ELN/ROBO2/STRA6/NKX2-5
GO:0002228	natural killer cell mediated immunity	65	0.536585	1.76374	0.00193798	0.0789262	0.0732538	2972	tags=43%, list=17%, signal=36%	CLEC12B/KLRC2/KLRF2/KLRC1/IL12A/KLRD1/SLAMF6/CORO1A/HLA-E/ARRB2/PTPN6/KIR2DL4/RAET1E/SERPINB4/HLA-F/PIK3R6/VAV1/LAMP1/CLEC2A/KLRK1/HAVCR2/RASGRP1/IL18/CD96/CD226/SH2D1A/LAG3/LGALS9
GO:0040020	regulation of meiotic nuclear division	25	-0.704436	-1.89972	0.00193798	0.0789262	0.0732538	2858	tags=52%, list=16%, signal=44%	FBXO5/MSX1/TRIP13/CDC20/GPR3/PLCB1/RAD51AP1/FBXO43/OOEP/PRDM7/PDE3A/SPATA22/LIF
GO:0001909	leukocyte mediated cytotoxicity	110	0.595518	2.11293	0.00194553	0.0789262	0.0732538	2972	tags=48%, list=17%, signal=40%	CLEC12B/CD1A/CD1B/KLRC2/HLA-DRA/FCGR2B/CD1E/CD1C/SCNN1B/HLA-DRB1/KLRF2/KLRC1/IL12A/DNASE1L3/GZMM/TYROBP/KLRD1/STAP1/SLAMF6/CTSG/CORO1A/HLA-E/CTSH/ARRB2/PTPN6/KIR2DL4/RAET1E/SERPINB4/HLA-F/PIK3R6/NCKAP1L/STXBP2/NLRP6/RIPK3/VAV1/IL7R/CD1D/LAMP1/CLEC2A/ITGAM/CX3CR1/KLRK1/HAVCR2/RASGRP1/IL18/CTSC/IL12RB1/PTPRC/PPP3CB/CD226/SH2D1A/LAG3/LGALS9
GO:0002705	positive regulation of leukocyte mediated immunity	122	0.549536	1.98245	0.00194553	0.0789262	0.0732538	2954	tags=39%, list=17%, signal=32%	CD1A/CD1B/FCER2/KLRC2/HLA-DRA/CD1E/CD1C/CLEC7A/HLA-DRB1/IL12A/NOD2/TYROBP/KLRD1/STAP1/SLAMF6/GATA3/TREM2/HLA-E/CD177/KIT/KIR2DL4/TBX21/SLAMF1/RAET1E/SASH3/HLA-F/PTAFR/FOXP3/NLRP3/VAV1/C17orf99/CD1D/LAMP1/IL18R1/ITGB2/ITGAM/KLRK1/SCIMP/RASGRP1/IL18/IL4/IL12RB1/PTPRC/CD226/TRAF6/SH2D1A/LAG3
GO:0019724	B cell mediated immunity	122	0.44067	1.58971	0.00194553	0.0789262	0.0732538	2220	tags=30%, list=13%, signal=27%	IGLL5/HLA-DPB1/CR2/FCER2/HLA-DQA2/HLA-DRA/FCGR2B/HLA-DPA1/HLA-DMA/HLA-DRB1/FOXJ1/CD19/CD27/NOD2/HLA-DMB/HLA-DQA1/CD74/SLA2/HLA-DOB/SUSD4/HLA-DOA/TREM2/HLA-E/CD40LG/C7/PTPN6/HLA-DQB2/TBX21/SERPING1/C1QA/CLU/INPP5D/FOXP3/C17orf99/C2/GAPT/CARD9
GO:0030216	keratinocyte differentiation	126	0.434503	1.57178	0.00194553	0.0789262	0.0732538	2875	tags=33%, list=16%, signal=28%	TCHH/SPRR2F/SPRR4/LCE3A/CDH3/ALOX15B/SPRR3/DNASE1L2/KRT36/SPRR2A/FOXN1/TGM1/KDF1/TGM3/GRHL2/OVOL2/ACER1/SPRR2E/SPRR2D/IRF6/TXNIP/SPRR2G/BCL11B/CERS3/EVPL/TP63/GRHL1/ABCA12/UGCG/DSP/PPL/CASP14/IVL/KRT17/NME2/LIPK/FOXC1/EXPH5/AQP3/ST14/CNFN/LCE5A
GO:0050854	regulation of antigen receptor-mediated signaling pathway	60	0.615026	1.98384	0.00194553	0.0789262	0.0732538	3636	tags=52%, list=21%, signal=41%	FCGR2B/CD22/UBASH3A/CD19/PAWR/GCSAML/NFAM1/SLA2/STAP1/LCK/FCRL3/RPS3/GCSAM/PTPN6/TESPA1/LILRB4/LAPTM5/CBLB/CCR7/PTPN22/CARD11/BLK/PTPN2/PTPRC/CD226/SH2D1A/CD300A/FOXP1/SLC39A10/ADA/PRKCH
GO:0003180	aortic valve morphogenesis	30	-0.699902	-1.95955	0.00194932	0.0789262	0.0732538	1792	tags=40%, list=10%, signal=36%	SMAD6/HEY1/DLL4/NOS3/EMILIN1/ROBO1/SNAI1/GATA4/HEYL/ELN/ROBO2/NKX2-5
GO:0001912	positive regulation of leukocyte mediated cytotoxicity	49	0.705078	2.20835	0.00195312	0.0789262	0.0732538	2954	tags=53%, list=17%, signal=44%	CD1A/CD1B/KLRC2/HLA-DRA/CD1E/CD1C/HLA-DRB1/IL12A/TYROBP/KLRD1/STAP1/SLAMF6/HLA-E/RAET1E/HLA-F/VAV1/CD1D/LAMP1/ITGAM/KLRK1/RASGRP1/IL12RB1/PTPRC/CD226/SH2D1A/LAG3
GO:0002819	regulation of adaptive immune response	166	0.470413	1.74406	0.00195312	0.0789262	0.0732538	2863	tags=33%, list=16%, signal=28%	ALOX15/CD1A/CR2/CD1B/FCER2/HLA-DRA/FCGR2B/CD1E/CD1C/CLEC7A/HLA-DRB1/CCL19/KLRC1/FOXJ1/IL12A/NOD2/KLRD1/CCR2/SUSD4/GATA3/TREM2/CD48/HLA-E/PTPN6/TBX21/SLAMF1/CD4/SASH3/HLA-F/PYCARD/IL20RB/LILRB4/NCKAP1L/WAS/FUT7/FOXP3/NLRP3/RIPK3/IRF1/C17orf99/IL7R/CD1D/IL18R1/PRKCQ/CARD9/TNFRSF1B/HAVCR2/IL18/IL4/IL12RB1/PTPRC/PPP3CB/TNFSF18/CD226/TRAF6
GO:0034508	centromere complex assembly	29	-0.6606	-1.82583	0.00195312	0.0789262	0.0732538	3621	tags=55%, list=21%, signal=44%	KNTC1/MIS18A/CENPX/CENPH/CENPO/NASP/CENPK/CENPF/CENPN/CENPA/CENPI/CENPW/OIP5/CENPE/HJURP/DLGAP5
GO:0001501	skeletal system development	451	-0.328827	-1.35583	0.00195695	0.0789262	0.0732538	3195	tags=28%, list=18%, signal=23%	CHST11/PRDX1/CREB3L2/COL27A1/ZNF219/NDST1/HAPLN2/LRP5/PLXNB1/HOXD3/LTBP3/PPIB/TRPV4/ACVRL1/HES7/HOXB5/MSX1/OSR1/HYAL3/PAPPA2/KAT2A/TSKU/SERPINH1/BMP1/HOXA1/TBX15/CSRNP1/TMEM107/HOXB3/CTNNB1/PAPSS2/CHSY1/ZFPM1/HYAL2/INHA/NOTUM/LOX/PCSK5/COL9A2/STC1/HHIP/EVC/SH3PXD2B/FGF2/LRRC17/TRIM45/CCDC154/HOXA10/FBN1/CHD7/SIX1/LOXL2/ANKRD11/HIF1A/NPR2/TCOF1/HOXA9/IGF1/ADAMTS12/PPARGC1B/RFLNB/TYMS/CHI3L1/HMGA2/…
GO:0008306	associative learning	67	-0.515682	-1.67302	0.00195695	0.0789262	0.0732538	796	tags=24%, list=5%, signal=23%	ITGB1/MAP1A/NEUROD2/HIF1A/ADCY3/TNR/APP/SNAP25/NETO1/BRSK1/CSMD1/NPTX2/DRD2/ATP1A2/SHANK1/GABRA5
GO:0048002	antigen processing and presentation of peptide antigen	55	0.606334	1.93238	0.00195695	0.0789262	0.0732538	3342	tags=49%, list=19%, signal=40%	HLA-DPB1/HLA-DQA2/HLA-DRA/FCGR2B/HLA-DPA1/HLA-DMA/HLA-DRB1/HLA-DMB/HLA-DQA1/CD74/HLA-DOB/CTSS/HLA-DOA/TREM2/HLA-E/HLA-DQB2/HLA-F/PYCARD/CTSD/CTSV/CTSF/CLEC4A/TRAF6/HLA-C/IFI30/ERAP2/TAP1
GO:0050853	B cell receptor signaling pathway	55	0.619682	1.97492	0.00195695	0.0789262	0.0732538	3636	tags=60%, list=21%, signal=48%	IGLL5/CD79A/CD79B/FCGR2B/CD22/CD19/GCSAML/NFAM1/STAP1/LCK/FCRL3/GCSAM/PTPN6/BLNK/CD38/NCKAP1L/KLHL6/TEC/SYK/BCL2/PTPN22/BLK/MS4A1/PTPRC/BANK1/LAT2/ITK/PLEKHA1/PLCG2/CD300A/FOXP1/SLC39A10/PRKCH
GO:0051383	kinetochore organization	23	-0.714634	-1.87011	0.00195695	0.0789262	0.0732538	3621	tags=65%, list=21%, signal=52%	KNTC1/CDT1/CENPX/SMC2/CENPH/CENPK/CENPF/CENPN/NUF2/CENPA/CENPW/CENPE/DLGAP5/NDC80/SMC4
GO:0098773	skin epidermis development	80	0.556499	1.87823	0.00195695	0.0789262	0.0732538	1901	tags=31%, list=11%, signal=28%	KRT71/KRT25/KRT27/SOSTDC1/CDH3/APCDD1/DNASE1L2/WNT10A/SPINK5/FOXN1/FGFR2/FOXQ1/FERMT1/KDF1/HPSE/GAL/TGM3/LGR5/LGR4/SOX21/WNT10B/TP63/EDAR/FOXE1/BCL2
GO:1903038	negative regulation of leukocyte cell-cell adhesion	120	0.45587	1.64233	0.00195695	0.0789262	0.0732538	3261	tags=34%, list=18%, signal=28%	PLA2G2D/PLA2G2F/CCL21/FCGR2B/HLA-DRB1/FOXJ1/VTCN1/PAWR/ADTRP/CD74/LAX1/LGALS9C/PTPN6/TBX21/IL20RB/LILRB4/NCKAP1L/LAPTM5/SFTPD/TIGIT/CXCL12/CBLB/FOXP3/TNFAIP8L2/IRF1/PTPN22/HAVCR2/VSIR/PTPN2/IL4/ASS1/TNFSF18/PAG1/MDK/LAG3/IL4R/RUNX3/LGALS9/PDCD1LG2/CD300A/ZC3H12A
GO:0048285	organelle fission	437	-0.402466	-1.65139	0.00196078	0.0789262	0.0732538	3480	tags=31%, list=20%, signal=26%	TDRKH/MYBL1/EPS8/SPIRE1/PSMC3IP/CDT1/CDK5RAP2/UBE2S/TACC3/DUSP1/NCAPD2/CD28/TTK/KIFC1/DNM1L/PGAM5/LRP5/MTFP1/INCENP/SMC3/TERF1/FBXO5/KPNB1/MSX1/TRIP13/CENPX/KIF2A/CDC20/SMC2/KIF20B/KIF2C/L3MBTL1/RMDN1/SPDL1/NCAPD3/GPR3/CUL3/FLNA/MTFR2/BRIP1/STAG1/TPR/PLCB1/NEK2/CENPK/PINX1/USP16/P3H4/ZWILCH/RAD51AP1/SMC1B/AURKA/NCAPG2/MAD2L1/SMC1A/PTTG1/FBXO43/MYBL2/MLH3/MKI67/AURKB/CKS2/KIF11/CENPF/RACGAP1/HSF2B…
GO:0048568	embryonic organ development	384	-0.351274	-1.42497	0.00196078	0.0789262	0.0732538	3038	tags=26%, list=17%, signal=22%	MFAP2/ZFP36L1/PAX8/POLE/VASH1/HOXD3/ZFPM2/HOXB5/MSX1/OSR1/ADM/NES/SCRIB/MFAP5/HOXA1/PIFO/FZD6/TBX15/HOXB3/CTNNB1/NR2F2/ZFPM1/PCSK5/WHRN/CCDC134/BBS4/SLC44A4/PLK4/EN2/FBN1/CHD7/SIX1/LEF1/PCDH12/STIL/TNF/SOCS3/HIF1A/PDZD7/HOXA9/E2F7/HIPK2/ALDH1A2/MESP1/HEY1/HOXB9/COL13A1/RBPMS2/RARB/HOXD4/HOXA4/FBN2/ATP8A2/APLNR/ALDH1A3/SIX2/SH2B3/HOXB6/CEP290/EFEMP1/GBX2/EPHA2/DLX2/IL10/SATB2/MMP16/GDNF/MMP14/SOX1…
GO:0050851	antigen receptor-mediated signaling pathway	156	0.481083	1.76947	0.00196078	0.0789262	0.0732538	3754	tags=42%, list=21%, signal=34%	IGLL5/CD79A/HLA-DPB1/CD79B/FCGR2B/HLA-DRB1/CD22/VTCN1/UBASH3A/CD19/PAWR/GCSAML/NFAM1/SLA2/STAP1/LCK/FCRL3/GATA3/LAX1/RPS3/GCSAM/CD247/PTPN6/CD3E/BLNK/CD38/TESPA1/LILRB4/NCKAP1L/LAPTM5/PRAM1/KLHL6/TEC/INPP5D/SYK/BCL2/TXK/CBLB/CCR7/FOXP3/BTN3A1/PTPN22/CARD11/BLK/MS4A1/PTPN2/PTPRC/BANK1/CD226/TRAF6/SH2D1A/LAT2/ITK/PLEKHA1/PLCG2/CD300A/ZC3H12A/FOXP1/SLC39A10/EIF2B5/ADA/PRKCH/FYB1/THEMIS2/BTN2A1/RC3H2
GO:0002707	negative regulation of lymphocyte mediated immunity	50	0.622344	1.95014	0.00196464	0.0789262	0.0732538	2972	tags=52%, list=17%, signal=43%	CLEC12B/CR2/FCGR2B/KLRC1/FOXJ1/NOD2/KLRD1/SUSD4/HLA-E/ARRB2/PTPN6/KIR2DL4/TBX21/SLAMF1/SERPINB4/HLA-F/IL20RB/LILRB4/NCKAP1L/FOXP3/IL7R/HAVCR2/PTPRC/PPP3CB/CD96/LGALS9
GO:0002711	positive regulation of T cell mediated immunity	50	0.610894	1.91427	0.00196464	0.0789262	0.0732538	2863	tags=42%, list=16%, signal=35%	CD1A/CD1B/HLA-DRA/CD1E/CD1C/HLA-DRB1/IL12A/GATA3/HLA-E/SLAMF1/SASH3/HLA-F/FOXP3/NLRP3/CD1D/IL18R1/IL18/IL4/IL12RB1/PTPRC/TRAF6
GO:0045229	external encapsulating structure organization	285	-0.433723	-1.71234	0.00196464	0.0789262	0.0732538	2437	tags=31%, list=14%, signal=27%	TNXB/GFAP/LOX/COL9A2/P3H4/ELANE/ADAMTS2/ANTXR1/SH3PXD2B/ITGB1/EGFLAM/COL14A1/FKBP10/ADAMTS14/MELTF/LOXL2/OLFML2A/TNF/TLL2/MMP19/ADAMTS12/NTNG2/KLK4/EFEMP2/KAZALD1/TGFBI/COL13A1/ADAM10/RXFP1/ADAMTS7/FURIN/AEBP1/COL15A1/LAMC1/ADAMTS16/FAP/COL16A1/SULF1/PXDN/LAMB1/COL5A2/EMILIN1/ADAMTS9/APLP1/MMP16/COL19A1/DAG1/MMP14/ADAMTS1/COL18A1/ADAMTS5/TNR/APP/MMP12/FOXF1/COL4A2/COL1A2/EGFL6/MMP9/COL1A1/HPN/SLC…
GO:0050867	positive regulation of cell activation	322	0.450445	1.81325	0.00196464	0.0789262	0.0732538	2972	tags=38%, list=17%, signal=32%	IGLL5/HLA-DPB1/ZBTB16/KLRC2/HLA-DQA2/HLA-DRA/CCL21/HLA-DPA1/CLEC7A/HLA-DMA/HLA-DRB1/CCL19/ICOS/VTCN1/SIRPG/CCL5/CD27/IL12A/LILRA2/TSLP/BST1/NOD2/HLA-DMB/TYROBP/IL36B/HLA-DQA1/CD74/STAP1/TAC1/CCR2/HLA-DOB/LCK/FGR/FCRL3/HLA-DOA/CORO1A/IL15/MYB/CD2/GATA3/TREM2/WNT3A/CEBPA/CD5/RPS3/HLA-E/CD40LG/CD6/CD177/BMI1/PTPN6/HLA-DQB2/CD3E/RASAL3/CD38/RHOH/TBX21/SLAMF1/CD4/SASH3/HLA-F/TESPA1/PYCARD/IRS2/CD24/PI…
GO:0070663	regulation of leukocyte proliferation	226	0.438678	1.70339	0.00196464	0.0789262	0.0732538	3587	tags=40%, list=20%, signal=33%	MZB1/PLA2G2D/HLA-DPB1/PLA2G2F/FCGR2B/HLA-DPA1/HLA-DRB1/CCL19/CD22/FOXJ1/VTCN1/CCL5/IL12A/PAWR/BST1/HLA-DMB/TYROBP/CD74/IKZF3/TAC1/CCR2/FCRL3/GAL/CORO1A/TNFRSF13B/IL15/WNT3A/RPS3/HLA-E/CD40LG/LGALS9C/CD6/BMI1/PTPN6/CD3E/RASAL3/CD38/SLAMF1/SASH3/PYCARD/IRS2/IL20RB/CD24/LILRB4/NCKAP1L/LMO1/SFTPD/INPP5D/SYK/BCL2/CCDC88B/CBLB/FOXP3/IL34/RIPK3/IRF1/CD1D/IL7/LST1/CSF1R/PRKCQ/TNFRSF1B/PTPN22/CARD11/BLK/T…
GO:1903039	positive regulation of leukocyte cell-cell adhesion	226	0.458753	1.78134	0.00196464	0.0789262	0.0732538	3152	tags=40%, list=18%, signal=34%	HLA-DPB1/ZBTB16/HLA-DQA2/HLA-DRA/CCL21/HLA-DPA1/HLA-DMA/HLA-DRB1/CCL19/ICOS/VTCN1/SIRPG/CCL5/CD27/IL12A/NOD2/HLA-DMB/IL36B/HLA-DQA1/CD74/CCR2/HLA-DOB/LCK/ALOX5/HLA-DOA/CORO1A/IL15/MYB/GATA3/CD5/RPS3/HLA-E/CD40LG/CD6/BMI1/PTPN6/HLA-DQB2/CD3E/RASAL3/RHOH/SLAMF1/CD4/SASH3/TESPA1/PYCARD/CD24/PIK3R6/LILRB4/NCKAP1L/CD83/FUT7/SYK/CCDC88B/PTAFR/CCR7/FOXP3/NLRP3/VAV1/IL7R/XBP1/CD1D/IL7/ITGB2/SELP/PRKCQ/PT…
GO:0001942	hair follicle development	76	0.558875	1.87587	0.0019685	0.0789262	0.0732538	1901	tags=32%, list=11%, signal=28%	KRT71/KRT25/KRT27/SOSTDC1/CDH3/APCDD1/DNASE1L2/WNT10A/SPINK5/FOXN1/FGFR2/FOXQ1/FERMT1/HPSE/GAL/TGM3/LGR5/LGR4/SOX21/WNT10B/TP63/EDAR/FOXE1/BCL2
GO:0002709	regulation of T cell mediated immunity	76	0.6245	2.09615	0.0019685	0.0789262	0.0732538	2863	tags=47%, list=16%, signal=40%	CD1A/CD1B/HLA-DRA/FCGR2B/CD1E/CD1C/HLA-DRB1/KLRC1/IL12A/NOD2/KLRD1/CCR2/GATA3/HLA-E/TBX21/SLAMF1/SASH3/HLA-F/IL20RB/LILRB4/NCKAP1L/WAS/FUT7/FOXP3/NLRP3/RIPK3/IL7R/CD1D/IL18R1/TNFRSF1B/IL18/IL4/IL12RB1/PTPRC/PPP3CB/TRAF6
GO:0006260	DNA replication	247	-0.415141	-1.60479	0.0019685	0.0789262	0.0732538	4979	tags=45%, list=28%, signal=32%	PRIM1/REPIN1/POLG/SSBP1/RFWD3/WIZ/RBBP7/BCAR3/BOD1L1/NT5M/ANKRD17/INO80/FANCM/RBBP6/GEN1/LRWD1/LIG1/RFC2/EME2/CHAF1A/GTPBP4/RPA1/NFIC/DNAJC2/DDX11/GINS3/CDC7/RFC5/ID3/REV1/DUT/RMI2/BAZ1A/POLA2/ATAD5/SDE2/RNASEH2A/RFC1/POLK/RRM2B/RAD17/SRPK2/THOC1/GINS1/ATF1/TIMELESS/NBN/CDT1/SUPT16H/CHAF1B/GINS2/TRAIP/FEN1/POLE/SMC3/RRM1/POLA1/ACVRL1/TERF1/FBXO5/CENPX/DTL/MCM2/RPA3/PCNA/MCM3/NASP/CDK1/TIPIN/CCDC8…
GO:0021537	telencephalon development	213	-0.412516	-1.5708	0.0019685	0.0789262	0.0732538	3805	tags=34%, list=22%, signal=27%	SLIT2/LRP8/SEMA7A/POU3F2/RTN4R/PLXNA3/NCOA1/RARA/NRGN/ZMIZ1/FEZ1/FGF13/RTN4/GART/TACC3/NEFL/NIN/TACC2/DNAH5/KAT2A/TSKU/NME1/FLNA/PHLPP2/CTNNB1/UQCRQ/PLCB1/BBS4/CRK/ADGRG1/CHD7/LEF1/FEZF1/WDR62/HIF1A/MDGA1/BCL2A1/SEMA6B/ATP2B4/NRG3/ASPM/ARHGAP11B/DRAXIN/KIRREL3/NDE1/LHX2/RARB/ALDH1A3/ANXA3/DLX2/LAMB1/SEMA3A/RTN4RL1/TH/KIF14/ROBO1/OXTR/TNR/KCNA1/ARX/IGF2BP1/COL3A1/CDK5R2/ROBO2/PAX6/ATP1B2/DRD2/ASCL…
GO:0022407	regulation of cell-cell adhesion	406	0.40563	1.66567	0.0019685	0.0789262	0.0732538	3152	tags=34%, list=18%, signal=28%	PKHD1/ALOX15/PLA2G2D/CEACAM6/HLA-DPB1/FUT9/NEXMIF/ZBTB16/PLA2G2F/HLA-DQA2/HLA-DRA/CCL21/FCGR2B/HLA-DPA1/HLA-DMA/HLA-DRB1/CCL19/ICOS/FOXJ1/VTCN1/SIRPG/CCL5/CD27/IL12A/PAWR/NOD2/HLA-DMB/IL36B/ADTRP/HLA-DQA1/CD74/CCR2/HLA-DOB/SPINT2/LCK/FOXA1/ALOX5/HLA-DOA/CORO1A/FUT3/IL15/MYB/GATA3/LAX1/WNT3A/CD5/RPS3/HLA-E/ANK3/CD40LG/LGALS9C/CD6/BMI1/PTPN6/HLA-DQB2/CD3E/RASAL3/RHOH/AKNA/TBX21/ABCA12/SLAMF1/CD4/SA…
GO:0032816	positive regulation of natural killer cell activation	20	0.712968	1.84247	0.0019685	0.0789262	0.0732538	2444	tags=55%, list=14%, signal=47%	KLRC2/IL12A/TYROBP/IL15/HLA-E/HLA-F/TOX/LAMP1/GAS6/RASGRP1/IL18
GO:0051321	meiotic cell cycle	213	-0.412599	-1.57111	0.0019685	0.0789262	0.0732538	2953	tags=33%, list=17%, signal=28%	INCENP/SMC3/TERF1/FBXO5/MSX1/TRIP13/CENPX/CDC20/SMC2/NCAPD3/GPR3/BRIP1/RBBP8/PLCB1/NEK2/P3H4/RAD51AP1/SMC1B/AURKA/SMC1A/CCNB3/PTTG1/FBXO43/TUBGCP5/MLH3/CKS2/NPR2/MSH6/HSF2BP/FANCA/TEX11/NUF2/ASPM/CCNE2/RAD51/FANCD2/OOEP/PKMYT1/CDC25C/PLK1/SGO2/SGO1/CCNB2/RAD54L/CDC25A/TEX14/EME1/CDK2/BUB1/EXO1/XRCC2/MND1/DMC1/ESPL1/MNS1/TOP2A/KIF18A/PRDM7/HSPA2/BUB1B/SMC4/C14orf39/TEX15/TDRD9/ZFP42/PDE3A/SPATA22/…
GO:0060284	regulation of cell development	453	-0.392131	-1.61595	0.0019685	0.0789262	0.0732538	2626	tags=24%, list=15%, signal=21%	FLNA/CTNNA1/PCM1/PRKDC/HOXB3/CTNNB1/NFATC4/RND2/PLCB1/NEURL1/RET/GFAP/LDLR/PAK3/SEMA4G/CRK/ASPA/AURKA/FBN1/HMGB2/FBXO22/CHD7/MELTF/EPHA4/FERMT2/FEZF1/CLCF1/BHLHE41/TNF/HIF1A/NPR2/ELL3/IGF1/SORL1/SEMA6B/OLIG2/NRP1/KANK1/RFLNB/ASPM/HEY1/DRAXIN/WNT3/LHX2/SOX8/LIMK1/ADGRA2/E2F1/SEMA3E/LRP2/ZNF365/NGF/SEMA4F/DUSP10/MAPT/DLL4/DLX2/MAP6/S1PR3/DAAM2/XRCC2/SEMA3A/DAG1/TRPC6/SEMA4C/SPRY4/SOX11/DMTN/KIF14/S…
GO:0000280	nuclear division	392	-0.411996	-1.67238	0.00197239	0.0789262	0.0732538	3480	tags=33%, list=20%, signal=27%	TDRKH/MYBL1/EPS8/SPIRE1/PSMC3IP/CDT1/CDK5RAP2/UBE2S/TACC3/DUSP1/NCAPD2/CD28/TTK/KIFC1/LRP5/INCENP/SMC3/TERF1/FBXO5/KPNB1/MSX1/TRIP13/CENPX/KIF2A/CDC20/SMC2/KIF20B/KIF2C/L3MBTL1/RMDN1/SPDL1/NCAPD3/GPR3/CUL3/FLNA/BRIP1/STAG1/TPR/PLCB1/NEK2/CENPK/PINX1/USP16/P3H4/ZWILCH/RAD51AP1/SMC1B/AURKA/NCAPG2/MAD2L1/SMC1A/PTTG1/FBXO43/MYBL2/MLH3/MKI67/AURKB/CKS2/KIF11/CENPF/RACGAP1/HSF2BP/IGF1/CCNB1/FANCA/TEX11…
GO:0001914	regulation of T cell mediated cytotoxicity	34	0.753333	2.19175	0.00197239	0.0789262	0.0732538	2702	tags=56%, list=15%, signal=47%	CD1A/CD1B/HLA-DRA/FCGR2B/CD1E/CD1C/HLA-DRB1/KLRC1/IL12A/KLRD1/HLA-E/HLA-F/NCKAP1L/RIPK3/IL7R/CD1D/IL12RB1/PTPRC/PPP3CB
GO:0002696	positive regulation of leukocyte activation	313	0.446504	1.79439	0.00197239	0.0789262	0.0732538	2972	tags=38%, list=17%, signal=32%	IGLL5/HLA-DPB1/ZBTB16/KLRC2/HLA-DQA2/HLA-DRA/CCL21/HLA-DPA1/CLEC7A/HLA-DMA/HLA-DRB1/CCL19/ICOS/VTCN1/SIRPG/CCL5/CD27/IL12A/TSLP/BST1/NOD2/HLA-DMB/TYROBP/IL36B/HLA-DQA1/CD74/STAP1/TAC1/CCR2/HLA-DOB/LCK/FGR/FCRL3/HLA-DOA/CORO1A/IL15/MYB/CD2/GATA3/TREM2/WNT3A/CEBPA/CD5/RPS3/HLA-E/CD40LG/CD6/CD177/BMI1/PTPN6/HLA-DQB2/CD3E/RASAL3/CD38/RHOH/TBX21/SLAMF1/CD4/SASH3/HLA-F/TESPA1/PYCARD/IRS2/CD24/PIK3R6/LI…
GO:0002768	immune response-regulating cell surface receptor signaling pathway	225	0.468019	1.81352	0.00197239	0.0789262	0.0732538	3754	tags=41%, list=21%, signal=33%	IGLL5/CD79A/CLEC12B/HLA-DPB1/CR2/CD79B/KLRC2/FCGR2B/CLEC7A/HLA-DRB1/CD22/KLRC1/VTCN1/UBASH3A/CD19/PAWR/LILRA2/GCSAML/TYROBP/NFAM1/SLA2/KLRD1/STAP1/LCK/FGR/FCRL3/GATA3/LAX1/RPS3/GCSAM/FPR3/CD247/PTPN6/CD3E/KIT/BLNK/CD38/HCK/LILRA4/MS4A2/TESPA1/CD24/LILRB4/NCKAP1L/LAPTM5/PRAM1/C3AR1/C5AR2/CMKLR1/KLHL6/TEC/INPP5D/SYK/BCL2/TXK/CBLB/CCR7/FOXP3/MYO1G/VAV1/BTLA/MAPK8/BTN3A1/PRKCQ/PTPN22/CARD11/BLK/MS4A1…
GO:0031343	positive regulation of cell killing	56	0.671441	2.14397	0.00197239	0.0789262	0.0732538	2954	tags=54%, list=17%, signal=45%	CD1A/CD1B/FCER2/KLRC2/HLA-DRA/CD1E/CD1C/CLEC7A/HLA-DRB1/IL12A/TYROBP/KLRD1/STAP1/SLAMF6/HLA-E/RAET1E/HLA-F/SYK/VAV1/MAPK8/CD1D/LAMP1/ITGAM/KLRK1/RASGRP1/IL12RB1/PTPRC/CD226/SH2D1A/LAG3
GO:0051781	positive regulation of cell division	68	-0.576326	-1.87083	0.00197239	0.0789262	0.0732538	2730	tags=35%, list=15%, signal=30%	KIF20B/CUL3/CSPP1/FGF2/AURKB/RACGAP1/GAREM1/FGF1/MAP10/CDC6/OSM/FGF7/KIF14/PGF/KIF23/HTR2B/CIT/THBS4/IGF2/PTN/PDGFA/IL1A/DRD2/PPBP
GO:0008544	epidermis development	293	0.517895	2.06981	0.00197628	0.0789262	0.0732538	2438	tags=32%, list=14%, signal=28%	KRT83/KRT31/KRT85/KRT71/TCHH/KRT25/KRT32/KRT34/SPRR2F/SPRR4/KRT27/LCE3A/KRT15/SOSTDC1/FA2H/CDH3/CST6/ALOX15B/SPRR3/KRTAP5-9/MCOLN3/APCDD1/DNASE1L2/KRT9/KRT36/OVOL1/HLA-DRB1/WNT10A/SPINK5/LAMC2/SPRR2A/FOXN1/NTF4/GRHL3/FGFR2/FOXQ1/TGM1/FERMT1/KDF1/COL17A1/HPSE/GAL/ZNF750/TGM3/GRHL2/OVOL2/AGPAT2/ACER1/SPRR2E/SPRR2D/POU2F3/LGR5/IRF6/TXNIP/LGR4/SPRR2G/SOX21/BCL11B/CERS3/WNT10B/SLITRK6/EVPL/TP63/GJB5/G…
GO:0050864	regulation of B cell activation	117	0.472062	1.68825	0.00197628	0.0789262	0.0732538	2796	tags=34%, list=16%, signal=29%	MZB1/IGLL5/FCGR2B/CD22/FOXJ1/CD19/CD27/PAWR/BST1/NOD2/TYROBP/CD74/IKZF3/NFAM1/FCRL3/TNFRSF13B/MIR17HG/WNT3A/TBC1D10C/BMI1/PTPN6/CD38/TBX21/SASH3/IRS2/NCKAP1L/LAPTM5/INPP5D/SYK/BCL2/FOXP3/XBP1/IL7/CARD11/BLK/IL4/PTPRC/SFRP1/BANK1/IL13
GO:0002253	activation of immune response	271	0.400828	1.58599	0.0019802	0.0789262	0.0732538	3754	tags=37%, list=21%, signal=30%	IGLL5/CD79A/HLA-DPB1/CR2/CD79B/ZBP1/KLRC2/FCGR2B/CLEC7A/HLA-DRB1/CD22/VTCN1/UBASH3A/CD19/PAWR/LILRA2/NOD2/GCSAML/TYROBP/HMSD/NFAM1/SLA2/KLRD1/STAP1/LCK/SUSD4/FGR/FCRL3/GATA3/TREM2/LAX1/RPS3/C7/GCSAM/FPR3/CD247/PTPN6/CD3E/CFD/BLNK/CD38/HCK/TESPA1/PYCARD/SERPING1/LILRB4/NCKAP1L/LAPTM5/PRAM1/C3AR1/C5AR2/CMKLR1/KLHL6/MFAP4/C1QA/CLU/TEC/INPP5D/SYK/BCL2/TXK/CBLB/CCR7/FOXP3/MYO1G/VAV1/C2/BTN3A1/PTPN22/C…
GO:0032814	regulation of natural killer cell activation	33	0.645732	1.86176	0.0019802	0.0789262	0.0732538	2444	tags=45%, list=14%, signal=39%	KLRC2/IL12A/TYROBP/FGR/IL15/HLA-E/HLA-F/PGLYRP2/TOX/LAMP1/GAS6/PTPN22/HAVCR2/RASGRP1/IL18
GO:0002396	MHC protein complex assembly	17	0.839787	2.09857	0.00198413	0.0789262	0.0732538	1314	tags=65%, list=7%, signal=60%	HLA-DPB1/HLA-DQA2/HLA-DRA/HLA-DPA1/HLA-DMA/HLA-DRB1/HLA-DMB/HLA-DQA1/HLA-DOB/HLA-DOA/HLA-DQB2
GO:0002478	antigen processing and presentation of exogenous peptide antigen	35	0.692335	2.01864	0.00198413	0.0789262	0.0732538	1587	tags=51%, list=9%, signal=47%	HLA-DPB1/HLA-DQA2/HLA-DRA/FCGR2B/HLA-DPA1/HLA-DMA/HLA-DRB1/HLA-DMB/HLA-DQA1/CD74/HLA-DOB/CTSS/HLA-DOA/HLA-E/HLA-DQB2/HLA-F/CTSD/CTSV
GO:0022409	positive regulation of cell-cell adhesion	264	0.432232	1.70408	0.00198413	0.0789262	0.0732538	3152	tags=39%, list=18%, signal=32%	ALOX15/CEACAM6/HLA-DPB1/ZBTB16/HLA-DQA2/HLA-DRA/CCL21/HLA-DPA1/HLA-DMA/HLA-DRB1/CCL19/ICOS/VTCN1/SIRPG/CCL5/CD27/IL12A/NOD2/HLA-DMB/IL36B/HLA-DQA1/CD74/CCR2/HLA-DOB/LCK/FOXA1/ALOX5/HLA-DOA/CORO1A/FUT3/IL15/MYB/GATA3/WNT3A/CD5/RPS3/HLA-E/ANK3/CD40LG/CD6/BMI1/PTPN6/HLA-DQB2/CD3E/RASAL3/RHOH/SLAMF1/CD4/SASH3/FLOT1/TESPA1/PYCARD/CD24/PIK3R6/LILRB4/NCKAP1L/CD83/FUT7/SYK/CCDC88B/PTAFR/CCR7/FOXP3/NLRP3/…
GO:0070661	leukocyte proliferation	282	0.446163	1.77593	0.00198413	0.0789262	0.0732538	2871	tags=34%, list=16%, signal=29%	MZB1/PLA2G2D/CD79A/HLA-DPB1/CR2/PLA2G2F/FCGR2B/HLA-DPA1/HLA-DRB1/CCL19/CD22/FOXJ1/VTCN1/CCL5/CD19/IL12A/PAWR/BST1/HLA-DMB/TYROBP/CD74/IKZF3/TAC1/CCR2/FCRL3/GAL/CORO1A/TNFRSF13B/IL15/TREM2/WNT3A/RPS3/HLA-E/CD40LG/FKBP1B/LGALS9C/CD6/BMI1/PTPN6/CD3E/RASAL3/KIT/FLT3/CD38/SLAMF1/SASH3/PYCARD/IRS2/IL20RB/CD24/LILRB4/NCKAP1L/LMO1/IMPDH2/RPS6/SFTPD/CLU/INPP5D/SYK/BCL2/CCDC88B/CBLB/FOXP3/IL34/RIPK3/IRF1/I…
GO:0098813	nuclear chromosome segregation	253	-0.411247	-1.5945	0.00198413	0.0789262	0.0732538	3409	tags=34%, list=19%, signal=28%	PSMC3IP/CDT1/CDK5RAP2/TACC3/DUSP1/NCAPD2/TTK/KIFC1/ECT2/FEN1/CENPQ/INCENP/SMC3/TERF1/FBXO5/KPNB1/TRIP13/CENPX/CDC20/SMC2/KIF2C/RMDN1/SPDL1/NCAPD3/CUL3/BRIP1/STAG1/CTNNB1/TPR/NEK2/CENPK/PINX1/P3H4/ZWILCH/SMC1B/NCAPG2/MAD2L1/FAM83D/SMC1A/PTTG1/MLH3/GEM/AURKB/CENPF/RACGAP1/CCNB1/TEX11/NUF2/CCNE2/FANCD2/CDCA5/PLK1/SGO2/CDCA8/KNSTRN/CENPE/SGO1/NCAPG/UBE2C/TEX14/EME1/BUB1/SPAG5/MAP10/DLGAP5/CDC6/DMC1/N…
GO:0002429	immune response-activating cell surface receptor signaling pathway	202	0.461148	1.75816	0.00198807	0.0789262	0.0732538	3754	tags=41%, list=21%, signal=33%	IGLL5/CD79A/HLA-DPB1/CR2/CD79B/KLRC2/FCGR2B/CLEC7A/HLA-DRB1/CD22/VTCN1/UBASH3A/CD19/PAWR/LILRA2/GCSAML/TYROBP/NFAM1/SLA2/KLRD1/STAP1/LCK/FGR/FCRL3/GATA3/LAX1/RPS3/GCSAM/FPR3/CD247/PTPN6/CD3E/BLNK/CD38/HCK/TESPA1/LILRB4/NCKAP1L/LAPTM5/PRAM1/C3AR1/C5AR2/CMKLR1/KLHL6/TEC/INPP5D/SYK/BCL2/TXK/CBLB/CCR7/FOXP3/MYO1G/VAV1/BTN3A1/PTPN22/CARD11/BLK/MS4A1/PTPN2/CD47/PTPRC/MICB/PAK1/BANK1/CD226/TRAF6/SH2D1A/…
GO:0002757	immune response-activating signal transduction	202	0.461148	1.75816	0.00198807	0.0789262	0.0732538	3754	tags=41%, list=21%, signal=33%	IGLL5/CD79A/HLA-DPB1/CR2/CD79B/KLRC2/FCGR2B/CLEC7A/HLA-DRB1/CD22/VTCN1/UBASH3A/CD19/PAWR/LILRA2/GCSAML/TYROBP/NFAM1/SLA2/KLRD1/STAP1/LCK/FGR/FCRL3/GATA3/LAX1/RPS3/GCSAM/FPR3/CD247/PTPN6/CD3E/BLNK/CD38/HCK/TESPA1/LILRB4/NCKAP1L/LAPTM5/PRAM1/C3AR1/C5AR2/CMKLR1/KLHL6/TEC/INPP5D/SYK/BCL2/TXK/CBLB/CCR7/FOXP3/MYO1G/VAV1/BTN3A1/PTPN22/CARD11/BLK/MS4A1/PTPN2/CD47/PTPRC/MICB/PAK1/BANK1/CD226/TRAF6/SH2D1A/…
GO:0003184	pulmonary valve morphogenesis	16	-0.795672	-1.90878	0.00198807	0.0789262	0.0732538	1792	tags=50%, list=10%, signal=45%	SMAD6/HEY1/NOS3/GJA5/ROBO1/HEYL/ROBO2/STRA6
GO:0050870	positive regulation of T cell activation	205	0.484531	1.85015	0.00198807	0.0789262	0.0732538	2972	tags=40%, list=17%, signal=34%	HLA-DPB1/ZBTB16/HLA-DQA2/HLA-DRA/CCL21/HLA-DPA1/HLA-DMA/HLA-DRB1/CCL19/ICOS/VTCN1/SIRPG/CCL5/CD27/IL12A/NOD2/HLA-DMB/IL36B/HLA-DQA1/CD74/CCR2/HLA-DOB/LCK/HLA-DOA/CORO1A/IL15/MYB/GATA3/CD5/RPS3/HLA-E/CD40LG/CD6/BMI1/PTPN6/HLA-DQB2/CD3E/RASAL3/RHOH/SLAMF1/CD4/SASH3/TESPA1/PYCARD/CD24/PIK3R6/LILRB4/NCKAP1L/CD83/SYK/CCDC88B/CCR7/FOXP3/NLRP3/VAV1/IL7R/XBP1/CD1D/IL7/PRKCQ/PTPN22/IL1RL2/KLRK1/CARD11/HAV…
GO:1903037	regulation of leukocyte cell-cell adhesion	306	0.452631	1.81542	0.00198807	0.0789262	0.0732538	3294	tags=39%, list=19%, signal=32%	PLA2G2D/HLA-DPB1/FUT9/ZBTB16/PLA2G2F/HLA-DQA2/HLA-DRA/CCL21/FCGR2B/HLA-DPA1/HLA-DMA/HLA-DRB1/CCL19/ICOS/FOXJ1/VTCN1/SIRPG/CCL5/CD27/IL12A/PAWR/NOD2/HLA-DMB/IL36B/ADTRP/HLA-DQA1/CD74/CCR2/HLA-DOB/LCK/ALOX5/HLA-DOA/CORO1A/IL15/MYB/GATA3/LAX1/CD5/RPS3/HLA-E/CD40LG/LGALS9C/CD6/BMI1/PTPN6/HLA-DQB2/CD3E/RASAL3/RHOH/TBX21/SLAMF1/CD4/SASH3/TESPA1/PYCARD/IL20RB/CD24/PIK3R6/LILRB4/NCKAP1L/LAPTM5/CD83/SFTPD…
GO:0002443	leukocyte mediated immunity	331	0.464862	1.87525	0.00199203	0.0789262	0.0732538	3000	tags=38%, list=17%, signal=32%	IGLL5/CLEC12B/CD1A/HLA-DPB1/PTGDS/CR2/CD1B/FCER2/KLRC2/HLA-DQA2/HLA-DRA/FCGR2B/CD1E/HLA-DPA1/CD1C/CD8A/SCNN1B/CLEC7A/HLA-DMA/HLA-DRB1/KLRF2/KLRC1/FOXJ1/CD19/CD27/IL12A/DNASE1L3/NOD2/GZMM/HLA-DMB/TYROBP/HLA-DQA1/CD74/SLA2/KLRD1/STAP1/SLAMF6/CCR2/HLA-DOB/SUSD4/FGR/CTSG/HLA-DOA/CORO1A/GATA3/TREM2/HLA-E/CTSH/CD40LG/C7/ARRB2/CD177/PTPN6/HLA-DQB2/KIT/KIR2DL4/TBX21/SLAMF1/RAET1E/SERPINB4/SASH3/HLA-F/SER…
GO:0002697	regulation of immune effector process	307	0.426561	1.70942	0.00199203	0.0789262	0.0732538	2972	tags=35%, list=17%, signal=30%	MZB1/CLEC12B/CD1A/CR2/CD1B/FCER2/KLRC2/HLA-DRA/FCGR2B/CD1E/CD1C/CLEC7A/HLA-DRB1/CCL19/CD22/KLRC1/FOXJ1/SPINK5/IL12A/DNASE1L3/NOD2/HLA-DMB/TYROBP/CD74/KLRD1/STAP1/NCF1/SLAMF6/CCR2/SUSD4/FGR/FCRL3/MYB/GATA3/TREM2/HLA-E/CD40LG/ARRB2/CD177/PTPN6/KIT/KIR2DL4/TBX21/KLK7/SLAMF1/RAET1E/SERPINB4/SASH3/HLA-F/PGLYRP2/SERPING1/IL20RB/PIK3R6/LILRB4/CD244/NCKAP1L/LAPTM5/WAS/PRAM1/STXBP2/FUT7/SYK/PTAFR/CD84/FOX…
GO:0006690	icosanoid metabolic process	95	0.514458	1.77791	0.00199203	0.0789262	0.0732538	2180	tags=32%, list=12%, signal=28%	ALOX15/AWAT1/DPEP1/GSTA1/ALOX15B/PTGDS/PLA2G2F/DPEP2/CYP4F8/HPGD/CYP4F12/CD74/CYP2C18/FAAH2/ALOX5/EDN2/LTC4S/GGT6/CYP4F22/ALOX5AP/FAAH/ALOX12B/SYK/CYP4F3/CYP2S1/CYP4F2/CYP2A6/PLA2G4C/LTA4H/TBXAS1
GO:0008593	regulation of Notch signaling pathway	83	-0.514338	-1.71274	0.00199203	0.0789262	0.0732538	1892	tags=24%, list=11%, signal=22%	CHAC1/PRAG1/MESP1/HEY1/ADAM10/TCIM/DLL4/NOS3/DLX2/YJEFN3/MMP14/ROBO1/TSPEAR/BMP7/ENHO/DLK1/POSTN/ROBO2/ASCL1/MAGEA1
GO:0050863	regulation of T cell activation	307	0.460574	1.84572	0.00199203	0.0789262	0.0732538	2972	tags=36%, list=17%, signal=31%	PLA2G2D/HLA-DPB1/ZBTB16/PLA2G2F/HLA-DQA2/HLA-DRA/CCL21/FCGR2B/HLA-DPA1/HLA-DMA/HLA-DRB1/CCL19/ICOS/FOXJ1/VTCN1/SIRPG/CCL5/SPINK5/CD27/IL12A/PAWR/NOD2/FOXN1/HLA-DMB/IL36B/HLA-DQA1/CD74/CCR2/HLA-DOB/LCK/SIT1/HLA-DOA/CORO1A/IL15/MYB/CD2/GATA3/LAX1/CD5/RPS3/HLA-E/CD40LG/LGALS9C/CD6/BMI1/PTPN6/HLA-DQB2/CD3E/RASAL3/RHOH/TBX21/SLAMF1/CD4/SASH3/TESPA1/PYCARD/IL20RB/CD24/PIK3R6/LILRB4/NCKAP1L/LMO1/LAPTM5/…
GO:0051251	positive regulation of lymphocyte activation	272	0.467496	1.85092	0.00199203	0.0789262	0.0732538	2972	tags=37%, list=17%, signal=31%	IGLL5/HLA-DPB1/ZBTB16/KLRC2/HLA-DQA2/HLA-DRA/CCL21/HLA-DPA1/CLEC7A/HLA-DMA/HLA-DRB1/CCL19/ICOS/VTCN1/SIRPG/CCL5/CD27/IL12A/BST1/NOD2/HLA-DMB/TYROBP/IL36B/HLA-DQA1/CD74/TAC1/CCR2/HLA-DOB/LCK/FCRL3/HLA-DOA/CORO1A/IL15/MYB/GATA3/WNT3A/CD5/RPS3/HLA-E/CD40LG/CD6/BMI1/PTPN6/HLA-DQB2/CD3E/RASAL3/CD38/RHOH/TBX21/SLAMF1/CD4/SASH3/HLA-F/TESPA1/PYCARD/IRS2/CD24/PIK3R6/LILRB4/NCKAP1L/CD83/TOX/INPP5D/SYK/BCL2…
GO:0002715	regulation of natural killer cell mediated immunity	44	0.651175	1.98495	0.00199601	0.0789262	0.0732538	2972	tags=52%, list=17%, signal=44%	CLEC12B/KLRC2/KLRC1/IL12A/KLRD1/SLAMF6/HLA-E/ARRB2/KIR2DL4/RAET1E/SERPINB4/HLA-F/PIK3R6/VAV1/LAMP1/KLRK1/HAVCR2/RASGRP1/CD96/CD226/SH2D1A/LAG3/LGALS9
GO:0007610	behavior	485	-0.336205	-1.39061	0.00199601	0.0789262	0.0732538	3184	tags=27%, list=18%, signal=22%	NLGN4Y/PRRT1/GRIA1/NRXN2/ADCYAP1/FEN1/MBD5/GIT1/PRKAR2B/SLURP1/NR4A2/RNF180/NLGN4X/OPN4/ACE2/VWA1/PAIP2/CEND1/KAT2A/ETV1/FOSL1/HOXA1/PCM1/ADORA2A/RASD2/NEGR1/NTF3/NFATC4/PLCB1/LDLR/HTRA2/BBS4/TMOD1/INPP5F/ITGB1/MAP1A/KCNA2/ARRDC3/GNAO1/EIF2AK4/NEUROD2/CHD7/SGIP1/EPHA4/GRM6/CNP/HIF1A/NLGN3/CALB1/PENK/ADCY3/NRXN3/HIPK2/C1QL1/S100B/SLC12A5/KCNK10/KIRREL3/SRPX2/DLG4/NPAS4/GRIN2B/P2RX2/VLDLR/DKK1/NAV2…
GO:0019884	antigen processing and presentation of exogenous antigen	44	0.704064	2.14617	0.00199601	0.0789262	0.0732538	1587	tags=50%, list=9%, signal=46%	CD1A/HLA-DPB1/CD1B/HLA-DQA2/HLA-DRA/FCGR2B/CD1E/HLA-DPA1/CD1C/HLA-DMA/HLA-DRB1/HLA-DMB/HLA-DQA1/CD74/HLA-DOB/CTSS/HLA-DOA/HLA-E/HLA-DQB2/HLA-F/CTSD/CTSV
GO:0030217	T cell differentiation	240	0.436863	1.70281	0.00199601	0.0789262	0.0732538	3261	tags=35%, list=18%, signal=29%	PLA2G2D/ZBTB16/HLA-DRA/CD8A/HLA-DRB1/CCL19/KLRC1/FOXJ1/LY9/SPINK5/CD27/EOMES/CD3D/FOXN1/IL36B/CD74/SLAMF6/CCR2/LCK/HLA-DOA/IL15/MYB/CD2/GATA3/CD3G/BMI1/BCL11B/CD3E/KIT/RHOH/TBX21/CD4/SASH3/TESPA1/PIK3R6/LILRB4/NCKAP1L/RPS6/CD83/TOX/FUT7/SYK/BCL2/CCR7/FOXP3/NLRP3/RIPK3/VAV1/IRF1/IL7R/XBP1/CD1D/IL7/IL6R/IL18R1/PTPN22/IL1RL2/CARD11/TNFSF8/RASGRP1/IL18/VSIR/MAFB/ADAM8/VNN1/PTPN2/IL4/IL12RB1/PTPRC/CRA…
GO:0031341	regulation of cell killing	91	0.622725	2.13921	0.00199601	0.0789262	0.0732538	2972	tags=52%, list=17%, signal=43%	CLEC12B/CD1A/CD1B/FCER2/KLRC2/HLA-DRA/FCGR2B/CD1E/CD1C/CLEC7A/HLA-DRB1/KLRC1/IL12A/DNASE1L3/TYROBP/KLRD1/STAP1/SLAMF6/HLA-E/ARRB2/KIR2DL4/RAET1E/SERPINB4/HLA-F/PIK3R6/NCKAP1L/SYK/RIPK3/VAV1/IL7R/MAPK8/CD1D/LAMP1/ITGAM/CX3CR1/KLRK1/HAVCR2/RASGRP1/IL4/IL12RB1/PTPRC/PPP3CB/IL13/CD226/SH2D1A/LAG3/LGALS9
GO:2000107	negative regulation of leukocyte apoptotic process	44	0.564004	1.71923	0.00199601	0.0789262	0.0732538	3587	tags=52%, list=20%, signal=42%	PIP/CCL21/CCL19/CCL5/CD27/NOD2/CD74/HCLS1/MIR17HG/CXCR2/IRS2/CXCL12/CCR7/IL7R/GAS6/PRKCQ/TSC22D3/EFNA1/DOCK8/FOXP1/SLC39A10/GPAM/ADA
GO:0006302	double-strand break repair	232	-0.414218	-1.58245	0.002	0.0789262	0.0732538	5143	tags=41%, list=29%, signal=30%	ATM/PALB2/POLM/PARP1/SFPQ/APLF/ACTR2/RFWD3/DEK/NIPBL/INO80/FANCM/GEN1/NUDT16L1/MUS81/FAN1/EME2/RPA1/PARP3/XRCC4/MSH2/DDX11/CDC7/PARPBP/DDX1/SMC6/NSD2/SETD2/RAD21/RMI2/PSMD14/CIB1/FANCB/MORF4L1/FUS/MARF1/RAD51C/UBE2V2/TIMELESS/SPIRE1/NBN/AUNIP/OGG1/XRCC5/GINS2/CGAS/AP5Z1/FEN1/POLA1/TRIP13/UBR5/MIR221/WRAP53/MCM8/BRIP1/MCM2/RBBP8/PRKDC/RPA3/ERCC5/MCM3/OTUB2/RAD51AP1/POLQ/HMGB2/MCM6/TONSL/MCM4/RTEL1…
GO:0007052	mitotic spindle organization	116	-0.491218	-1.7351	0.002	0.0789262	0.0732538	4811	tags=47%, list=27%, signal=35%	FSD1/HNRNPU/RCC1/RAB11A/KIFC2/TUBG1/TACC1/TUBG2/PARP3/LSM14A/INTS13/PKD1/STAG2/TACC3/PCNT/TTK/KIFC1/SMC3/CLTC/TACC2/PTPA/KPNB1/CKAP5/KIF2A/CDC20/RMDN1/CENPH/FLNA/STAG1/TPR/NEK2/STMN1/AURKA/SMC1A/STIL/MYBL2/WDR62/AURKB/KIF11/RACGAP1/CCNB1/NUF2/MAP9/TPX2/PLK1/CENPE/EFHC2/MAP10/DLGAP5/KIF23/KIF15/NDC80/SPC25/PRC1/KIF4A
GO:0030199	collagen fibril organization	58	-0.64228	-2.03776	0.002	0.0789262	0.0732538	2759	tags=50%, list=16%, signal=42%	COL5A1/COLGALT2/SERPINH1/BMP1/TNXB/LOX/P3H4/ADAMTS2/COL14A1/FKBP10/ADAMTS14/LOXL2/TLL2/EFEMP2/COL13A1/AEBP1/PXDN/COL5A2/EMILIN1/COL1A2/COL1A1/LOXL3/COL3A1/COL5A3/GREM1/FMOD/LOXL4/COL11A2/COL2A1
GO:0043062	extracellular structure organization	283	-0.442244	-1.73605	0.002	0.0789262	0.0732538	2437	tags=31%, list=14%, signal=28%	TNXB/GFAP/LOX/COL9A2/P3H4/ELANE/ADAMTS2/ANTXR1/SH3PXD2B/ITGB1/EGFLAM/COL14A1/FKBP10/ADAMTS14/MELTF/LOXL2/OLFML2A/TNF/TLL2/MMP19/ADAMTS12/NTNG2/KLK4/EFEMP2/KAZALD1/TGFBI/COL13A1/ADAM10/RXFP1/ADAMTS7/FURIN/AEBP1/COL15A1/LAMC1/ADAMTS16/FAP/COL16A1/TEX14/SULF1/PXDN/LAMB1/COL5A2/EMILIN1/ADAMTS9/APLP1/MMP16/COL19A1/DAG1/MMP14/ADAMTS1/COL18A1/ADAMTS5/TNR/APP/MMP12/FOXF1/COL4A2/COL1A2/EGFL6/MMP9/COL1A1/H…
GO:0051249	regulation of lymphocyte activation	412	0.459882	1.88609	0.002	0.0789262	0.0732538	2972	tags=34%, list=17%, signal=29%	MZB1/IGLL5/PLA2G2D/HLA-DPB1/ZBTB16/PLA2G2F/KLRC2/HLA-DQA2/HLA-DRA/CCL21/FCGR2B/HLA-DPA1/CLEC7A/HLA-DMA/HLA-DRB1/CCL19/CD22/ICOS/FOXJ1/VTCN1/SIRPG/CCL5/SPINK5/CD19/CD27/IL12A/PAWR/BST1/NOD2/FOXN1/HLA-DMB/TYROBP/IL36B/HLA-DQA1/CD74/IKZF3/NFAM1/TAC1/CCR2/HLA-DOB/LCK/FGR/SIT1/FCRL3/GAL/HLA-DOA/CORO1A/TNFRSF13B/MIR17HG/IL15/MYB/CD2/GATA3/LAX1/WNT3A/CD5/RPS3/HLA-E/CD40LG/TBC1D10C/LGALS9C/CD6/BMI1/PTPN6…
GO:0002501	peptide antigen assembly with MHC protein complex	16	0.842853	2.06259	0.00200401	0.0789262	0.0732538	1314	tags=69%, list=7%, signal=64%	HLA-DPB1/HLA-DQA2/HLA-DRA/HLA-DPA1/HLA-DMA/HLA-DRB1/HLA-DMB/HLA-DQA1/HLA-DOB/HLA-DOA/HLA-DQB2
GO:0003281	ventricular septum development	66	-0.516066	-1.65996	0.00200401	0.0789262	0.0732538	1792	tags=23%, list=10%, signal=20%	SMAD6/HEY1/APLNR/LRP2/GJA5/SOX11/ROBO1/GATA4/TBX5/HOXA13/HEYL/ROBO2/STRA6/SALL1/NKX2-5
GO:0006281	DNA repair	479	-0.363297	-1.5002	0.00200401	0.0789262	0.0732538	5183	tags=37%, list=29%, signal=27%	ERCC3/FTO/ATM/PALB2/POLM/DOT1L/FANCG/UVSSA/PARP1/SFPQ/TRRAP/HMGN1/ERCC6L2/APLF/ACTR2/POLG/RFWD3/DEK/NIPBL/NUDT1/BOD1L1/ATRIP/INO80/FANCM/RAD9B/USP43/GEN1/BACH1/LIG1/NUDT16L1/MUS81/FAN1/RFC2/EME2/CHAF1A/PSME4/RPA1/FANCE/PARP3/XRCC4/MSH2/DDX11/CDC7/PARPBP/DDX1/USP47/SMC6/RFC5/NSD2/SETD2/REV1/RAD21/RMI2/USP1/FAM168A/RNASEH2A/PSMD14/SMUG1/CIB1/RFC1/FANCB/MORF4L1/TIGAR/FUS/POLK/MARF1/RAD51C/MORF4L2/ZB…
GO:0036336	dendritic cell migration	32	0.629613	1.79745	0.00200401	0.0789262	0.0732538	3941	tags=62%, list=22%, signal=49%	CCL21/CCL19/CCL5/IL12A/CCR2/ALOX5/CXCR2/CXCR4/NLRP12/SLAMF1/CCR7/GAS6/TNFSF18/LGALS9/TRPM2/ASB2/DOCK8/SLAMF8/CCR5/SPI1
GO:0050670	regulation of lymphocyte proliferation	210	0.454194	1.73991	0.00200401	0.0789262	0.0732538	2871	tags=36%, list=16%, signal=31%	MZB1/PLA2G2D/HLA-DPB1/PLA2G2F/FCGR2B/HLA-DPA1/HLA-DRB1/CCL19/CD22/FOXJ1/VTCN1/CCL5/IL12A/PAWR/BST1/HLA-DMB/TYROBP/CD74/IKZF3/TAC1/CCR2/FCRL3/GAL/CORO1A/TNFRSF13B/IL15/WNT3A/RPS3/HLA-E/CD40LG/LGALS9C/CD6/BMI1/PTPN6/CD3E/RASAL3/CD38/SLAMF1/SASH3/PYCARD/IRS2/IL20RB/CD24/LILRB4/NCKAP1L/LMO1/SFTPD/INPP5D/SYK/BCL2/CCDC88B/CBLB/FOXP3/RIPK3/IRF1/CD1D/IL7/LST1/PRKCQ/TNFRSF1B/PTPN22/CARD11/BLK/TNFSF8/HAVCR…
GO:0050767	regulation of neurogenesis	334	-0.391712	-1.56647	0.00200401	0.0789262	0.0732538	2617	tags=25%, list=15%, signal=21%	CTNNA1/PCM1/HOXB3/CTNNB1/NFATC4/RND2/NEURL1/GFAP/LDLR/PAK3/SEMA4G/ASPA/HMGB2/CHD7/EPHA4/FEZF1/CLCF1/BHLHE41/TNF/HIF1A/ELL3/SORL1/SEMA6B/OLIG2/NRP1/ASPM/HEY1/DRAXIN/WNT3/LHX2/SOX8/LIMK1/E2F1/SEMA3E/LRP2/ZNF365/NGF/SEMA4F/DUSP10/MAPT/DLL4/DLX2/MAP6/DAAM2/XRCC2/SEMA3A/DAG1/TRPC6/SEMA4C/SOX11/SEMA5A/FN1/ROBO1/BDNF/SEMA3D/L1CAM/TNR/SERPINE2/SEMA3B/ISLR2/NTN1/CCL11/PTN/PLXNB3/HAP1/NTRK3/IL6/BMP7/HEYL/V…
GO:0001525	angiogenesis	473	-0.33518	-1.38211	0.00200803	0.0789262	0.0732538	2753	tags=26%, list=16%, signal=22%	ADM/TIE1/ROBO4/MIR221/HTATIP2/HSPG2/BMPER/FLNA/ADAM12/HOXB3/STAB1/CTNNB1/NFATC4/NCL/CCDC134/RHOB/E2F2/ADGRG1/FGF2/ITGB1/PIK3R3/SPARC/RHOJ/LEF1/LOXL2/TNF/ANGPTL6/HIF1A/MMP19/MFGE8/E2F7/NRCAM/HIPK2/ACTG1/NRP1/ATP2B4/HEY1/CHI3L1/HMGA2/SRPX2/TGFBI/CCBE1/SHC1/PLXDC1/FGF1/ITGA5/ADGRA2/COL15A1/APLNR/GTF2I/SEMA3E/MEOX2/FAP/BCAS3/BRCA1/ANGPT1/TJP1/ANGPTL4/SULF1/GBX2/DLL4/NOS3/EPHA2/GJA5/SPHK1/ANXA3/IL10/E…
GO:0003176	aortic valve development	35	-0.640307	-1.82823	0.00200803	0.0789262	0.0732538	1792	tags=34%, list=10%, signal=31%	SMAD6/HEY1/DLL4/NOS3/EMILIN1/ROBO1/SNAI1/GATA4/HEYL/ELN/ROBO2/NKX2-5
GO:0007159	leukocyte cell-cell adhesion	337	0.446724	1.8025	0.00200803	0.0789262	0.0732538	3294	tags=38%, list=19%, signal=32%	PLA2G2D/HLA-DPB1/FUT9/ZBTB16/PLA2G2F/HLA-DQA2/HLA-DRA/CCL21/FCGR2B/HLA-DPA1/HLA-DMA/HLA-DRB1/CCL19/ICOS/FOXJ1/VTCN1/SIRPG/CCL5/CD27/IL12A/PAWR/NOD2/HLA-DMB/IL36B/ADTRP/HLA-DQA1/CD74/CCR2/HLA-DOB/LCK/ALOX5/HLA-DOA/CORO1A/IL15/MYB/GATA3/LAX1/ITGAL/CD5/RPS3/HLA-E/CD40LG/LGALS9C/CD6/CD177/BMI1/PTPN6/HLA-DQB2/CD3E/RASAL3/SELPLG/RHOH/TBX21/SLAMF1/CD4/SASH3/TESPA1/PYCARD/FERMT3/IL20RB/CD24/PIK3R6/LILRB4…
GO:0030198	extracellular matrix organization	282	-0.440352	-1.72914	0.00200803	0.0789262	0.0732538	2437	tags=31%, list=14%, signal=27%	TNXB/GFAP/LOX/COL9A2/P3H4/ELANE/ADAMTS2/ANTXR1/SH3PXD2B/ITGB1/EGFLAM/COL14A1/FKBP10/ADAMTS14/MELTF/LOXL2/OLFML2A/TNF/TLL2/MMP19/ADAMTS12/NTNG2/KLK4/EFEMP2/KAZALD1/TGFBI/COL13A1/ADAM10/RXFP1/ADAMTS7/FURIN/AEBP1/COL15A1/LAMC1/ADAMTS16/FAP/COL16A1/SULF1/PXDN/LAMB1/COL5A2/EMILIN1/ADAMTS9/APLP1/MMP16/COL19A1/DAG1/MMP14/ADAMTS1/COL18A1/ADAMTS5/TNR/APP/MMP12/FOXF1/COL4A2/COL1A2/EGFL6/MMP9/COL1A1/HPN/SLC…
GO:0051960	regulation of nervous system development	404	-0.362695	-1.47191	0.00200803	0.0789262	0.0732538	2627	tags=25%, list=15%, signal=22%	AGRN/CTNNA1/PCM1/DLG5/IL1RAP/TG/HOXB3/CTNNB1/NFATC4/RND2/NEURL1/GFAP/LDLR/PAK3/SEMA4G/MYRF/ASPA/TNFRSF21/HMGB2/CHD7/EPHA4/FEZF1/CLCF1/BHLHE41/TNF/HIF1A/NLGN3/ELL3/SORL1/SEMA6B/OLIG2/NRP1/S100B/ASPM/HEY1/DRAXIN/WNT3/LHX2/SRPX2/SOX8/LIMK1/RARB/E2F1/ADGRL2/SEMA3E/LRP2/ZNF365/NGF/SEMA4F/DUSP10/MAPT/GBX2/DLL4/DLX2/MAP6/DAAM2/XRCC2/SEMA3A/DAG1/TRPC6/SEMA4C/SOX11/KIF14/SEMA5A/FN1/ROBO1/BDNF/SEMA3D/ADGRB…
GO:0002460	adaptive immune response based on somatic recombination of immune receptors built from immunoglobulin superfamily domains	254	0.451938	1.77273	0.00201207	0.0789262	0.0732538	2960	tags=35%, list=17%, signal=29%	IGLL5/CD1A/HLA-DPB1/CR2/CD1B/FCER2/HLA-DQA2/HLA-DRA/FCGR2B/CD1E/HLA-DPA1/CD1C/CD8A/CLEC7A/HLA-DMA/HLA-DRB1/CCL19/KLRC1/FOXJ1/LY9/CD19/CD27/IL12A/NOD2/GZMM/HLA-DMB/HLA-DQA1/CD74/SLA2/KLRD1/SLAMF6/CCR2/HLA-DOB/SUSD4/HLA-DOA/GATA3/TREM2/HLA-E/CTSH/CD40LG/C7/PTPN6/HLA-DQB2/TBX21/SLAMF1/CD4/SASH3/HLA-F/SERPING1/IL20RB/LILRB4/NCKAP1L/WAS/KLHL6/C1QA/FUT7/CLU/INPP5D/FOXP3/NLRP3/BACH2/RIPK3/MYO1G/C17orf99…
GO:0002694	regulation of leukocyte activation	494	0.409174	1.70017	0.00201207	0.0789262	0.0732538	2972	tags=34%, list=17%, signal=29%	MZB1/IGLL5/PLA2G2D/HLA-DPB1/ZBTB16/PLA2G2F/KLRC2/HLA-DQA2/HLA-DRA/CCL21/FCGR2B/HLA-DPA1/CLEC7A/HLA-DMA/HLA-DRB1/CCL19/CD22/ICOS/FOXJ1/VTCN1/SIRPG/CST7/CCL5/SPINK5/CD19/CD27/CD300LF/IL12A/PAWR/TSLP/BST1/NOD2/FOXN1/HLA-DMB/TYROBP/IL36B/HLA-DQA1/CD74/IKZF3/NFAM1/STAP1/TAC1/CCR2/HLA-DOB/LCK/FGR/SIT1/FCRL3/GAL/HLA-DOA/CORO1A/TNFRSF13B/MIR17HG/IL15/MYB/CD2/GATA3/TREM2/LAX1/WNT3A/CEBPA/CD5/RPS3/HLA-E/CD…
GO:0002708	positive regulation of lymphocyte mediated immunity	101	0.541381	1.89669	0.00201207	0.0789262	0.0732538	2954	tags=38%, list=17%, signal=32%	CD1A/CD1B/FCER2/KLRC2/HLA-DRA/CD1E/CD1C/HLA-DRB1/IL12A/NOD2/KLRD1/SLAMF6/GATA3/TREM2/HLA-E/KIR2DL4/TBX21/SLAMF1/RAET1E/SASH3/HLA-F/FOXP3/NLRP3/VAV1/C17orf99/CD1D/LAMP1/IL18R1/KLRK1/RASGRP1/IL18/IL4/IL12RB1/PTPRC/CD226/TRAF6/SH2D1A/LAG3
GO:0032609	interferon-gamma production	101	0.543463	1.90398	0.00201207	0.0789262	0.0732538	3328	tags=47%, list=19%, signal=38%	HLA-DPB1/HLA-DPA1/CLEC7A/HLA-DRB1/IL12A/NOD2/SLAMF6/CCR2/CD2/GATA3/IRF8/LGALS9C/CD3E/TLR7/SLAMF1/SASH3/PGLYRP2/PYCARD/IL20RB/LILRB4/CD244/LAPTM5/IL36RN/NLRP6/TXK/CCR7/FOXP3/RIPK3/GAS6/IL18R1/BTN3A1/PTPN22/HAVCR2/RASGRP1/IL18/VSIR/IL12RB2/CD47/IL12RB1/CD96/CD226/EBI3/TLR8/LGALS9/PDCD1LG2/ZC3H12A/TLR9
GO:0032649	regulation of interferon-gamma production	101	0.543463	1.90398	0.00201207	0.0789262	0.0732538	3328	tags=47%, list=19%, signal=38%	HLA-DPB1/HLA-DPA1/CLEC7A/HLA-DRB1/IL12A/NOD2/SLAMF6/CCR2/CD2/GATA3/IRF8/LGALS9C/CD3E/TLR7/SLAMF1/SASH3/PGLYRP2/PYCARD/IL20RB/LILRB4/CD244/LAPTM5/IL36RN/NLRP6/TXK/CCR7/FOXP3/RIPK3/GAS6/IL18R1/BTN3A1/PTPN22/HAVCR2/RASGRP1/IL18/VSIR/IL12RB2/CD47/IL12RB1/CD96/CD226/EBI3/TLR8/LGALS9/PDCD1LG2/ZC3H12A/TLR9
GO:0032735	positive regulation of interleukin-12 production	37	0.636012	1.86999	0.00201207	0.0789262	0.0732538	3328	tags=49%, list=19%, signal=40%	CLEC7A/CCL19/NOD2/IRF8/CD40LG/IRF5/IL16/LTB/LAPTM5/SYK/CCR7/IRF1/SCIMP/MDK/TRAF6/LGALS9/PLCG2/TLR9
GO:0032944	regulation of mononuclear cell proliferation	211	0.453464	1.73356	0.00201207	0.0789262	0.0732538	2871	tags=36%, list=16%, signal=31%	MZB1/PLA2G2D/HLA-DPB1/PLA2G2F/FCGR2B/HLA-DPA1/HLA-DRB1/CCL19/CD22/FOXJ1/VTCN1/CCL5/IL12A/PAWR/BST1/HLA-DMB/TYROBP/CD74/IKZF3/TAC1/CCR2/FCRL3/GAL/CORO1A/TNFRSF13B/IL15/WNT3A/RPS3/HLA-E/CD40LG/LGALS9C/CD6/BMI1/PTPN6/CD3E/RASAL3/CD38/SLAMF1/SASH3/PYCARD/IRS2/IL20RB/CD24/LILRB4/NCKAP1L/LMO1/SFTPD/INPP5D/SYK/BCL2/CCDC88B/CBLB/FOXP3/RIPK3/IRF1/CD1D/IL7/LST1/PRKCQ/TNFRSF1B/PTPN22/CARD11/BLK/TNFSF8/HAVCR…
GO:0043588	skin development	245	0.42291	1.64988	0.00201207	0.0789262	0.0732538	2324	tags=28%, list=13%, signal=25%	KRT71/TCHH/KRT25/SPRR2F/SPRR4/KRT27/LCE3A/ASCL4/SOSTDC1/FA2H/CDH3/ALOX15B/SPRR3/APCDD1/DNASE1L2/ITGB4/KRT9/KRT36/OVOL1/ITGB6/WNT10A/SPINK5/SPRR2A/FOXN1/GRHL3/FGFR2/FOXQ1/TGM1/FERMT1/KDF1/HPSE/GAL/RYR1/TGM3/GRHL2/OVOL2/ACER1/SPRR2E/SPRR2D/LGR5/IRF6/TXNIP/LGR4/SPRR2G/SOX21/BCL11B/CERS3/WNT10B/LTB/GJB3/CLDN4/EVPL/TP63/GRHL1/ABCA12/EDAR/PTCH2/CLDN1/ALOX12B/FOXE1/UGCG/BCL2/TFAP2B/DSP/PPL/CASP14/IVL/KR…
GO:0048704	embryonic skeletal system morphogenesis	85	-0.502097	-1.68438	0.00201207	0.0789262	0.0732538	3195	tags=36%, list=18%, signal=30%	CHST11/NDST1/HOXD3/HOXB5/OSR1/HOXA1/TBX15/HOXB3/CTNNB1/SIX1/HOXA9/HOXB9/HOXD4/HOXA4/SIX2/HOXB6/DLX2/SATB2/MMP16/MMP14/SOX11/ALX4/MDFI/HOXB2/BMP7/HOXB8/HOXA7/HOXA6/HOXD10/EYA1/COL2A1
GO:0140014	mitotic nuclear division	271	-0.475272	-1.85328	0.00201207	0.0789262	0.0732538	3448	tags=34%, list=20%, signal=28%	EPS8/CDT1/CDK5RAP2/UBE2S/TACC3/DUSP1/NCAPD2/CD28/TTK/KIFC1/LRP5/INCENP/SMC3/FBXO5/KPNB1/TRIP13/KIF2A/CDC20/SMC2/KIF20B/KIF2C/L3MBTL1/RMDN1/SPDL1/NCAPD3/CUL3/FLNA/STAG1/TPR/NEK2/CENPK/PINX1/USP16/ZWILCH/SMC1B/AURKA/NCAPG2/MAD2L1/SMC1A/PTTG1/FBXO43/MYBL2/MKI67/AURKB/KIF11/CENPF/RACGAP1/IGF1/CCNB1/NUF2/NDE1/MAP9/PKMYT1/CDCA5/CDC25C/TPX2/PLK1/SGO2/CDCA8/KNSTRN/CENPE/SGO1/NCAPG/UBE2C/TEX14/BUB1/SPHK1/…
GO:0001910	regulation of leukocyte mediated cytotoxicity	74	0.669368	2.22409	0.00201613	0.0789262	0.0732538	2972	tags=55%, list=17%, signal=46%	CLEC12B/CD1A/CD1B/KLRC2/HLA-DRA/FCGR2B/CD1E/CD1C/HLA-DRB1/KLRC1/IL12A/DNASE1L3/TYROBP/KLRD1/STAP1/SLAMF6/HLA-E/ARRB2/KIR2DL4/RAET1E/SERPINB4/HLA-F/PIK3R6/NCKAP1L/RIPK3/VAV1/IL7R/CD1D/LAMP1/ITGAM/CX3CR1/KLRK1/HAVCR2/RASGRP1/IL12RB1/PTPRC/PPP3CB/CD226/SH2D1A/LAG3/LGALS9
GO:0050778	positive regulation of immune response	440	0.415647	1.71508	0.00201613	0.0789262	0.0732538	3029	tags=32%, list=17%, signal=28%	IGLL5/CD79A/CD1A/HLA-DPB1/CR2/CD79B/CD1B/ZBP1/FCER2/KLRC2/HLA-DRA/FCGR2B/CD1E/CD1C/CLEC7A/HLA-DRB1/CCL19/CD22/VTCN1/UBASH3A/CCL5/CD19/IL12A/PAWR/LILRA2/NOD2/GCSAML/HLA-DMB/TYROBP/HMSD/CD74/NFAM1/SLA2/KLRD1/STAP1/SLAMF6/CCR2/LCK/SUSD4/FGR/FCRL3/CTSG/IL15/MYB/GATA3/TREM2/LAX1/RPS3/HLA-E/C7/GCSAM/CD177/FPR3/CD247/PTPN6/CD3E/CFD/BLNK/KIR2DL4/CD38/HCK/TBX21/KLK7/CYBA/SLAMF1/RAET1E/CD4/SASH3/HLA-F/TESP…
GO:0007059	chromosome segregation	313	-0.410701	-1.62934	0.0020202	0.0789262	0.0732538	3409	tags=34%, list=19%, signal=28%	PSMC3IP/CDT1/CDK5RAP2/TACC3/DUSP1/NCAPD2/MIS18A/TTK/KIFC1/ECT2/FEN1/CENPQ/INCENP/SMC3/CIAO1/TERF1/FBXO5/KPNB1/TRIP13/CENPX/CDC20/SMC2/KIF2C/RMDN1/SPDL1/CENPH/NCAPD3/CUL3/BRIP1/STAG1/SKA2/CTNNB1/TPR/NEK2/CENPK/PINX1/P3H4/ZWILCH/TOP1/SMC1B/SKA3/NCAPG2/MAD2L1/FAM83D/SMC1A/PTTG1/MLH3/GEM/MKI67/AURKB/CENPF/RACGAP1/CENPN/CCNB1/TEX11/NUF2/CCNE2/FANCD2/CENPW/NDE1/OIP5/CDCA5/PLK1/SGO2/CDCA8/KNSTRN/CENPE/S…
GO:0021536	diencephalon development	54	-0.535463	-1.67134	0.0020202	0.0789262	0.0732538	1679	tags=26%, list=10%, signal=24%	OLIG2/NRP1/ALDH1A2/KCNC1/GBX2/SEMA3A/SEMA5A/PTN/ARX/HAP1/PAX6/DRD2/SALL1/KCNC2
GO:0030098	lymphocyte differentiation	342	0.423596	1.71246	0.0020202	0.0789262	0.0732538	3381	tags=34%, list=19%, signal=28%	PLA2G2D/CD79A/POU2AF1/CR2/CD79B/ZBTB16/HLA-DRA/FCGR2B/CD8A/HLA-DRB1/CCL19/KLRC1/FOXJ1/LY9/SPINK5/CD19/CD27/EOMES/CD3D/FOXN1/IL36B/CD74/IKZF3/NFAM1/SLAMF6/CCR2/LCK/FCRL3/HLA-DOA/MIR17HG/IL15/MYB/CD2/GATA3/IRF8/CD40LG/CD3G/BMI1/PTPN6/BCL11B/CD3E/KIT/BLNK/PTK2B/FLT3/RHOH/TBX21/SLAMF1/CD4/SASH3/TESPA1/PGLYRP2/PIK3R6/LILRB4/NCKAP1L/RPS6/CD83/TOX/FUT7/INPP5D/SYK/BCL2/CCR7/FOXP3/NLRP3/IKZF1/RIPK3/VAV1/I…
GO:0032943	mononuclear cell proliferation	258	0.455853	1.78858	0.0020202	0.0789262	0.0732538	3778	tags=41%, list=21%, signal=33%	MZB1/PLA2G2D/CD79A/HLA-DPB1/CR2/PLA2G2F/FCGR2B/HLA-DPA1/HLA-DRB1/CCL19/CD22/FOXJ1/VTCN1/CCL5/CD19/IL12A/PAWR/BST1/HLA-DMB/TYROBP/CD74/IKZF3/TAC1/CCR2/FCRL3/GAL/CORO1A/TNFRSF13B/IL15/WNT3A/RPS3/HLA-E/CD40LG/FKBP1B/LGALS9C/CD6/BMI1/PTPN6/CD3E/RASAL3/FLT3/CD38/SLAMF1/SASH3/PYCARD/IRS2/IL20RB/CD24/LILRB4/NCKAP1L/LMO1/IMPDH2/RPS6/SFTPD/INPP5D/SYK/BCL2/CCDC88B/CBLB/FOXP3/RIPK3/IRF1/IL7R/CD1D/GAPT/IL7/L…
GO:0046651	lymphocyte proliferation	256	0.45794	1.79765	0.0020202	0.0789262	0.0732538	3778	tags=41%, list=21%, signal=33%	MZB1/PLA2G2D/CD79A/HLA-DPB1/CR2/PLA2G2F/FCGR2B/HLA-DPA1/HLA-DRB1/CCL19/CD22/FOXJ1/VTCN1/CCL5/CD19/IL12A/PAWR/BST1/HLA-DMB/TYROBP/CD74/IKZF3/TAC1/CCR2/FCRL3/GAL/CORO1A/TNFRSF13B/IL15/WNT3A/RPS3/HLA-E/CD40LG/FKBP1B/LGALS9C/CD6/BMI1/PTPN6/CD3E/RASAL3/FLT3/CD38/SLAMF1/SASH3/PYCARD/IRS2/IL20RB/CD24/LILRB4/NCKAP1L/LMO1/IMPDH2/RPS6/SFTPD/INPP5D/SYK/BCL2/CCDC88B/CBLB/FOXP3/RIPK3/IRF1/IL7R/CD1D/GAPT/IL7/L…
GO:0050768	negative regulation of neurogenesis	128	-0.473221	-1.69082	0.0020202	0.0789262	0.0732538	1751	tags=25%, list=10%, signal=23%	SORL1/SEMA6B/NRP1/DRAXIN/WNT3/LHX2/SEMA3E/SEMA4F/DUSP10/DLX2/DAAM2/SEMA3A/TRPC6/SEMA4C/SOX11/SEMA5A/SEMA3D/TNR/SEMA3B/NTN1/CCL11/PTN/NTRK3/IL6/BMP7/VAX1/SPP1/DCC/PAX6/MCF2/MT3/LIN28A
GO:0051783	regulation of nuclear division	128	-0.54701	-1.95447	0.0020202	0.0789262	0.0732538	3401	tags=40%, list=19%, signal=32%	CDT1/CDK5RAP2/DUSP1/CD28/TTK/LRP5/FBXO5/MSX1/TRIP13/CDC20/KIF20B/L3MBTL1/SPDL1/GPR3/CUL3/TPR/PLCB1/NEK2/ZWILCH/RAD51AP1/AURKA/MAD2L1/FBXO43/MKI67/AURKB/CENPF/IGF1/CCNB1/OOEP/PKMYT1/CDC25C/PLK1/TEX14/BUB1/SPHK1/DLGAP5/NUSAP1/CDCA2/NDC80/ESPL1/PRDM7/EGF/BUB1B/IGF2/HOXA13/BMP7/IL1A/PDE3A/EDN3/SPATA22/LIF
GO:0071103	DNA conformation change	194	-0.395412	-1.4889	0.0020202	0.0789262	0.0732538	3789	tags=32%, list=21%, signal=25%	HAT1/SUV39H1/ANXA1/ASCC3/CHD4/BEND3/SMARCA5/NBN/CHAF1B/NCAPD2/MIS18A/XRCC5/HNRNPA2B1/NAP1L4/INCENP/DHX36/SMC2/NCAPD3/MCM8/BRIP1/MCM2/MCM3/NASP/NPM1/CDK1/TOP1/ERCC6L/NCAPG2/NAP1L5/POLQ/HMGB2/MCM6/MCM4/CHD7/RTEL1/HMGB3/CDAN1/PIF1/CHTF18/GTF2H2/TSPYL2/RECQL4/CCNB1/RAD51/CENPW/HMGA2/OIP5/CDCA5/BLM/PLK1/NAV2/HJURP/NCAPG/RAD54L/RECQL/ASF1B/NUSAP1/NCAPH/TOP2A/SMC4/TSPYL5/ERN2
GO:0099072	regulation of postsynaptic membrane neurotransmitter receptor levels	53	-0.528877	-1.64329	0.0020202	0.0789262	0.0732538	1960	tags=26%, list=11%, signal=24%	MAPK10/OPHN1/ADAM10/DLG4/GPC4/DAG1/SNAP25/CPT1C/GPC6/GSG1L/GRIP1/CACNG8/FRRS1L/ITGB3
GO:0001913	T cell mediated cytotoxicity	42	0.703138	2.12494	0.00202429	0.0789262	0.0732538	2702	tags=52%, list=15%, signal=44%	CD1A/CD1B/HLA-DRA/FCGR2B/CD1E/CD1C/HLA-DRB1/KLRC1/IL12A/GZMM/KLRD1/HLA-E/CTSH/HLA-F/NCKAP1L/RIPK3/IL7R/CD1D/CTSC/IL12RB1/PTPRC/PPP3CB
GO:0002699	positive regulation of immune effector process	213	0.426003	1.62996	0.00202429	0.0789262	0.0732538	2972	tags=35%, list=17%, signal=29%	MZB1/CD1A/CD1B/FCER2/KLRC2/HLA-DRA/CD1E/CD1C/CLEC7A/HLA-DRB1/CCL19/IL12A/NOD2/HLA-DMB/TYROBP/CD74/KLRD1/STAP1/SLAMF6/CCR2/FGR/MYB/GATA3/TREM2/HLA-E/CD177/KIT/KIR2DL4/TBX21/KLK7/SLAMF1/RAET1E/SASH3/HLA-F/CD244/LAPTM5/STXBP2/SYK/PTAFR/CD84/FOXP3/NLRP3/VAV1/C17orf99/XBP1/CD1D/LAMP1/IL18R1/ITGB2/GATA2/PTPN22/STXBP1/ITGAM/KLRK1/SCIMP/BLK/INAVA/RBP4/RASGRP1/IL18/IL4/IL12RB1/PTPRC/VAMP8/TRIM6/RPS19/IL13…
GO:0002703	regulation of leukocyte mediated immunity	209	0.494231	1.88621	0.00202429	0.0789262	0.0732538	2972	tags=41%, list=17%, signal=34%	CLEC12B/CD1A/CR2/CD1B/FCER2/KLRC2/HLA-DRA/FCGR2B/CD1E/CD1C/CLEC7A/HLA-DRB1/KLRC1/FOXJ1/IL12A/DNASE1L3/NOD2/TYROBP/KLRD1/STAP1/SLAMF6/CCR2/SUSD4/FGR/GATA3/TREM2/HLA-E/ARRB2/CD177/PTPN6/KIT/KIR2DL4/TBX21/SLAMF1/RAET1E/SERPINB4/SASH3/HLA-F/IL20RB/PIK3R6/LILRB4/NCKAP1L/WAS/PRAM1/STXBP2/FUT7/SYK/PTAFR/CD84/FOXP3/NLRP3/RIPK3/VAV1/C17orf99/IL7R/CD1D/LAMP1/IL18R1/ITGB2/GATA2/TNFRSF1B/STXBP1/ITGAM/CX3CR1/…
GO:0010721	negative regulation of cell development	163	-0.479992	-1.77169	0.00202429	0.0789262	0.0732538	1925	tags=31%, list=11%, signal=28%	CTNNA1/PCM1/CTNNB1/NFATC4/LDLR/SEMA4G/FBN1/MELTF/TNF/NPR2/IGF1/SORL1/SEMA6B/NRP1/KANK1/RFLNB/DRAXIN/WNT3/LHX2/SEMA3E/SEMA4F/DUSP10/DLX2/S1PR3/DAAM2/SEMA3A/TRPC6/SEMA4C/SPRY4/SOX11/DMTN/SEMA5A/SEMA3D/TNR/SEMA3B/NTN1/CCL11/PTN/NTRK3/IL6/BMP7/VAX1/SPP1/DCC/POSTN/PAX6/MCF2/NPPC/MT3/PAEP/LIN28A
GO:0002449	lymphocyte mediated immunity	246	0.483867	1.88543	0.0020284	0.0789262	0.0732538	2972	tags=39%, list=17%, signal=33%	IGLL5/CLEC12B/CD1A/HLA-DPB1/CR2/CD1B/FCER2/KLRC2/HLA-DQA2/HLA-DRA/FCGR2B/CD1E/HLA-DPA1/CD1C/CD8A/HLA-DMA/HLA-DRB1/KLRF2/KLRC1/FOXJ1/CD19/CD27/IL12A/NOD2/GZMM/HLA-DMB/HLA-DQA1/CD74/SLA2/KLRD1/SLAMF6/CCR2/HLA-DOB/SUSD4/HLA-DOA/CORO1A/GATA3/TREM2/HLA-E/CTSH/CD40LG/C7/ARRB2/PTPN6/HLA-DQB2/KIR2DL4/TBX21/SLAMF1/RAET1E/SERPINB4/SASH3/HLA-F/SERPING1/IL20RB/PIK3R6/LILRB4/NCKAP1L/WAS/C1QA/FUT7/CLU/INPP5D/F…
GO:0000070	mitotic sister chromatid segregation	161	-0.487665	-1.79574	0.00203252	0.0789262	0.0732538	3401	tags=39%, list=19%, signal=31%	CDT1/CDK5RAP2/TACC3/DUSP1/NCAPD2/TTK/KIFC1/INCENP/SMC3/FBXO5/KPNB1/TRIP13/CDC20/SMC2/KIF2C/RMDN1/SPDL1/NCAPD3/CUL3/TPR/NEK2/CENPK/PINX1/ZWILCH/SMC1B/NCAPG2/MAD2L1/SMC1A/PTTG1/AURKB/CENPF/RACGAP1/CCNB1/NUF2/CDCA5/PLK1/SGO2/CDCA8/KNSTRN/CENPE/SGO1/NCAPG/UBE2C/TEX14/BUB1/SPAG5/MAP10/DLGAP5/CDC6/NUSAP1/KIF14/KIF23/NDC80/ESPL1/NCAPH/KIF18B/PRC1/KIF25/KIF18A/BUB1B/KIF4A/SMC4
GO:0031054	pre-miRNA processing	11	-0.803137	-1.77661	0.00203252	0.0789262	0.0732538	13	tags=18%, list=0%, signal=18%	DROSHA/LIN28A
GO:0099633	protein localization to postsynaptic specialization membrane	11	-0.818718	-1.81108	0.00203252	0.0789262	0.0732538	1515	tags=45%, list=9%, signal=42%	ADAM10/DLG4/GPC4/DAG1/GPC6
GO:0099645	neurotransmitter receptor localization to postsynaptic specialization membrane	11	-0.818718	-1.81108	0.00203252	0.0789262	0.0732538	1515	tags=45%, list=9%, signal=42%	ADAM10/DLG4/GPC4/DAG1/GPC6
GO:0002250	adaptive immune response	377	0.467599	1.89704	0.00203666	0.0789262	0.0732538	2960	tags=37%, list=17%, signal=31%	TNFRSF17/IGLL5/ALOX15/CD79A/CD1A/HLA-DPB1/CR2/CD79B/CD1B/FCER2/KLRC2/HLA-DQA2/HLA-DRA/FCGR2B/CD1E/HLA-DPA1/CD1C/CD8A/JCHAIN/CLEC7A/HLA-DMA/HLA-DRB1/CCL19/KLRC1/FOXJ1/VTCN1/LY9/CD8B/CD19/CD27/EOMES/IL12A/CD3D/NOD2/GZMM/HLA-DMB/HLA-DQA1/CD74/SLA2/KLRD1/SLAMF6/CCR2/HLA-DOB/SUSD4/SIT1/CTSS/HLA-DOA/TNFRSF13B/TRGC1/GATA3/TREM2/LAX1/CD48/PDCD1/CLEC10A/HLA-E/CTSH/CD40LG/C7/CD6/CD3G/CD7/MCOLN2/CD247/PTPN6…
GO:0003179	heart valve morphogenesis	52	-0.610933	-1.8909	0.00203666	0.0789262	0.0732538	1792	tags=33%, list=10%, signal=29%	SMAD6/HEY1/DCHS1/DLL4/NOS3/GJA5/EMILIN1/ADAMTS9/ROBO1/SNAI1/GATA4/TBX5/HEYL/ELN/ROBO2/STRA6/NKX2-5
GO:0045954	positive regulation of natural killer cell mediated cytotoxicity	23	0.717369	1.89399	0.00203666	0.0789262	0.0732538	2954	tags=61%, list=17%, signal=51%	KLRC2/IL12A/KLRD1/SLAMF6/HLA-E/RAET1E/HLA-F/VAV1/LAMP1/KLRK1/RASGRP1/CD226/SH2D1A/LAG3
GO:0002495	antigen processing and presentation of peptide antigen via MHC class II	29	0.750998	2.10317	0.00204082	0.0789262	0.0732538	1587	tags=62%, list=9%, signal=57%	HLA-DPB1/HLA-DQA2/HLA-DRA/FCGR2B/HLA-DPA1/HLA-DMA/HLA-DRB1/HLA-DMB/HLA-DQA1/CD74/HLA-DOB/CTSS/HLA-DOA/TREM2/HLA-DQB2/PYCARD/CTSD/CTSV
GO:0002521	leukocyte differentiation	493	0.357487	1.48226	0.00204082	0.0789262	0.0732538	3381	tags=31%, list=19%, signal=26%	POU4F1/PLA2G2D/CD79A/MT1G/POU2AF1/CR2/CD79B/TESC/ZBTB16/HLA-DRA/FCGR2B/UBD/CD8A/HLA-DRB1/CCL19/KLRC1/FOXJ1/ITGB6/LY9/SPINK5/CD19/CD27/EOMES/CD3D/FOXN1/TYROBP/IL36B/CD74/IKZF3/NFAM1/SLAMF6/CCR2/LCK/FCRL3/HCLS1/HLA-DOA/MIR17HG/IL15/MYB/CD2/GATA3/TREM2/CEBPA/IRF8/CD40LG/CD3G/BMI1/PTPN6/BCL11B/CD3E/KIT/BLNK/PTK2B/FLT3/CEBPE/RHOH/TBX21/SLAMF1/CD4/SASH3/TESPA1/PGLYRP2/PIK3R6/LILRB4/NCKAP1L/MYC/RPS6/CD8…
GO:0002764	immune response-regulating signaling pathway	360	0.44313	1.79012	0.00204082	0.0789262	0.0732538	3780	tags=38%, list=21%, signal=30%	IGLL5/CD79A/CLEC12B/HLA-DPB1/CR2/CD79B/KLRC2/FCGR2B/CLEC7A/HLA-DRB1/CD22/KLRC1/VTCN1/UBASH3A/CD19/CD300LF/PAWR/LILRA2/NOD2/GCSAML/TYROBP/NFAM1/SLA2/SLC15A3/KLRD1/STAP1/SMPDL3B/LCK/FGR/NOP53/FCRL3/CTSS/CLEC4E/GATA3/TREM2/LAX1/RPS3/CTSH/ARRB2/GCSAM/TLR5/FPR3/CD247/S100A14/LGR4/PTPN6/TLR10/CD3E/KIT/BLNK/CD38/HCK/TLR7/LILRA4/CYBA/MS4A2/FLOT1/TESPA1/IL20RB/CD24/LILRB4/NCKAP1L/LAPTM5/PRAM1/C3AR1/C5AR2/…
GO:0051961	negative regulation of nervous system development	131	-0.482471	-1.72927	0.00204082	0.0789262	0.0732538	1751	tags=25%, list=10%, signal=23%	SORL1/SEMA6B/NRP1/DRAXIN/WNT3/LHX2/SEMA3E/SEMA4F/DUSP10/DLX2/DAAM2/SEMA3A/TRPC6/SEMA4C/SOX11/SEMA5A/SEMA3D/TNR/SEMA3B/NTN1/CCL11/PTN/NTRK3/IL6/BMP7/VAX1/SPP1/DCC/ROBO2/PAX6/MCF2/MT3/LIN28A
GO:0002504	antigen processing and presentation of peptide or polysaccharide antigen via MHC class II	31	0.700394	1.99324	0.00204499	0.0789262	0.0732538	1587	tags=58%, list=9%, signal=53%	HLA-DPB1/HLA-DQA2/HLA-DRA/FCGR2B/HLA-DPA1/HLA-DMA/HLA-DRB1/HLA-DMB/HLA-DQA1/CD74/HLA-DOB/CTSS/HLA-DOA/TREM2/HLA-DQB2/PYCARD/CTSD/CTSV
GO:0000725	recombinational repair	126	-0.450024	-1.59999	0.00204918	0.0789262	0.0732538	5127	tags=48%, list=29%, signal=34%	PALB2/PARP1/SFPQ/ACTR2/RFWD3/NIPBL/INO80/FANCM/GEN1/MUS81/FAN1/RPA1/CDC7/PARPBP/SMC6/SETD2/RAD21/RMI2/PSMD14/FANCB/MORF4L1/FUS/RAD51C/TIMELESS/NBN/AUNIP/RHNO1/GINS2/CGAS/AP5Z1/FEN1/WRAP53/MCM8/MCM2/RBBP8/RPA3/ERCC5/MCM3/RAD51AP1/POLQ/MCM6/TONSL/MCM4/RTEL1/REV3L/RECQL4/PPP4R2/RAD51/OOEP/CDC45/BLM/GINS4/RAD54L/BRCA1/ZNF365/RECQL/XRCC2/TP53BP1/DMC1/TEX15
GO:0001911	negative regulation of leukocyte mediated cytotoxicity	24	0.713213	1.90265	0.00204918	0.0789262	0.0732538	3408	tags=71%, list=19%, signal=57%	CLEC12B/FCGR2B/KLRC1/KLRD1/HLA-E/ARRB2/KIR2DL4/SERPINB4/HLA-F/NCKAP1L/IL7R/CX3CR1/HAVCR2/PTPRC/PPP3CB/LGALS9/SERPINB9
GO:0001916	positive regulation of T cell mediated cytotoxicity	24	0.748255	1.99614	0.00204918	0.0789262	0.0732538	2592	tags=50%, list=15%, signal=43%	CD1A/CD1B/HLA-DRA/CD1E/CD1C/HLA-DRB1/IL12A/HLA-E/HLA-F/CD1D/IL12RB1/PTPRC
GO:0002456	T cell mediated immunity	96	0.552323	1.89688	0.00204918	0.0789262	0.0732538	2702	tags=42%, list=15%, signal=35%	CD1A/CD1B/HLA-DRA/FCGR2B/CD1E/CD1C/CD8A/HLA-DRB1/KLRC1/IL12A/NOD2/GZMM/KLRD1/CCR2/GATA3/HLA-E/CTSH/TBX21/SLAMF1/SASH3/HLA-F/IL20RB/LILRB4/NCKAP1L/WAS/FUT7/FOXP3/NLRP3/RIPK3/MYO1G/IL7R/CD1D/IL18R1/TNFRSF1B/IL18/CTSC/IL4/IL12RB1/PTPRC/PPP3CB
GO:0002717	positive regulation of natural killer cell mediated immunity	28	0.666279	1.84005	0.00204918	0.0789262	0.0732538	2954	tags=54%, list=17%, signal=45%	KLRC2/IL12A/KLRD1/SLAMF6/HLA-E/KIR2DL4/RAET1E/HLA-F/VAV1/LAMP1/KLRK1/RASGRP1/CD226/SH2D1A/LAG3
GO:0031342	negative regulation of cell killing	28	0.691896	1.91079	0.00204918	0.0789262	0.0732538	3408	tags=71%, list=19%, signal=58%	CLEC12B/FCGR2B/KLRC1/KLRD1/HLA-E/ARRB2/KIR2DL4/SERPINB4/HLA-F/NCKAP1L/IL7R/CX3CR1/HAVCR2/IL4/PTPRC/PPP3CB/IL13/LGALS9/KRT6A/SERPINB9
GO:0042110	T cell activation	443	0.442897	1.82134	0.00204918	0.0789262	0.0732538	2972	tags=33%, list=17%, signal=28%	PLA2G2D/HLA-DPB1/JAML/ZBTB16/PLA2G2F/HLA-DQA2/HLA-DRA/CCL21/FCGR2B/HLA-DPA1/CD1C/CD8A/CLEC7A/HLA-DMA/HLA-DRB1/CCL19/ICOS/KLRC1/FOXJ1/VTCN1/LY9/SIRPG/CD8B/CCL5/SPINK5/CD27/EOMES/IL12A/PAWR/CD3D/NOD2/FOXN1/HLA-DMB/IL36B/HLA-DQA1/CD74/SLA2/SLAMF6/CCR2/HLA-DOB/LCK/SIT1/HLA-DOA/CORO1A/IL15/MYB/CD2/GATA3/LAX1/ITGAL/CD48/CD5/RPS3/HLA-E/CD40LG/FKBP1B/LGALS9C/CD6/CD3G/CD7/BMI1/PTPN6/BCL11B/HLA-DQB2/CD3E/R…
GO:0043302	positive regulation of leukocyte degranulation	24	0.732543	1.95422	0.00204918	0.0789262	0.0732538	2960	tags=67%, list=17%, signal=56%	KLRC2/FGR/CD177/HLA-F/SYK/PTAFR/LAMP1/ITGB2/GATA2/STXBP1/ITGAM/IL4/VAMP8/IL13/NPPA/IL4R
GO:0048706	embryonic skeletal system development	110	-0.466772	-1.63232	0.00204918	0.0789262	0.0732538	1529	tags=33%, list=9%, signal=30%	CHST11/NDST1/HOXD3/HOXB5/OSR1/HOXA1/TBX15/HOXB3/CTNNB1/PCSK5/SIX1/HOXA9/HOXB9/HOXD4/HOXA4/SIX2/HOXB6/SULF1/DLX2/SATB2/MMP16/MMP14/SOX11/ALX4/MDFI/XYLT1/HOXB2/COL1A1/SLC2A10/BMP7/HOXB8/HOXA7/HOXA6/HOXD10/EYA1/COL2A1
GO:0007088	regulation of mitotic nuclear division	106	-0.507151	-1.75795	0.00205339	0.0789262	0.0732538	3401	tags=39%, list=19%, signal=31%	CDT1/CDK5RAP2/DUSP1/CD28/TTK/LRP5/FBXO5/TRIP13/KIF20B/L3MBTL1/SPDL1/CUL3/TPR/NEK2/ZWILCH/AURKA/MAD2L1/FBXO43/MKI67/AURKB/CENPF/IGF1/CCNB1/PKMYT1/CDC25C/PLK1/TEX14/BUB1/SPHK1/DLGAP5/NUSAP1/CDCA2/NDC80/ESPL1/EGF/BUB1B/IGF2/HOXA13/BMP7/IL1A/EDN3
GO:0019886	antigen processing and presentation of exogenous peptide antigen via MHC class II	27	0.739334	2.0221	0.00205339	0.0789262	0.0732538	1587	tags=59%, list=9%, signal=54%	HLA-DPB1/HLA-DQA2/HLA-DRA/FCGR2B/HLA-DPA1/HLA-DMA/HLA-DRB1/HLA-DMB/HLA-DQA1/CD74/HLA-DOB/CTSS/HLA-DOA/HLA-DQB2/CTSD/CTSV
GO:1903131	mononuclear cell differentiation	389	0.415979	1.68986	0.00205761	0.0789262	0.0732538	3261	tags=33%, list=18%, signal=28%	PLA2G2D/CD79A/MT1G/POU2AF1/CR2/CD79B/ZBTB16/HLA-DRA/FCGR2B/UBD/CD8A/HLA-DRB1/CCL19/KLRC1/FOXJ1/ITGB6/LY9/SPINK5/CD19/CD27/EOMES/CD3D/FOXN1/IL36B/CD74/IKZF3/NFAM1/SLAMF6/CCR2/LCK/FCRL3/HLA-DOA/MIR17HG/IL15/MYB/CD2/GATA3/TREM2/IRF8/CD40LG/CD3G/BMI1/PTPN6/BCL11B/CD3E/KIT/BLNK/PTK2B/FLT3/RHOH/TBX21/SLAMF1/CD4/SASH3/TESPA1/PGLYRP2/PIK3R6/LILRB4/NCKAP1L/MYC/RPS6/CD83/TOX/FUT7/INPP5D/SYK/BCL2/CCR7/FOXP3…
GO:0042754	negative regulation of circadian rhythm	14	-0.763587	-1.76519	0.00206186	0.0789262	0.0732538	152	tags=29%, list=1%, signal=28%	ADORA1/SUV39H1/DRD2/PASD1
GO:0000724	double-strand break repair via homologous recombination	125	-0.447547	-1.58399	0.00206612	0.0789262	0.0732538	5127	tags=47%, list=29%, signal=34%	PALB2/PARP1/SFPQ/ACTR2/RFWD3/NIPBL/INO80/FANCM/GEN1/MUS81/FAN1/RPA1/CDC7/PARPBP/SMC6/SETD2/RAD21/RMI2/PSMD14/FANCB/MORF4L1/FUS/RAD51C/TIMELESS/NBN/AUNIP/GINS2/CGAS/AP5Z1/FEN1/WRAP53/MCM8/MCM2/RBBP8/RPA3/ERCC5/MCM3/RAD51AP1/POLQ/MCM6/TONSL/MCM4/RTEL1/REV3L/RECQL4/PPP4R2/RAD51/OOEP/CDC45/BLM/GINS4/RAD54L/BRCA1/ZNF365/RECQL/XRCC2/TP53BP1/DMC1/TEX15
GO:0019882	antigen processing and presentation	98	0.557275	1.92103	0.00206612	0.0789262	0.0732538	2216	tags=36%, list=13%, signal=31%	CD1A/HLA-DPB1/CD1B/HLA-DQA2/HLA-DRA/CCL21/FCGR2B/CD1E/HLA-DPA1/CD1C/CD8A/HLA-DMA/HLA-DRB1/CCL19/NOD2/HLA-DMB/HLA-DQA1/CD74/HLA-DOB/CTSS/HLA-DOA/TREM2/HLA-E/CTSH/HLA-DQB2/RAB33A/WDFY4/HLA-F/PYCARD/CTSD/CTSV/WAS/CCR7/CD1D/CTSF
GO:0042269	regulation of natural killer cell mediated cytotoxicity	40	0.676027	2.01777	0.00206612	0.0789262	0.0732538	2972	tags=55%, list=17%, signal=46%	CLEC12B/KLRC2/KLRC1/IL12A/KLRD1/SLAMF6/HLA-E/ARRB2/KIR2DL4/RAET1E/SERPINB4/HLA-F/PIK3R6/VAV1/LAMP1/KLRK1/HAVCR2/RASGRP1/CD226/SH2D1A/LAG3/LGALS9
GO:0042303	molting cycle	98	0.607189	2.09309	0.00206612	0.0789262	0.0732538	2472	tags=37%, list=14%, signal=32%	KRT83/KRT33B/KRTAP4-5/KRT71/KRT25/KRTAP4-3/KRT27/SOSTDC1/FA2H/CDH3/TERT/APCDD1/DNASE1L2/WNT10A/SPINK5/FOXN1/FGFR2/FOXQ1/FERMT1/HPSE/GAL/TGM3/LGR5/LGR4/SOX21/WNT10B/TP63/EDAR/PTCH2/FOXE1/BCL2/PPP1R13L/KRT17/MPZL3/PER1/LRIG1
GO:0042633	hair cycle	98	0.607189	2.09309	0.00206612	0.0789262	0.0732538	2472	tags=37%, list=14%, signal=32%	KRT83/KRT33B/KRTAP4-5/KRT71/KRT25/KRTAP4-3/KRT27/SOSTDC1/FA2H/CDH3/TERT/APCDD1/DNASE1L2/WNT10A/SPINK5/FOXN1/FGFR2/FOXQ1/FERMT1/HPSE/GAL/TGM3/LGR5/LGR4/SOX21/WNT10B/TP63/EDAR/PTCH2/FOXE1/BCL2/PPP1R13L/KRT17/MPZL3/PER1/LRIG1
GO:0050770	regulation of axonogenesis	150	-0.457202	-1.65784	0.00207039	0.0789262	0.0732538	4028	tags=41%, list=23%, signal=32%	DIP2B/THY1/TRPV2/METRN/CDH2/PLXNB2/SYNGAP1/SLIT2/SEMA7A/POU3F2/DBNL/RTN4R/PLXNA3/FGF13/SEMA6C/RTN4/NEFL/MAP2K1/EIF4G2/FSTL4/SEMA5B/NIN/PLXNB1/MAP1B/SEMA4B/RND2/RET/PAK3/SEMA4G/LRRC4C/EPHA4/KIF13B/SEMA6B/NRP1/DRAXIN/WNT3/LIMK1/SEMA3E/NGF/SEMA4F/MAPT/MAP6/SEMA3A/SEMA4C/SEMA5A/FN1/ROBO1/BDNF/SEMA3D/L1CAM/TNR/SEMA3B/ISLR2/NTN1/PLXNB3/CHN1/BRSK1/SPP1/DCC/ROBO2/MCF2/MT3
GO:0061548	ganglion development	13	-0.775286	-1.75452	0.002079	0.0789262	0.0732538	2517	tags=54%, list=14%, signal=46%	CTNNB1/SIX1/NRP1/SEMA3A/TUBB3/RGS4/ASCL1
GO:0006349	regulation of gene expression by genetic imprinting	15	-0.787201	-1.83911	0.00208333	0.0789262	0.0732538	1262	tags=33%, list=7%, signal=31%	BRCA1/DIRAS3/IGF2/CTCFL/ZFP57
GO:0000819	sister chromatid segregation	187	-0.436419	-1.62244	0.00208768	0.0789262	0.0732538	3401	tags=36%, list=19%, signal=29%	CDT1/CDK5RAP2/TACC3/DUSP1/NCAPD2/TTK/KIFC1/FEN1/INCENP/SMC3/FBXO5/KPNB1/TRIP13/CDC20/SMC2/KIF2C/RMDN1/SPDL1/NCAPD3/CUL3/STAG1/CTNNB1/TPR/NEK2/CENPK/PINX1/ZWILCH/SMC1B/NCAPG2/MAD2L1/SMC1A/PTTG1/AURKB/CENPF/RACGAP1/CCNB1/NUF2/CDCA5/PLK1/SGO2/CDCA8/KNSTRN/CENPE/SGO1/NCAPG/UBE2C/TEX14/BUB1/SPAG5/MAP10/DLGAP5/CDC6/NUSAP1/KIF14/KIF23/ESCO2/NDC80/ESPL1/NCAPH/KIF18B/PRC1/TOP2A/KIF25/KIF18A/BUB1B/KIF4A/SM…
GO:0003170	heart valve development	62	-0.564454	-1.78758	0.00209205	0.0789262	0.0732538	1792	tags=35%, list=10%, signal=32%	MATR3/TIE1/ZFPM1/OLFM1/SMAD6/HEY1/DCHS1/APLNR/DLL4/NOS3/GJA5/EMILIN1/ADAMTS9/ROBO1/SNAI1/GATA4/TBX5/HEYL/ELN/ROBO2/STRA6/NKX2-5
GO:0008344	adult locomotory behavior	63	-0.532112	-1.68507	0.00209644	0.0789262	0.0732538	2354	tags=32%, list=13%, signal=28%	HTRA2/TMOD1/INPP5F/CHD7/EPHA4/CNP/HIPK2/FGF12/GDNF/SEZ6/APP/SPTBN4/NTSR1/HOXB8/DMRT3/LGI4/DRD2/HOXD10/ATP1A2/KCNJ10
GO:0050771	negative regulation of axonogenesis	64	-0.511285	-1.62044	0.00209644	0.0789262	0.0732538	1695	tags=27%, list=10%, signal=24%	SEMA6B/NRP1/DRAXIN/WNT3/SEMA3E/SEMA4F/SEMA3A/SEMA4C/SEMA5A/SEMA3D/TNR/SEMA3B/NTN1/SPP1/DCC/MCF2/MT3
GO:1902850	microtubule cytoskeleton organization involved in mitosis	142	-0.483242	-1.74117	0.00209644	0.0789262	0.0732538	3396	tags=37%, list=19%, signal=30%	CDK5RAP2/TACC3/PCNT/TTK/KIFC1/SMC3/CLTC/TACC2/PTPA/KPNB1/CKAP5/KIF2A/CDC20/RMDN1/SPDL1/CENPH/FLNA/ANKFN1/STAG1/TPR/NEK2/STMN1/AURKA/ITGB1/MAD2L1/SMC1A/STIL/MYBL2/WDR62/AURKB/KIF11/RACGAP1/CCNB1/NUF2/CENPA/NDE1/MAP9/TPX2/PLK1/SPRY1/CENPE/EFHC2/MAP10/DLGAP5/NUSAP1/KIF23/KIF15/NDC80/ESPL1/SPC25/PRC1/KIF4A/PAX6

## Sheet: GSEA R vs. NR at week4
ID	Description	setSize	enrichmentScore	NES	pvalue	p.adjust	qvalues	rank	leading_edge	core_enrichment
GO:0048667	cell morphogenesis involved in neuron differentiation	497	-0.367451	-1.52466	0.00120773	0.0718194	0.0613029	3580	tags=31%, list=20%, signal=25%	SIN3A/LRRC4C/ADAM10/PLXNA3/KIDINS220/KIF13B/NKX2-8/MINK1/MYCBP2/TUBB2B/APBB1/CUX2/GOLGA4/MACF1/ITGB1/TNIK/NOTCH3/CRMP1/DIP2A/SEMA3E/BHLHB9/EIF4G2/RAPH1/EFNB2/PPP1R9A/ISL1/RUFY3/PTPRZ1/SEMA4C/CDK5R1/ARHGAP33/DIP2B/NEXN/NLGN3/ENAH/NRP2/ATL1/BTBD3/DHX36/BCL11B/CUX1/AMIGO1/SCRIB/ACTB/RBFOX2/WNT5A/MAP1B/CHN1/FLRT3/LHX4/TRPC6/MEF2A/HECW2/UNC5B/TNN/NEFL/CTTN/SEMA4G/NFASC/MAP6/ADCY1/ISLR2/KIF5A/CHRNA3/CT…
GO:0002009	morphogenesis of an epithelium	465	-0.375881	-1.55214	0.00121951	0.0718194	0.0613029	3293	tags=29%, list=19%, signal=24%	SIX1/SEMA3E/FGF1/ACVR1/DAAM1/FZD6/YAP1/MMP12/SEMA4C/MTSS1/HIF1A/PHLDB2/RARG/STIL/DLG3/NRARP/LEF1/IRX2/MTOR/ADAM17/SPINT1/VANGL1/BTBD7/MMP14/SCRIB/ACTB/TNC/MSN/WNT5A/ACTG1/FLRT3/WNT4/SPINT2/WNT2B/FLNA/MIR221/PRICKLE2/MET/LRP5/CEP290/ALOX12/SNAI1/DAG1/TIMELESS/CXCR2/ADM/FERMT1/GATA4/KDR/HOXA13/FOXN4/KLK14/FAT1/GRHL3/TMEM79/PODXL/ANKRD6/CEACAM1/TBX2/DLG5/ST14/FOXE1/SULF1/DDR1/TRIM71/FOXD1/HOXB2/CTNN…
GO:0048285	organelle fission	437	-0.373211	-1.531	0.00123609	0.0718194	0.0613029	4727	tags=41%, list=27%, signal=30%	ERCC4/TRIP13/CDC14B/KIF2A/RMDN1/OBSL1/RAB11A/STAG2/ANKRD31/RNF212/TOM1L1/SPDL1/PIBF1/KLHDC8B/GOLGA2/BCL2L11/AURKB/REEP4/DNM1L/CCSAP/GPR3/UBE2I/TUBG1/MIS12/SPHK1/SMC3/GEN1/CKS2/CEP192/SMC2/ZSCAN21/CDC20/INSR/C14orf39/RANBP1/KIF2C/UBE2C/PGAM5/RAD21/TOP2B/ZWILCH/SPIRE1/CORO1C/CDK5RAP2/FANCD2/APC/TACC3/MLH3/ZWINT/L3MBTL1/STAG1/RMI1/NCAPG2/FANCM/KIF20B/PSMC3IP/UBXN2B/FMN2/KMT5A/CHMP4A/TERF1/BORA/SGO2/…
GO:0060284	regulation of cell development	453	-0.354415	-1.45829	0.00123762	0.0718194	0.0613029	3653	tags=28%, list=21%, signal=23%	P4HB/LIG4/ULK1/HES6/PLXNA3/PER2/TNFSF11/GPR68/CUX2/GOLGA4/MACF1/LDLR/DOCK1/SEMA3E/CHD7/FBXO22/BHLHB9/EIF4G2/PRKDC/CRKL/RUFY3/PTPRZ1/YAP1/SEMA4C/CDK5R1/MPL/HIF1A/DIP2B/EZH2/MTOR/DHX36/SPINT1/CUX1/AMIGO1/FBXW7/WNT5A/MAP1B/HAP1/TRPC6/BNC1/IL34/FLNA/MIR221/NEFL/DUSP10/AURKA/SEMA4G/DLX2/MAP6/HDAC4/HMGB2/ISLR2/MELTF/ACTN4/DAG1/CTNNA1/SPRY4/CHODL/SYNGAP1/EEF2K/PTPRD/RND2/E2F1/ASPM/PLXNA4/SEMA3D/SEMA3F/S…
GO:0061564	axon development	424	-0.385362	-1.57641	0.00124378	0.0718194	0.0613029	3580	tags=32%, list=20%, signal=26%	SIN3A/LRRC4C/PLXNA3/KIF13B/NKX2-8/MYCBP2/TUBB2B/APBB1/GOLGA4/TSPAN2/MACF1/ITGB1/NOTCH3/CRMP1/SEMA3E/EIF4G2/RAPH1/EFNB2/ISL1/RUFY3/PTPRZ1/SEMA4C/CDK5R1/DIP2B/NEXN/NLGN3/ENAH/NRP2/ATL1/BCL11B/KREMEN1/AMIGO1/ACTB/TNC/WNT5A/MAP1B/CHN1/FLRT3/LHX4/UNC5B/FLNA/MIR221/TNN/NEFL/CTTN/SEMA4G/NFASC/MAP6/ADCY1/ISLR2/KIF5A/CTNNA2/DAG1/SIPA1L1/RNF165/TUBB3/CTNNA1/CHODL/SYNGAP1/TNFRSF21/PTPRF/CNR1/RTN4RL1/HSP90AB…
GO:0010975	regulation of neuron projection development	422	-0.365372	-1.49274	0.00124844	0.0718194	0.0613029	3589	tags=31%, list=20%, signal=26%	HSPA5/LRRC4C/ADAM10/PLXNA3/KIDINS220/KIF13B/EP300/APBB1/CUX2/GOLGA4/DAB2IP/MACF1/TNIK/UBE2V2/CRMP1/SEMA3E/ENC1/ACAP3/BHLHB9/EIF4G2/EFNB2/PPP1R9A/CCDC88A/CRKL/RUFY3/ARF6/SEMA4C/CDK5R1/ARHGAP33/ADCY6/DIP2B/EZH2/IQGAP1/MTOR/GRID2/DHX36/MAP4K4/PRKD1/KREMEN1/CUX1/AMIGO1/LTK/SERPINI1/ACP4/WNT5A/MAP1B/CHN1/TRPC6/FES/HECW2/FLNA/MIR221/TWF1/NEFL/SEMA4G/NFE2L2/MAP6/DGKG/ISLR2/BAG5/CHRNA3/CTNNA2/KNDC1/SIPA1…
GO:0051960	regulation of nervous system development	404	-0.373067	-1.52138	0.00125156	0.0718194	0.0613029	3439	tags=30%, list=19%, signal=25%	CUX2/TPPP/GOLGA4/MACF1/LDLR/UBE2V2/MYRF/SEMA3E/CHD7/BHLHB9/EIF4G2/RUFY3/PTPRZ1/YAP1/SEMA4C/CDK5R1/LPIN1/HIF1A/RARG/DIP2B/EZH2/NLGN3/MTOR/LRRC4B/GRID2/DHX36/SPINT1/CUX1/AMIGO1/WNT5A/MAP1B/HAP1/FLRT3/TRPC6/IL1RAP/IL34/MIR221/NEFL/DUSP10/SEMA4G/DLX2/MAP6/HMGB2/ISLR2/DAG1/ADGRB3/CTNNA1/CHODL/SYNGAP1/TNFRSF21/LRRN1/NCMAP/EEF2K/VSTM5/PTPRD/EPHB3/PARD3/KLK8/DLG5/RND2/NRXN1/E2F1/ASPM/PLXNA4/SEMA3D/TG/EPH…
GO:0034329	cell junction assembly	384	-0.431996	-1.75529	0.00126103	0.0718194	0.0613029	3293	tags=34%, list=19%, signal=28%	SIX1/PLEC/BHLHB9/MARVELD3/ECT2/PCDHB14/EFNB2/PPP1R9A/CRKL/CBLN4/ARF6/GJC1/NLGN4Y/PHLDB2/NLGN3/PCDHB13/IQGAP1/MDGA1/PCDHB4/LRRC4B/GRID2/MAP4K4/THSD1/SPTBN2/NRG1/MMP14/AMIGO1/PCDHB11/ACTB/CDH1/WNT5A/MAP1B/ACTG1/FLRT3/WNT4/MICALL2/IL1RAP/MPDZ/CTTN/GJB6/DST/SNAI1/GABRB2/ITGA2/COL16A1/GJB1/LRFN5/ADGRB3/CDH8/PTPRK/PCDHB10/CTNNA1/ITGA6/KDR/SORBS1/GPM6A/LRRN1/EEF2K/CDH19/NPAS4/VSTM5/PTPRD/CLDN2/EPHB3/PAR…
GO:0050808	synapse organization	397	-0.360793	-1.46823	0.00126103	0.0718194	0.0613029	3570	tags=35%, list=20%, signal=29%	LRRC4C/ADAM10/PDZRN3/DRP2/MESD/CUX2/DAB2IP/UBE2V2/F2R/DIP2A/SIX1/SEMA3E/BHLHB9/CAST/PCDHB14/EFNB2/PPP1R9A/CRKL/CBLN4/ARF6/PRRT1/CDK5R1/ARHGAP33/NLGN4Y/CNKSR2/DLG3/NLGN3/PCDHB13/UNC13A/NRP2/MDGA1/PCDHB4/LRRC4B/GRID2/DHX36/TUBB/SPTBN2/SPARCL1/TANC1/NRG1/AMIGO1/PCDHB11/ACTB/CDH1/TNC/WNT5A/MAP1B/ACTG1/ZDHHC2/FLRT3/IL1RAP/FLNA/NEFL/ABHD17C/CTTN/ERC2/NFASC/HSPA8/UNC13B/CTNNA2/GABRB2/CACNB4/DAG1/LRFN5/S…
GO:0007409	axonogenesis	378	-0.38183	-1.55045	0.00126422	0.0718194	0.0613029	3580	tags=32%, list=20%, signal=26%	SIN3A/LRRC4C/PLXNA3/KIF13B/NKX2-8/MYCBP2/TUBB2B/APBB1/GOLGA4/MACF1/ITGB1/NOTCH3/CRMP1/SEMA3E/EIF4G2/RAPH1/EFNB2/ISL1/RUFY3/PTPRZ1/SEMA4C/CDK5R1/DIP2B/NEXN/NLGN3/ENAH/NRP2/ATL1/BCL11B/AMIGO1/ACTB/WNT5A/MAP1B/CHN1/FLRT3/LHX4/UNC5B/TNN/NEFL/CTTN/SEMA4G/NFASC/MAP6/ADCY1/ISLR2/KIF5A/CTNNA2/DAG1/SIPA1L1/RNF165/TUBB3/CHODL/SYNGAP1/HSP90AB1/EPHB3/PARD3/LGR6/STMN1/ARX/RND2/NRXN1/NPTX1/PLXNA4/FOXD1/NECTIN1…
GO:0000280	nuclear division	392	-0.395582	-1.60764	0.00126582	0.0718194	0.0613029	4727	tags=43%, list=27%, signal=32%	ERCC4/TRIP13/CDC14B/KIF2A/RMDN1/OBSL1/RAB11A/STAG2/ANKRD31/RNF212/TOM1L1/SPDL1/PIBF1/KLHDC8B/GOLGA2/BCL2L11/AURKB/REEP4/CCSAP/GPR3/UBE2I/TUBG1/MIS12/SPHK1/SMC3/GEN1/CKS2/CEP192/SMC2/ZSCAN21/CDC20/INSR/C14orf39/RANBP1/KIF2C/UBE2C/RAD21/TOP2B/ZWILCH/SPIRE1/CDK5RAP2/FANCD2/APC/TACC3/MLH3/ZWINT/L3MBTL1/STAG1/RMI1/NCAPG2/FANCM/KIF20B/PSMC3IP/UBXN2B/FMN2/KMT5A/CHMP4A/TERF1/BORA/SGO2/BECN1/NUMA1/KIF11/F…
GO:0048732	gland development	392	-0.422964	-1.71892	0.00126582	0.0718194	0.0613029	3169	tags=29%, list=18%, signal=25%	PRKDC/CRKL/ASNS/ISL1/ARF6/HK2/HRAS/HIF1A/RARG/E2F7/CUL3/EZH2/LEF1/PITX1/AK4/BCL11B/BTBD7/NRG1/SCRIB/FBXW7/CDH1/TNC/MSN/WNT5A/TYMS/PAM/ASS1/WNT4/KRT18/AURKA/TYR/CPT1A/MET/LRP5/FADD/NCOR2/APLN/ITGA2/DAG1/NRG3/TNFRSF11A/PRLR/EDAR/CCNB2/SULF2/HOXA13/TGFA/CCKBR/FASN/EPHB3/CEACAM1/TBX2/HOXB9/XDH/FOXE1/SULF1/DDR1/TG/TGFB2/VDR/ATP2C2/ADCYAP1/ARG1/SLC46A2/GDF7/ESRP2/NTN4/ROBO1/AIRE/GATA3/NR0B1/IRF6/HPN/CL…
GO:0061458	reproductive system development	369	-0.405426	-1.64334	0.00127551	0.0718194	0.0613029	3021	tags=28%, list=17%, signal=24%	HIF1A/RARG/E2F7/MDFI/LEF1/INHA/CYP27B1/SPINT1/MMP14/TPPP3/DMC1/BRIP1/TNC/WNT5A/DHCR24/STOX2/TEX11/WNT4/LHX4/SPINT2/WNT2B/ADAMTS1/FOXO3/CYP19A1/TNFSF10/SYCP2/PLEKHA5/PTX3/FLNA/AMH/FANCA/HMGB2/RRM1/SNAI1/TMF1/BCL2L2/TYRO3/GJB1/SDC1/MERTK/ADM/CTNNA1/STC1/GATA4/PLK4/EREG/ING2/HOXA13/HSP90AB1/ST14/ASPM/SULF1/MSH4/PCYT1B/GJA1/TGFB2/VDR/ITGB8/SOX8/PLAC1/GJB5/ADCYAP1/GJB3/GDF7/GATA3/NR0B1/SOX15/KIF18A/CY…
GO:0048608	reproductive structure development	366	-0.404354	-1.63663	0.001287	0.0718194	0.0613029	3021	tags=28%, list=17%, signal=24%	HIF1A/RARG/E2F7/MDFI/LEF1/INHA/CYP27B1/SPINT1/MMP14/TPPP3/DMC1/BRIP1/TNC/WNT5A/DHCR24/STOX2/TEX11/WNT4/LHX4/SPINT2/WNT2B/ADAMTS1/FOXO3/CYP19A1/TNFSF10/SYCP2/PTX3/FLNA/AMH/FANCA/HMGB2/RRM1/SNAI1/TMF1/BCL2L2/TYRO3/GJB1/SDC1/MERTK/ADM/CTNNA1/STC1/GATA4/PLK4/EREG/ING2/HOXA13/HSP90AB1/ST14/ASPM/SULF1/MSH4/PCYT1B/GJA1/TGFB2/VDR/ITGB8/SOX8/PLAC1/GJB5/ADCYAP1/GJB3/GDF7/GATA3/NR0B1/SOX15/KIF18A/CYP7B1/GRE…
GO:0140014	mitotic nuclear division	271	-0.466498	-1.84871	0.00132802	0.0718194	0.0613029	4714	tags=45%, list=27%, signal=34%	TRIP13/CDC14B/KIF2A/RMDN1/OBSL1/RAB11A/STAG2/TOM1L1/SPDL1/PIBF1/KLHDC8B/GOLGA2/AURKB/REEP4/CCSAP/UBE2I/TUBG1/MIS12/SPHK1/SMC3/GEN1/CEP192/SMC2/CDC20/INSR/RANBP1/KIF2C/UBE2C/RAD21/ZWILCH/CDK5RAP2/APC/TACC3/ZWINT/L3MBTL1/STAG1/NCAPG2/KIF20B/UBXN2B/KMT5A/CHMP4A/BORA/SGO2/BECN1/NUMA1/KIF11/FBXO5/CUL3/KPNB1/CEP85/NCAPD3/MAP9/LSM14A/MTBP/USP16/EPS8/MAD2L1/CDCA8/HECW2/KNTC1/KIF25/TEX14/FLNA/IK/AURKA/MYB…
GO:0008544	epidermis development	293	-0.503231	-1.9981	0.00134228	0.0718194	0.0613029	1718	tags=29%, list=10%, signal=27%	KLK14/GRHL3/TMEM79/ERRFI1/CST6/SPINK5/ADAM9/AQP3/ST14/FOXE1/FABP5/LCE1E/PALLD/SFN/TGFB2/VDR/LIPN/COL17A1/KRT32/MYCL/KRTDAP/GJB5/KLF4/SULT2B1/KRT15/PPL/CASP14/TNFRSF19/CERS3/GRHL1/IRF6/COL7A1/NGFR/EGFR/LRP4/WNT16/KDF1/OVOL2/PDGFA/FST/TP63/EVPL/REG3G/ZNF750/GRHL2/DSP/MYCN/KRT10/POU2F3/NTF4/LIPK/FLG/LCE5A/TGM5/ACER1/EXPH5/FLG2/LCE3C/HRNR/POU3F1/LCE1C/SCEL/FGFR2/LCE1B/LCE1A/CALML5/LIPM/PAX6/LCE2C/LCE…
GO:0007548	sex differentiation	224	-0.392016	-1.53175	0.00136426	0.0718194	0.0613029	2684	tags=26%, list=15%, signal=22%	MMP14/DMC1/BRIP1/WNT5A/DHCR24/TEX11/WNT4/WNT2B/ADAMTS1/FOXO3/CYP19A1/TNFSF10/SYCP2/PTX3/FLNA/AMH/FANCA/HMGB2/RRM1/TMF1/BCL2L2/TYRO3/SDC1/MERTK/CTNNA1/CENPI/GATA4/EREG/ING2/HOXA13/ASPM/MSH4/PCYT1B/TGFB2/SOX8/ADCYAP1/GATA3/NR0B1/SOX15/KIF18A/GREB1L/FST/TP63/STAR/SFRP1/HOXA9/VEGFA/ZFP42/DMRTA1/TFAP2C/VGF/STRA6/NKX3-1/COL9A3/ROBO2/SALL1/CSMD1/PTPRN
GO:0043588	skin development	245	-0.524793	-2.06001	0.00136799	0.0718194	0.0613029	2340	tags=37%, list=13%, signal=33%	LCE3D/MET/COL3A1/ALOX12/SNAI1/COL1A2/ITGA2/LCE3E/FERMT1/ITGA6/COL5A2/ASPRV1/EREG/EDAR/GRHL3/TMEM79/STMN1/ERRFI1/SPINK5/ADAM9/AQP3/ST14/FOXE1/LCE1E/PALLD/SFN/TGFB2/JUP/VDR/LIPN/FRAS1/GJB3/PPL/CASP14/TNFRSF19/CLDN4/CERS3/GRHL1/IRF6/DACT2/TFAP2B/CLDN1/SLC2A10/NGFR/EGFR/KRT1/LRP4/WNT16/ATP8A2/KDF1/OVOL2/PDGFA/FST/TP63/EVPL/REG3G/GRHL2/DSP/KRT10/LIPK/FLG/LCE5A/COL5A3/ACER1/EXPH5/FLG2/LCE3C/ALOXE3/HRNR…
GO:0006260	DNA replication	247	-0.376665	-1.47979	0.00136986	0.0718194	0.0613029	4306	tags=34%, list=24%, signal=26%	SSRP1/GTPBP4/SRPK2/WRN/SMC3/GEN1/RFWD3/POLA1/DDX23/GLI2/CHTF18/DDX21/DDX11/RMI2/ATF1/NASP/ANKRD17/NFIX/LIG4/RAD17/MCM9/SIN3A/RMI1/CDAN1/RECQL4/FANCM/GINS2/REV1/DNAJC2/ZBTB38/ORC1/TERF1/BLM/CHAF1A/GINS3/CCDC88A/TONSL/FBXO5/HRAS/LPIN1/E2F7/MCM2/MCM6/CDK1/RTEL1/EME2/POLQ/POLG/DONSON/FEN1/BCAR3/RAD51/TOP1/NFIC/ORC6/WDHD1/ZGRF1/CCNA2/RRM1/MCM4/PIF1/TIMELESS/BRPF3/DTL/USP37/CCNE2/EREG/MCM3/POLE/TSPYL2/…
GO:0060560	developmental growth involved in morphogenesis	220	-0.403594	-1.57217	0.00136986	0.0718194	0.0613029	3635	tags=36%, list=21%, signal=29%	ULK1/SIN3A/PLXNA3/SOX9/EIF2AK4/MED12/GOLGA4/MACF1/FLRT1/ITGB1/CPNE5/SIX1/SEMA3E/FGF1/EIF4G2/RAPH1/PRKN/RUFY3/YAP1/SEMA4C/CDK5R1/SYT2/RARG/DIP2B/NLGN3/IQGAP1/UNC13A/NRP2/TNC/SLC23A2/WNT5A/MAP1B/FLRT3/SYT17/TNN/CTTN/AURKA/SEMA4G/ISLR2/PRKCZ/HSP90AB1/TBX2/BIN3/RND2/DDR1/PLXNA4/SEMA3D/SEMA3F/SEMA4B/BDNF/MAPT/POSTN/RASAL1/HSP90AA1/TIAM1/SEMA3B/BCL11A/APP/OLFM1/FN1/SEMA5A/FSTL4/NRCAM/WNT3/SFRP1/DCC/L1C…
GO:0098742	cell-cell adhesion via plasma-membrane adhesion molecules	238	-0.414172	-1.6251	0.00137363	0.0718194	0.0613029	3245	tags=39%, list=18%, signal=32%	PVR/ACVR1/PCDHB14/FAT3/RIC8A/PCDHB7/VCAM1/NEXN/PCDHB13/MDGA1/DSG3/PCDHB4/LRRC4B/GRID2/MPZL2/PCDHGA1/SPARCL1/AMIGO1/PCDHB11/CDH1/FLRT3/CDH17/IL1RAP/MIR221/PCDH1/CADM1/PTPRT/LRFN5/CDH8/PCDHB10/PCDHA3/PTPRF/PCDHGC5/CDH19/PCDHGC3/FAT1/PCDHGA7/PTPRD/CLDN2/CEACAM1/CDH22/NECTIN1/PALLD/TGFB2/CRB2/PCDHGA5/CDHR2/TENM4/LRRC4/KLF4/HMCN1/EPCAM/CLDN8/PCDHGB2/CLDN18/PLXNB3/CLDN4/PCDHGA12/ROBO1/PCDHGA2/PCDHB3/IG…
GO:0098813	nuclear chromosome segregation	253	-0.408251	-1.60733	0.00137552	0.0718194	0.0613029	4727	tags=45%, list=27%, signal=33%	ERCC4/TRIP13/RMDN1/TTL/RAB11A/STAG2/ANKRD31/RNF212/SPDL1/PIBF1/KLHDC8B/AURKB/CTNNB1/TUBG1/MIS12/SMC3/GEN1/CENPQ/SMC2/CDC20/C14orf39/KIF2C/UBE2C/RAD21/TOP2B/DDX11/ZWILCH/RMI2/CTCF/CDK5RAP2/FANCD2/APC/TACC3/MLH3/ZWINT/STAG1/RMI1/NCAPG2/FANCM/PSMC3IP/FMN2/KMT5A/CHMP4A/TERF1/ECT2/SGO2/BECN1/NUMA1/FBXO5/CUL3/KPNB1/NCAPD3/EME2/STAG3L3/FEN1/FBXW7/DMC1/BRIP1/TEX11/MAD2L1/CDCA8/HECW2/KNTC1/KIF25/TEX14/SYC…
GO:0090068	positive regulation of cell cycle process	201	-0.40874	-1.58139	0.00138122	0.0718194	0.0613029	4610	tags=39%, list=26%, signal=29%	RAB11A/LSM11/ANKRD31/CSPP1/MAP3K20/EIF4G1/AURKB/NPM1/PKP4/SPHK1/GEN1/INSR/RANBP1/UBE2C/RAD21/RDX/DDX11/ANKRD17/SIN3A/DDX3X/CDK4/ANXA1/KIF20B/UBXN2B/SVIL/ECT2/BECN1/NUMA1/FBXO5/E2F7/CUL3/EZH2/CDK1/ADAM17/MTBP/FEN1/WNT5A/WNT4/MAD2L1/ADAMTS1/MIR221/AURKA/LRP5/TPR/CDCA5/MAP10/CDC25A/CEP295/EPGN/CCNB1/DTL/PLK4/RACGAP1/EREG/HOXA13/CDC25C/TGFA/DLGAP5/NUSAP1/NDC80/ESPL1/CDC6/SPAG5/KIF14/CIT/FAM83D/KIF23/…
GO:0051321	meiotic cell cycle	213	-0.390121	-1.51474	0.00138313	0.0718194	0.0613029	4246	tags=42%, list=24%, signal=32%	ZNF318/GPR3/TUBG1/SMC3/CKS2/SMC2/ZSCAN21/CDC20/C14orf39/RAD21/TOP2B/NPR2/SPIRE1/FANCD2/MLH3/CCNB3/RMI1/FANCM/PSMC3IP/FMN2/TUBGCP6/TERF1/SGO2/NUMA1/TUBGCP4/FBXO5/TUBGCP5/FIGNL1/NCAPD3/RBBP8/EME2/PRKAR1A/RAD51/DMC1/BRIP1/WNT5A/TEX11/WNT4/MYH9/TEX14/SYCP2/MSH6/AURKA/C11orf80/TDRD9/NCAPD2/FANCA/PKMYT1/EXO1/CDC25A/PLK1/DUSP13/NUF2/FBXO43/SMC1A/CCNE2/EREG/SMC1B/ING2/CCNB2/CDC25C/INCENP/MNS1/SGO1/TTK/RA…
GO:0008406	gonad development	181	-0.434809	-1.66863	0.00138504	0.0718194	0.0613029	2684	tags=27%, list=15%, signal=23%	MMP14/DMC1/BRIP1/WNT5A/TEX11/WNT4/WNT2B/ADAMTS1/FOXO3/CYP19A1/TNFSF10/PTX3/FLNA/AMH/FANCA/HMGB2/RRM1/TMF1/BCL2L2/SDC1/CTNNA1/GATA4/EREG/ING2/ASPM/MSH4/PCYT1B/TGFB2/SOX8/ADCYAP1/GATA3/NR0B1/SOX15/KIF18A/FST/STAR/SFRP1/HOXA9/VEGFA/ZFP42/DMRTA1/TFAP2C/VGF/NKX3-1/COL9A3/ROBO2/SALL1/CSMD1/PTPRN
GO:0009913	epidermal cell differentiation	179	-0.505594	-1.94002	0.00138696	0.0718194	0.0613029	1705	tags=30%, list=10%, signal=28%	TMEM79/ERRFI1/SPINK5/ADAM9/AQP3/ST14/LCE1E/PALLD/SFN/VDR/LIPN/MYCL/KLF4/SULT2B1/PPL/CASP14/CERS3/GRHL1/IRF6/WNT16/KDF1/OVOL2/TP63/EVPL/REG3G/GRHL2/DSP/MYCN/KRT10/LIPK/FLG/LCE5A/ACER1/EXPH5/LCE3C/HRNR/POU3F1/LCE1C/SCEL/LCE1B/LCE1A/LIPM/PAX6/LCE2C/LCE1F/FOXN1/LCE2B/LCE2A/LCE2D/SPRR2G/LCE6A/LCE4A/TGM3/KRT2
GO:0045137	development of primary sexual characteristics	186	-0.428544	-1.64616	0.00139276	0.0718194	0.0613029	2684	tags=26%, list=15%, signal=23%	MMP14/DMC1/BRIP1/WNT5A/TEX11/WNT4/WNT2B/ADAMTS1/FOXO3/CYP19A1/TNFSF10/PTX3/FLNA/AMH/FANCA/HMGB2/RRM1/TMF1/BCL2L2/SDC1/CTNNA1/GATA4/EREG/ING2/ASPM/MSH4/PCYT1B/TGFB2/SOX8/ADCYAP1/GATA3/NR0B1/SOX15/KIF18A/FST/STAR/SFRP1/HOXA9/VEGFA/ZFP42/DMRTA1/TFAP2C/VGF/NKX3-1/COL9A3/ROBO2/SALL1/CSMD1/PTPRN
GO:0045216	cell-cell junction organization	180	-0.431926	-1.65592	0.00139276	0.0718194	0.0613029	2654	tags=29%, list=15%, signal=25%	ACTB/CDH1/ACTG1/MICALL2/MPDZ/FLNA/GJB6/SNAI1/GJB1/WHRN/CDH8/CTNNA1/CDH19/CLDN2/PARD3/CDH22/DLG5/NECTIN1/GJA1/TJP3/TGFB2/JUP/EPHA4/CLDN8/PRKCA/OCLN/CLDN18/CLDN4/INAVA/GRHL1/TJP1/PERP/MARVELD2/F2RL1/CLDN1/PKP3/CAMSAP3/CLDN20/CLDN16/PATJ/PKP1/MPP7/CDH20/GRHL2/DSP/NLGN4X/VEGFA/CXADR/DSG1/CDH7/POF1B/CLDN14
GO:0000819	sister chromatid segregation	187	-0.467255	-1.79497	0.0013947	0.0718194	0.0613029	4641	tags=45%, list=26%, signal=34%	RMDN1/RAB11A/STAG2/SPDL1/PIBF1/AURKB/CTNNB1/TUBG1/MIS12/SMC3/GEN1/SMC2/CDC20/KIF2C/UBE2C/RAD21/TOP2B/DDX11/ZWILCH/RMI2/CTCF/CDK5RAP2/APC/TACC3/ZWINT/STAG1/NCAPG2/KMT5A/CHMP4A/SGO2/BECN1/NUMA1/FBXO5/CUL3/KPNB1/NCAPD3/STAG3L3/FEN1/FBXW7/MAD2L1/CDCA8/HECW2/KNTC1/KIF25/TEX14/IK/NCAPD2/TPR/CDCA5/MAP10/PLK1/CCNB1/NUF2/KNSTRN/KIFC1/CENPE/RACGAP1/SMC1A/SMC1B/INCENP/SGO1/TTK/BUB1/DLGAP5/NUSAP1/CENPK/NDC80…
GO:0097485	neuron projection guidance	197	-0.444789	-1.71606	0.00139665	0.0718194	0.0613029	3475	tags=35%, list=20%, signal=28%	MYCBP2/TUBB2B/NOTCH3/CRMP1/SEMA3E/EFNB2/ISL1/SEMA4C/CDK5R1/NEXN/ENAH/NRP2/BCL11B/WNT5A/CHN1/FLRT3/LHX4/UNC5B/SEMA4G/NFASC/KIF5A/DAG1/RNF165/TUBB3/EPHB3/LGR6/ARX/NRXN1/PLXNA4/FOXD1/NECTIN1/SEMA3D/PALLD/EPHA3/DLX5/EPHB1/SEMA3F/SEMA4B/BDNF/GDNF/EPHA1/EFNA3/EPHA4/ARTN/GDF7/PLXNB3/SEMA3B/ROBO1/GATA3/APP/OPHN1/NGFR/IGSF9/CHL1/SEMA5A/GFRA3/NRCAM/WNT3/DCC/L1CAM/LAMA1/CNTN2/VEGFA/EPHB6/BMP7/PAX6/WNT3A/NCA…
GO:0001763	morphogenesis of a branching structure	175	-0.449071	-1.71599	0.0013986	0.0718194	0.0613029	3293	tags=33%, list=19%, signal=27%	SIX1/SEMA3E/FGF1/ACVR1/YAP1/NRARP/LEF1/SPINT1/BTBD7/MMP14/TNC/WNT5A/WNT4/SPINT2/WNT2B/COL13A1/MET/DLX2/LRP5/DAG1/ADM/KDR/HOXA13/DLG5/ST14/SULF1/DDR1/FOXD1/CTNNBIP1/VDR/SOX8/GDNF/TACSTD2/GDF7/ESRP2/NTN4/BCL11A/GREB1L/PDGFA/TP63/COL4A1/GREM1/SFRP1/GRHL2/LAMA1/MYCN/VEGFA/FGFR2/HOXD11/BMP7/NKX3-1/HOXB13/EGF/EYA1/DRD2/SALL1/CSMD1
GO:0007051	spindle organization	176	-0.447265	-1.70982	0.0013986	0.0718194	0.0613029	4944	tags=45%, list=28%, signal=33%	GPSM2/HAUS7/CHMP5/EML1/GOLGA8A/DYNC1H1/CEP126/CLTC/KIF2A/MAPRE3/RMDN1/RAB11A/STAG2/PIBF1/GOLGA2/AURKB/CSNK1D/CCSAP/TUBG1/SMC3/CEP192/CDC20/TRIM36/CKAP5/INTS13/VCP/TACC3/STAG1/TPPP/TUBGCP6/TACC1/BORA/NUMA1/KIF11/TUBGCP4/FBXO5/TUBGCP5/STIL/KPNB1/MAP9/LSM14A/TUBB/MYH9/FLNA/AURKA/MYBL2/TPR/SPC25/MAP10/LIMK2/PLK1/PCNT/CCNB1/NUF2/KNSTRN/EZR/KIFC1/CENPE/RACGAP1/SMC1A/CCNB2/KIFC2/WDR62/INCENP/TTK/STMN1/T…
GO:0071103	DNA conformation change	194	-0.415501	-1.60297	0.00140252	0.0718194	0.0613029	4587	tags=40%, list=26%, signal=30%	RFC5/HMGA2/BAZ2A/ASF1B/GTF2H2/NPM1/WRN/DDX1/SMARCA5/ANP32B/SMC2/TOP2B/CHTF18/ASF1A/ERCC3/DDX11/ACIN1/CTCF/NASP/MCM9/DDX3X/CDAN1/BRD2/NCAPG2/RECQL4/ANXA1/SOX9/FANCM/SHPRH/KMT5A/CHD7/BLM/CHAF1A/MCM2/NCAPD3/MCM6/CHD4/OIP5/CDK1/MCM8/RTEL1/DHX36/POLQ/DNAJC9/NAP1L4/TOP3B/RAD51/TOP1/BRIP1/HNRNPA2B1/HMGB3/NAP1L5/NCAPD2/CDCA5/HMGB2/MCM4/PIF1/PLK1/CCNB1/CENPP/KAT6B/INCENP/MCM3/TSPYL2/RAD54L/RECQL/NUSAP1/NC…
GO:0007411	axon guidance	196	-0.444824	-1.71496	0.00140449	0.0718194	0.0613029	3475	tags=35%, list=20%, signal=29%	MYCBP2/TUBB2B/NOTCH3/CRMP1/SEMA3E/EFNB2/ISL1/SEMA4C/CDK5R1/NEXN/ENAH/NRP2/BCL11B/WNT5A/CHN1/FLRT3/LHX4/UNC5B/SEMA4G/NFASC/KIF5A/DAG1/RNF165/TUBB3/EPHB3/LGR6/ARX/NRXN1/PLXNA4/FOXD1/NECTIN1/SEMA3D/PALLD/EPHA3/DLX5/EPHB1/SEMA3F/SEMA4B/BDNF/GDNF/EPHA1/EFNA3/EPHA4/ARTN/GDF7/PLXNB3/SEMA3B/ROBO1/GATA3/APP/OPHN1/NGFR/IGSF9/CHL1/SEMA5A/GFRA3/NRCAM/WNT3/DCC/L1CAM/LAMA1/CNTN2/VEGFA/EPHB6/BMP7/PAX6/WNT3A/NCA…
GO:0010721	negative regulation of cell development	163	-0.439147	-1.65343	0.00141844	0.0718194	0.0613029	2655	tags=27%, list=15%, signal=23%	FBXW7/WNT5A/TRPC6/DUSP10/SEMA4G/DLX2/MELTF/ACTN4/CTNNA1/SPRY4/SYNGAP1/SEMA3D/SEMA3F/SEMA4B/TACSTD2/ADCYAP1/POSTN/DMTN/CLDN18/S1PR3/SEMA3B/BCL11A/SEMA5A/LRP4/FSTL4/KANK1/DAAM2/NTRK3/SORL1/WNT3/DCC/MYCN/VEGFA/BMP7/PTN/GPR37L1/PAX6/WNT3A/MT3/SPP1/MCF2/NPPC/PAEP/LIN28A
GO:0000070	mitotic sister chromatid segregation	161	-0.484953	-1.82057	0.00142653	0.0718194	0.0613029	4200	tags=42%, list=24%, signal=32%	TUBG1/MIS12/SMC3/GEN1/SMC2/CDC20/KIF2C/UBE2C/RAD21/ZWILCH/CDK5RAP2/APC/TACC3/ZWINT/NCAPG2/KMT5A/CHMP4A/SGO2/BECN1/NUMA1/FBXO5/CUL3/KPNB1/NCAPD3/MAD2L1/CDCA8/HECW2/KNTC1/KIF25/TEX14/IK/NCAPD2/TPR/CDCA5/MAP10/PLK1/CCNB1/NUF2/KNSTRN/KIFC1/CENPE/RACGAP1/SMC1A/SMC1B/INCENP/SGO1/TTK/BUB1/DLGAP5/NUSAP1/CENPK/NDC80/CENPF/NEK2/NCAPH/ESPL1/CDC6/SPAG5/KIF14/NCAPG/KIF23/KIF4A/KIF18A/KIF18B/BUB1B/CHMP4C/PRC1/…
GO:0061138	morphogenesis of a branching epithelium	162	-0.44096	-1.65669	0.00142857	0.0718194	0.0613029	3293	tags=33%, list=19%, signal=27%	SIX1/SEMA3E/FGF1/ACVR1/YAP1/NRARP/LEF1/SPINT1/BTBD7/MMP14/TNC/WNT5A/WNT4/SPINT2/WNT2B/MET/LRP5/DAG1/ADM/KDR/HOXA13/DLG5/ST14/SULF1/DDR1/FOXD1/CTNNBIP1/VDR/SOX8/GDNF/TACSTD2/GDF7/ESRP2/NTN4/GREB1L/PDGFA/TP63/COL4A1/GREM1/SFRP1/GRHL2/LAMA1/MYCN/VEGFA/FGFR2/HOXD11/BMP7/NKX3-1/HOXB13/EGF/EYA1/SALL1/CSMD1
GO:0000910	cytokinesis	144	-0.451566	-1.67264	0.00143062	0.0718194	0.0613029	4733	tags=44%, list=27%, signal=33%	CCP110/CDC14B/RAB11A/RTKN/CSPP1/RAB11FIP3/KLHDC8B/CALM1/BIRC6/AURKB/PKP4/TRIM36/USP8/SPIRE1/APC/ZFYVE26/SETD2/BBS4/RHOB/SON/KIF20B/SVIL/FMN2/CHMP4A/PLEC/GIT1/ECT2/BECN1/CKAP2/E2F7/CUL3/KIF13A/MAP9/AHCTF1/CEP55/CENPA/MYH9/TEX14/KLHL13/AURKA/MAP10/PLK1/PLK4/RACGAP1/INCENP/STMN1/BIN3/SPTBN1/NUSAP1/ESPL1/CDC6/KIF14/CIT/KIF23/KIF4A/EFHC2/CHMP4C/PRC1/MYH10/ANLN/KIF20A/E2F8/ANK3/DRD2
GO:0051302	regulation of cell division	151	-0.442112	-1.63939	0.00143062	0.0718194	0.0613029	3408	tags=35%, list=19%, signal=29%	KIF20B/SVIL/FGF1/GIT1/BLM/ECT2/BECN1/E2F7/CUL3/KIF13A/MAP9/PPBP/AHCTF1/GAREM1/TEX14/MACC1/POU5F1/KLHL13/ORC6/AURKA/MAP10/PLK1/PLK4/RACGAP1/EREG/TGFA/INCENP/ASPM/PDGFD/SFN/TGFB2/HTR2B/CDC6/KIF14/CIT/KIF23/KIF18B/CHMP4C/PRC1/PGF/KDF1/PDGFA/KIF20A/TP63/E2F8/VEGFA/FGFR2/PTN/PAX6/NKX3-1/BTC/C10orf99/DRD2
GO:0007416	synapse assembly	160	-0.438423	-1.64301	0.00143266	0.0718194	0.0613029	3348	tags=39%, list=19%, signal=32%	UBE2V2/SIX1/BHLHB9/PCDHB14/EFNB2/PPP1R9A/CRKL/CBLN4/ARF6/NLGN4Y/NLGN3/PCDHB13/MDGA1/PCDHB4/LRRC4B/GRID2/SPTBN2/NRG1/AMIGO1/PCDHB11/CDH1/WNT5A/MAP1B/FLRT3/IL1RAP/GABRB2/LRFN5/ADGRB3/PCDHB10/GPM6A/LRRN1/EEF2K/NPAS4/VSTM5/PTPRD/EPHB3/DLG5/NRXN1/NECTIN1/EPHB1/ADGRL2/TPBG/BDNF/LRRC4/PCDHB3/IGFN1/APP/LRP4/NRCAM/OXTR/GPC6/NTRK3/ERBB4/NLGN4X/THBS2/PCDHB5/SDK1/WNT3A/DNER/GABRB3/ROBO2/DRD2
GO:0050770	regulation of axonogenesis	150	-0.471185	-1.74511	0.001443	0.0718194	0.0613029	3635	tags=34%, list=21%, signal=27%	ULK1/LRRC4C/PLXNA3/KIF13B/GOLGA4/MACF1/SEMA3E/EIF4G2/RUFY3/SEMA4C/CDK5R1/DIP2B/AMIGO1/WNT5A/MAP1B/CHN1/NEFL/SEMA4G/MAP6/ISLR2/SIPA1L1/CHODL/SYNGAP1/EPHB3/RND2/PLXNA4/SEMA3D/SEMA3F/SEMA4B/BDNF/MAPT/EPHA4/TIAM1/PLXNB3/SEMA3B/ROBO1/FN1/SEMA5A/LRP4/FSTL4/BRSK1/WNT3/DCC/L1CAM/CNTN2/VEGFA/WNT3A/MT3/SPP1/ROBO2/MCF2
GO:0030879	mammary gland development	124	-0.467609	-1.69401	0.00144509	0.0718194	0.0613029	3085	tags=31%, list=17%, signal=26%	HK2/HIF1A/LEF1/NRG1/SCRIB/WNT5A/PAM/WNT4/LRP5/NCOR2/APLN/ITGA2/NRG3/TNFRSF11A/PRLR/TGFA/FASN/TBX2/HOXB9/XDH/DDR1/VDR/ATP2C2/ARG1/ROBO1/GATA3/IRF6/RXFP1/IQGAP3/OXTR/ERBB4/WNT3/HOXA9/VEGFA/WNT7B/FGFR2/WNT3A/EGF/CSMD1
GO:0007156	homophilic cell adhesion via plasma membrane adhesion molecules	142	-0.502927	-1.85218	0.00144718	0.0718194	0.0613029	3245	tags=44%, list=18%, signal=36%	PVR/PCDHB14/FAT3/PCDHB7/NEXN/PCDHB13/DSG3/PCDHB4/MPZL2/PCDHGA1/AMIGO1/PCDHB11/CDH1/CDH17/PCDH1/CADM1/PTPRT/CDH8/PCDHB10/PCDHA3/PCDHGC5/CDH19/PCDHGC3/FAT1/PCDHGA7/CEACAM1/CDH22/NECTIN1/PALLD/PCDHGA5/CDHR2/HMCN1/PCDHGB2/PLXNB3/PCDHGA12/ROBO1/PCDHGA2/PCDHB3/IGFN1/IGSF9/PCDHGB3/DSC3/NECTIN4/PCDHGA9/PCDHGB4/FAT2/PCDHGB1/PCDHGC4/CDH20/L1CAM/PCDHGA11/CNTN2/DSC1/DSG1/CDHR4/CDH7/PCDHB5/SDK1/CDHR1/PCDHGA3/…
GO:0030216	keratinocyte differentiation	126	-0.577281	-2.09325	0.00144718	0.0718194	0.0613029	1705	tags=39%, list=10%, signal=35%	TMEM79/ERRFI1/ADAM9/AQP3/ST14/LCE1E/PALLD/SFN/VDR/LIPN/PPL/CASP14/CERS3/GRHL1/IRF6/WNT16/KDF1/OVOL2/TP63/EVPL/REG3G/GRHL2/DSP/KRT10/LIPK/FLG/LCE5A/ACER1/EXPH5/LCE3C/HRNR/POU3F1/LCE1C/SCEL/LCE1B/LCE1A/LIPM/PAX6/LCE2C/LCE1F/FOXN1/LCE2B/LCE2A/LCE2D/SPRR2G/LCE6A/LCE4A/TGM3/KRT2
GO:1902850	microtubule cytoskeleton organization involved in mitosis	142	-0.508825	-1.8739	0.00144718	0.0718194	0.0613029	4944	tags=52%, list=28%, signal=38%	GPSM2/CHMP5/EML1/DYNC1H1/CEP126/CLTC/KIF2A/RMDN1/RAB11A/STAG2/SPDL1/PIBF1/GOLGA2/AURKB/CCSAP/TUBG1/SMC3/CEP192/CDC20/CKAP5/SPRY1/INTS13/VCP/CDK5RAP2/SETD2/TACC3/STAG1/UBXN2B/ITGB1/TACC1/BORA/NUMA1/KIF11/STIL/KPNB1/MAP9/LSM14A/CENPA/MAD2L1/FLNA/AURKA/MYBL2/TPR/SPC25/MAP10/PLK1/PCNT/CCNB1/NUF2/KIFC1/CENPE/RACGAP1/SMC1A/KIFC2/WDR62/TTK/STMN1/TPX2/KIF15/DLGAP5/NUSAP1/NDE1/GJA1/NDC80/NEK2/ESPL1/KIF23/…
GO:0051783	regulation of nuclear division	128	-0.4608	-1.67469	0.00144928	0.0718194	0.0613029	4215	tags=42%, list=24%, signal=32%	GPR3/SPHK1/GEN1/CDC20/INSR/RAD21/ZWILCH/CDK5RAP2/APC/ZWINT/L3MBTL1/KIF20B/BORA/FBXO5/CUL3/MTBP/PRKAR1A/WNT5A/WNT4/MAD2L1/KNTC1/TEX14/IK/AURKA/LRP5/TPR/PKMYT1/CDCA2/PLK1/EPGN/CCNB1/FBXO43/EREG/HOXA13/CDC25C/TGFA/TTK/MKI67/BUB1/DLGAP5/NUSAP1/NDC80/CENPF/NEK2/ESPL1/BUB1B/EDN3/PRDM7/LIF/PDE3A/BMP7/BTC/EGF/SPATA22
GO:0007052	mitotic spindle organization	116	-0.525679	-1.88881	0.00145349	0.0718194	0.0613029	4944	tags=52%, list=28%, signal=37%	GPSM2/CHMP5/EML1/DYNC1H1/CEP126/CLTC/KIF2A/RMDN1/RAB11A/STAG2/PIBF1/GOLGA2/AURKB/CCSAP/TUBG1/SMC3/CEP192/CDC20/CKAP5/INTS13/VCP/TACC3/STAG1/TACC1/BORA/NUMA1/KIF11/STIL/KPNB1/MAP9/LSM14A/FLNA/AURKA/MYBL2/TPR/SPC25/MAP10/PLK1/PCNT/CCNB1/NUF2/KIFC1/CENPE/RACGAP1/SMC1A/KIFC2/WDR62/TTK/STMN1/TPX2/KIF15/DLGAP5/NDC80/NEK2/KIF23/KIF4A/EFHC2/CHMP4C/PRC1/TACC2
GO:0022612	gland morphogenesis	110	-0.543416	-1.93612	0.00147275	0.0718194	0.0613029	2987	tags=37%, list=17%, signal=31%	RARG/CUL3/BTBD7/SCRIB/FBXW7/TNC/MSN/WNT5A/WNT4/LRP5/DAG1/NRG3/EDAR/SULF2/HOXA13/TGFA/CEACAM1/TBX2/SULF1/DDR1/TGFB2/VDR/ARG1/GDF7/ESRP2/NTN4/HPN/CYP7B1/PDGFA/TP63/SERPINB5/SFRP1/LAMA1/FGFR2/BMP7/PTN/PAX6/WNT3A/NKX3-1/HOXB13/CSMD1
GO:0000281	mitotic cytokinesis	68	-0.537349	-1.79975	0.0015361	0.0718194	0.0613029	4081	tags=44%, list=23%, signal=34%	TRIM36/USP8/APC/ZFYVE26/BBS4/RHOB/SON/KIF20B/CHMP4A/ECT2/CKAP2/MAP9/CEP55/CENPA/PLK1/RACGAP1/INCENP/STMN1/SPTBN1/NUSAP1/ESPL1/CIT/KIF23/KIF4A/EFHC2/CHMP4C/MYH10/ANLN/KIF20A/ANK3
GO:0090307	mitotic spindle assembly	61	-0.550196	-1.8056	0.0015528	0.0718194	0.0613029	4692	tags=56%, list=27%, signal=41%	TOGARAM1/CHMP2B/CHMP5/KIF2A/RAB11A/STAG2/PIBF1/GOLGA2/AURKB/CCSAP/SMC3/CEP192/CDC20/STAG1/KIF11/KPNB1/MAP9/LSM14A/FLNA/MYBL2/TPR/MAP10/PLK1/KIFC1/RACGAP1/SMC1A/KIFC2/TPX2/KIF15/NEK2/KIF23/KIF4A/CHMP4C/PRC1
GO:0031424	keratinization	51	-0.608281	-1.93941	0.00157729	0.0718194	0.0613029	1483	tags=51%, list=8%, signal=47%	TMEM79/LCE1E/SFN/LIPN/PPL/CASP14/CERS3/EVPL/LIPK/LCE5A/LCE3C/HRNR/LCE1C/LCE1B/LCE1A/LIPM/LCE2C/LCE1F/LCE2B/LCE2A/LCE2D/SPRR2G/LCE6A/LCE4A/TGM3/KRT2
GO:0045103	intermediate filament-based process	50	-0.569625	-1.80635	0.0015873	0.0718194	0.0613029	1175	tags=50%, list=7%, signal=47%	BFSP2/MACF1/NES/PLEC/CSNK1A1/SYNC/NEFL/KRT18/DST/INA/FAM83H/PPL/KRT3/ATP8A2/PKP1/EVPL/GFAP/DSP/EPPK1/EVPLL/NEFM/SYNM/KRT74/KRT2/KRT9
GO:0030104	water homeostasis	57	-0.608988	-1.97226	0.00159236	0.0718194	0.0613029	1708	tags=42%, list=10%, signal=38%	GRHL3/TMEM79/STMN1/AQP3/SFN/CLDN4/GRHL1/SCNN1G/TFAP2B/CLDN1/KRT1/CFTR/KDF1/TP63/AQP4/SCNN1B/MYO5B/SCNN1A/FLG/FLG2/ALOXE3/HRNR/ALOX12B/CYP4F12
GO:0045104	intermediate filament cytoskeleton organization	49	-0.576692	-1.82124	0.00159236	0.0718194	0.0613029	1175	tags=39%, list=7%, signal=36%	NEFL/KRT18/DST/INA/FAM83H/PPL/KRT3/ATP8A2/PKP1/EVPL/GFAP/DSP/EPPK1/EVPLL/NEFM/SYNM/KRT74/KRT2/KRT9
GO:0050891	multicellular organismal water homeostasis	52	-0.659082	-2.10196	0.00159236	0.0718194	0.0613029	1708	tags=46%, list=10%, signal=42%	GRHL3/TMEM79/STMN1/AQP3/SFN/CLDN4/GRHL1/SCNN1G/TFAP2B/CLDN1/KRT1/CFTR/KDF1/TP63/AQP4/SCNN1B/MYO5B/SCNN1A/FLG/FLG2/ALOXE3/HRNR/ALOX12B/CYP4F12
GO:0043616	keratinocyte proliferation	42	-0.691862	-2.10359	0.00167224	0.0718194	0.0613029	2030	tags=45%, list=11%, signal=40%	PTPRK/FERMT1/EREG/KLK8/SFN/VDR/IRF6/WNT16/SDR16C5/KDF1/OVOL2/FST/TP63/REG3G/EPPK1/FGFR2/SLURP1/CRNN/KRT2
GO:0007435	salivary gland morphogenesis	29	-0.656857	-1.86654	0.00167504	0.0718194	0.0613029	2082	tags=38%, list=12%, signal=34%	DAG1/EDAR/TGFB2/ESRP2/NTN4/PDGFA/LAMA1/FGFR2/BMP7/PAX6/NKX3-1
GO:0042178	xenobiotic catabolic process	29	-0.613222	-1.74255	0.00167504	0.0718194	0.0613029	1441	tags=38%, list=8%, signal=35%	NR1I2/ACSL1/CYP2J2/CYP2E1/CYP2W1/CYP3A5/CYP2C8/PON3/CYP2C9/CYP3A4/NOS1
GO:0098810	neurotransmitter reuptake	30	-0.598589	-1.70457	0.0016835	0.0718194	0.0613029	1410	tags=37%, list=8%, signal=34%	SLC1A2/SLC22A3/GDNF/SLC6A11/SLC6A13/ITGB3/RAB3B/SLC18A1/NOS1/KCNJ10/DRD2
GO:0033561	regulation of water loss via skin	27	-0.744552	-2.08215	0.00168634	0.0718194	0.0613029	2336	tags=63%, list=13%, signal=55%	MET/ALOX12/GRHL3/TMEM79/STMN1/SFN/CLDN4/GRHL1/CLDN1/KRT1/KDF1/TP63/FLG/FLG2/ALOXE3/HRNR/ALOX12B
GO:0007431	salivary gland development	31	-0.640142	-1.82963	0.00169492	0.0718194	0.0613029	2082	tags=35%, list=12%, signal=31%	DAG1/EDAR/TGFB2/ESRP2/NTN4/PDGFA/LAMA1/FGFR2/BMP7/PAX6/NKX3-1
GO:0008210	estrogen metabolic process	31	-0.645652	-1.84538	0.00169492	0.0718194	0.0613029	2678	tags=42%, list=15%, signal=36%	SULT1E1/CYP19A1/CYP2D6/UGT1A7/CYP1B1/UGT2B7/STAR/AKR1B15/CYP3A5/CYP2C8/CYP2C9/CYP3A4/RDH8
GO:0010837	regulation of keratinocyte proliferation	31	-0.611197	-1.7469	0.00169492	0.0718194	0.0613029	3120	tags=45%, list=18%, signal=37%	YAP1/PRKD1/BCL11B/PTPRK/SFN/VDR/KDF1/OVOL2/TP63/REG3G/EPPK1/FGFR2/SLURP1/CRNN
GO:0030261	chromosome condensation	31	-0.595643	-1.70245	0.00169492	0.0718194	0.0613029	4117	tags=55%, list=23%, signal=42%	SMC2/ACIN1/NCAPG2/KMT5A/NCAPD3/CDK1/NCAPD2/CDCA5/PLK1/CCNB1/INCENP/NUSAP1/NCAPH/NCAPG/TOP2A/SMC4/ERN2
GO:0032232	negative regulation of actin filament bundle assembly	31	-0.605665	-1.73109	0.00169492	0.0718194	0.0613029	3186	tags=42%, list=18%, signal=34%	PRKN/PPP1R9A/PHLDB2/MET/ARHGAP28/STMN1/TACSTD2/TJP1/TMEFF2/MIR138-1/CGNL1/SHANK1/MYOC
GO:0003416	endochondral bone growth	25	-0.635778	-1.74752	0.00170648	0.0718194	0.0613029	3835	tags=44%, list=22%, signal=34%	RARB/SOX9/RARG/EVC/COL27A1/STC1/FGFR3/MMP13/FGFR2/OSTN/NPPC
GO:0035336	long-chain fatty-acyl-CoA metabolic process	25	-0.637293	-1.75168	0.00170648	0.0718194	0.0613029	1918	tags=32%, list=11%, signal=29%	ELOVL4/ACSBG1/ACSL1/ELOVL7/ACSL3/ACSL6/ELOVL2/THEM5
GO:0048668	collateral sprouting	26	-0.720849	-1.99355	0.00170648	0.0718194	0.0613029	1565	tags=35%, list=9%, signal=32%	RND2/BDNF/APP/FSTL4/WNT3/DCC/COBL/WNT3A/SPP1
GO:0061436	establishment of skin barrier	25	-0.754407	-2.07359	0.00170648	0.0718194	0.0613029	2336	tags=68%, list=13%, signal=59%	MET/ALOX12/GRHL3/TMEM79/STMN1/SFN/CLDN4/GRHL1/CLDN1/KRT1/KDF1/TP63/FLG/FLG2/ALOXE3/HRNR/ALOX12B
GO:0048670	regulation of collateral sprouting	20	-0.710959	-1.85073	0.00171821	0.0718194	0.0613029	1565	tags=35%, list=9%, signal=32%	RND2/BDNF/FSTL4/WNT3/DCC/WNT3A/SPP1
GO:0098743	cell aggregation	17	-0.688823	-1.7288	0.00174216	0.0718194	0.0613029	1817	tags=41%, list=10%, signal=37%	BARX2/COL11A1/SOX6/MYCN/MPZ/MGP/COL2A1
GO:0060706	cell differentiation involved in embryonic placenta development	23	-0.657157	-1.75739	0.00175131	0.0718194	0.0613029	2980	tags=52%, list=17%, signal=43%	E2F7/MDFI/SPINT2/SNAI1/PLK4/ST14/GJB5/SOX15/E2F8/GRHL2/LIF/KRT8
GO:0060037	pharyngeal system development	21	-0.725565	-1.89794	0.00176056	0.0718194	0.0613029	1418	tags=48%, list=8%, signal=44%	SIX1/ACVR1/ISL1/TGFB2/GATA3/FOLR1/BMP7/NKX3-1/EYA1/NKX2-5
GO:0003334	keratinocyte development	13	-0.784138	-1.8294	0.00176678	0.0718194	0.0613029	3773	tags=92%, list=21%, signal=73%	FOSL2/PLEC/IFT74/ABCA12/BCL11B/FLNB/DNASE1L2/PALLD/SFN/KDF1/EXPH5/KRT2
GO:0010839	negative regulation of keratinocyte proliferation	13	-0.785289	-1.83208	0.00176678	0.0718194	0.0613029	2030	tags=54%, list=11%, signal=48%	PTPRK/SFN/VDR/KDF1/EPPK1/FGFR2/SLURP1
GO:0072224	metanephric glomerulus development	11	0.817562	1.90613	0.00219298	0.0718194	0.0613029	507	tags=27%, list=3%, signal=27%	ADIPOQ/CD34/OSR1
GO:0090715	immunological memory formation process	11	0.820558	1.91311	0.00219298	0.0718194	0.0613029	1086	tags=45%, list=6%, signal=43%	PCK1/HLA-DRA/HLA-DRB1/IL12RB1/TNFSF4
GO:1902563	regulation of neutrophil activation	11	0.813364	1.89634	0.00219298	0.0718194	0.0613029	3304	tags=100%, list=19%, signal=81%	PLA2G2A/FCGR2B/PRAM1/SPI1/PTAFR/ITGAM/ITGB2/CD300A/CD177/SYK/GRN
GO:0002291	T cell activation via T cell receptor contact with antigen bound to MHC molecule on antigen presenting cell	10	0.868962	1.97861	0.00221239	0.0718194	0.0613029	816	tags=50%, list=5%, signal=48%	HLA-DMB/APBB1IP/HAVCR2/LGALS9/ITGAL
GO:0043379	memory T cell differentiation	10	0.833909	1.89879	0.00221239	0.0718194	0.0613029	1086	tags=50%, list=6%, signal=47%	PCK1/HLA-DRA/HLA-DRB1/IL12RB1/TNFSF4
GO:0006957	complement activation, alternative pathway	12	0.75936	1.82115	0.00223214	0.0718194	0.0613029	883	tags=25%, list=5%, signal=24%	CFD/C7/CR1
GO:0002501	peptide antigen assembly with MHC protein complex	16	0.742805	1.94969	0.0022779	0.0718194	0.0613029	1239	tags=62%, list=7%, signal=58%	HLA-DQA2/HLA-DPB1/HLA-DRA/HLA-DRB1/HLA-DMB/HLA-DMA/HLA-DOA/HLA-DPA1/HLA-DQA1/HLA-DQB1
GO:0006071	glycerol metabolic process	16	0.733482	1.92522	0.0022779	0.0718194	0.0613029	213	tags=19%, list=1%, signal=19%	PCK1/MOGAT2/LEP
GO:0045591	positive regulation of regulatory T cell differentiation	16	0.716313	1.88016	0.0022779	0.0718194	0.0613029	2970	tags=56%, list=17%, signal=47%	HLA-DRA/HLA-DRB1/IFNG/LGALS9/CR1/LILRB4/IL4I1/SOCS1/LILRB2
GO:0071639	positive regulation of monocyte chemotactic protein-1 production	15	0.770871	1.98795	0.0022779	0.0718194	0.0613029	1381	tags=47%, list=8%, signal=43%	ADIPOQ/CLEC7A/TWIST1/LGALS9/IL1B/MCOLN2/CD84
GO:0002399	MHC class II protein complex assembly	14	0.770571	1.96299	0.00228311	0.0718194	0.0613029	1239	tags=71%, list=7%, signal=66%	HLA-DQA2/HLA-DPB1/HLA-DRA/HLA-DRB1/HLA-DMB/HLA-DMA/HLA-DOA/HLA-DPA1/HLA-DQA1/HLA-DQB1
GO:0002503	peptide antigen assembly with MHC class II protein complex	14	0.770571	1.96299	0.00228311	0.0718194	0.0613029	1239	tags=71%, list=7%, signal=66%	HLA-DQA2/HLA-DPB1/HLA-DRA/HLA-DRB1/HLA-DMB/HLA-DMA/HLA-DOA/HLA-DPA1/HLA-DQA1/HLA-DQB1
GO:0090713	immunological memory process	14	0.755394	1.92433	0.00228311	0.0718194	0.0613029	1086	tags=36%, list=6%, signal=34%	PCK1/HLA-DRA/HLA-DRB1/IL12RB1/TNFSF4
GO:0050855	regulation of B cell receptor signaling pathway	21	0.653085	1.84933	0.00230415	0.0718194	0.0613029	3128	tags=48%, list=18%, signal=39%	CD22/FCGR2B/FCRL3/NFAM1/STAP1/PLCL2/CD300A/PTPN22/LYN/CD19
GO:0002281	macrophage activation involved in immune response	18	0.806104	2.18148	0.00231481	0.0718194	0.0613029	422	tags=33%, list=2%, signal=33%	LBP/TYROBP/TREM2/IFNG/SUCNR1/HAVCR2
GO:0019835	cytolysis	23	0.733159	2.13207	0.00232019	0.0718194	0.0613029	883	tags=43%, list=5%, signal=41%	LBP/PLA2G2A/C6/GZMH/GZMA/LYZ/GZMM/PRF1/C7/CR1
GO:0060142	regulation of syncytium formation by plasma membrane fusion	23	0.707396	2.05715	0.00232019	0.0718194	0.0613029	1419	tags=43%, list=8%, signal=40%	DCSTAMP/TYROBP/ADGRB1/CXCL9/TREM2/CD53/RAPGEF3/CXCL10/IL4/SCGB3A1
GO:1901623	regulation of lymphocyte chemotaxis	23	0.672495	1.95566	0.00232019	0.0718194	0.0613029	2219	tags=52%, list=13%, signal=46%	CCL3/CCL4/CCL5/XCL1/CXCL10/CCR2/PADI2/XCL2/S100A7/SLC8B1/CXCL13/KLRK1
GO:0002396	MHC protein complex assembly	17	0.727381	1.93225	0.00233645	0.0718194	0.0613029	1239	tags=59%, list=7%, signal=55%	HLA-DQA2/HLA-DPB1/HLA-DRA/HLA-DRB1/HLA-DMB/HLA-DMA/HLA-DOA/HLA-DPA1/HLA-DQA1/HLA-DQB1
GO:0002923	regulation of humoral immune response mediated by circulating immunoglobulin	17	0.721498	1.91662	0.00233645	0.0718194	0.0613029	1726	tags=53%, list=10%, signal=48%	FCER2/TREM2/FCGR2B/C4BPB/CR1/CR1L/TNF/FOXJ1/LTA
GO:1904996	positive regulation of leukocyte adhesion to vascular endothelial cell	22	0.638815	1.83017	0.00233645	0.0718194	0.0613029	3364	tags=50%, list=19%, signal=41%	ELANE/ALOX5/CCR2/PTAFR/SELP/TNF/ITGB2/FUT4/IL6/FUT7/ETS1
GO:0046641	positive regulation of alpha-beta T cell proliferation	20	0.653408	1.80649	0.00238095	0.0718194	0.0613029	3303	tags=60%, list=19%, signal=49%	CD3E/XCL1/LGALS9/CCR2/TNFSF4/HLA-E/PTPN22/RASAL3/PTPRC/CD28/SYK/IL23A
GO:0050765	negative regulation of phagocytosis	20	0.687908	1.90188	0.00238095	0.0718194	0.0613029	2912	tags=35%, list=16%, signal=29%	ADIPOQ/CD300LF/FCGR2B/SYT11/PTEN/CD300A/CD47
GO:0060143	positive regulation of syncytium formation by plasma membrane fusion	20	0.709888	1.96265	0.00238095	0.0718194	0.0613029	1419	tags=45%, list=8%, signal=41%	DCSTAMP/TYROBP/ADGRB1/CXCL9/TREM2/CD53/RAPGEF3/IL4/SCGB3A1
GO:0071605	monocyte chemotactic protein-1 production	20	0.672107	1.85819	0.00238095	0.0718194	0.0613029	1838	tags=40%, list=10%, signal=36%	ADIPOQ/CLEC7A/TWIST1/LGALS9/IL1B/MCOLN2/CD84/APOD
GO:0071637	regulation of monocyte chemotactic protein-1 production	20	0.672107	1.85819	0.00238095	0.0718194	0.0613029	1838	tags=40%, list=10%, signal=36%	ADIPOQ/CLEC7A/TWIST1/LGALS9/IL1B/MCOLN2/CD84/APOD
GO:0002455	humoral immune response mediated by circulating immunoglobulin	41	0.565025	1.87899	0.00239808	0.0718194	0.0613029	1726	tags=37%, list=10%, signal=33%	C6/FCER2/SERPING1/TREM2/FCGR2B/C4BPB/C1S/C7/CR1/C1R/CR1L/C2/TNF/FOXJ1/LTA
GO:0002407	dendritic cell chemotaxis	25	0.660475	1.9589	0.00240385	0.0718194	0.0613029	2157	tags=44%, list=12%, signal=39%	CCL5/CCR1/LGALS9/SPI1/SLAMF8/GPR183/CCR2/CXCR4/CCR5/CXCR1/TRPM2
GO:0010818	T cell chemotaxis	25	0.68276	2.02499	0.00240385	0.0718194	0.0613029	1447	tags=48%, list=8%, signal=44%	CCL3/CCL5/XCL1/CXCL16/CXCL10/CXCR3/GPR183/CCR2/XCL2/S100A7/CXCL11/CCL26
GO:0036037	CD8-positive, alpha-beta T cell activation	26	0.675383	2.02003	0.00240385	0.0718194	0.0613029	3450	tags=65%, list=20%, signal=53%	XCL1/TOX/GPR18/LILRB4/NCKAP1L/WDFY4/EOMES/CRTAM/CD274/CLEC4A/HLA-E/PTPN22/TNFSF8/SOCS1/IRF1/BCL2/RUNX3
GO:0042744	hydrogen peroxide catabolic process	26	0.68147	2.03823	0.00240385	0.0718194	0.0613029	1259	tags=35%, list=7%, signal=32%	HBB/HBQ1/HBA2/HBA1/HP/HBG2/TPO/GPX3/GPX1
GO:0036230	granulocyte activation	40	0.595737	1.95732	0.00240964	0.0718194	0.0613029	1871	tags=38%, list=11%, signal=34%	PLA2G2A/LILRA2/CCL3/TYROBP/CXCL8/FCGR2B/CCL5/PRAM1/SPI1/IL15/CCR2/PTAFR/ITGAM/PI4K2A/ITGB2
GO:1902622	regulation of neutrophil migration	40	0.556267	1.82764	0.00240964	0.0718194	0.0613029	3333	tags=40%, list=19%, signal=33%	LBP/CXCL8/BST1/XCL1/C3AR1/C5AR2/SLAMF8/NCKAP1L/RHOH/C5AR1/ADAM8/CD74/CD99/DPP4/THBS4/FUT7
GO:0042119	neutrophil activation	34	0.572524	1.83598	0.00242131	0.0718194	0.0613029	1226	tags=32%, list=7%, signal=30%	PLA2G2A/LILRA2/TYROBP/CXCL8/FCGR2B/CCL5/PRAM1/SPI1/IL15/PTAFR/ITGAM
GO:0002504	antigen processing and presentation of peptide or polysaccharide antigen via MHC class II	31	0.704642	2.20858	0.00242718	0.0718194	0.0613029	677	tags=45%, list=4%, signal=44%	HLA-DQA2/CTSS/IFI30/HLA-DPB1/TREM2/HLA-DRA/HLA-DRB1/HLA-DMB/FCGR2B/HLA-DMA/HLA-DOA/HLA-DPA1/HLA-DQA1/CTSD
GO:0036336	dendritic cell migration	32	0.62781	1.9907	0.00242718	0.0718194	0.0613029	2157	tags=41%, list=12%, signal=36%	NLRP12/CCL5/CCR1/LGALS9/ALOX5/SPI1/SLAMF8/GPR183/CCR2/CXCR4/CCR5/CXCR1/TRPM2
GO:0045923	positive regulation of fatty acid metabolic process	31	0.587697	1.84203	0.00242718	0.0718194	0.0613029	3269	tags=48%, list=19%, signal=39%	ADIPOQ/APOC2/TWIST1/PTGS2/MLXIPL/IL1B/ABCD2/RGN/NR1H3/PLIN5/CD74/APOA1/NR1H2/PPARG/IRS2
GO:0050901	leukocyte tethering or rolling	31	0.617534	1.93555	0.00242718	0.0718194	0.0613029	2292	tags=42%, list=13%, signal=37%	LEP/ELANE/CCR2/PTAFR/SELP/PODXL2/SELPLG/TNF/JAM2/CXCL12/FUT4/FUT9/SELL
GO:0090022	regulation of neutrophil chemotaxis	31	0.589938	1.84906	0.00242718	0.0718194	0.0613029	2103	tags=29%, list=12%, signal=26%	LBP/CXCL8/BST1/XCL1/C3AR1/C5AR2/NCKAP1L/C5AR1/CD74
GO:0002478	antigen processing and presentation of exogenous peptide antigen	35	0.67059	2.16079	0.00243902	0.0718194	0.0613029	2114	tags=51%, list=12%, signal=45%	HLA-DQA2/CTSS/IFI30/HLA-DPB1/HLA-DRA/HLA-DRB1/HLA-DMB/FCGR2B/HLA-DMA/HLA-DOA/HLA-DPA1/HLA-DQA1/CTSD/HLA-DQB1/CLEC4A/HLA-F/CD74/HLA-E
GO:2000516	positive regulation of CD4-positive, alpha-beta T cell activation	35	0.615073	1.9819	0.00243902	0.0718194	0.0613029	2735	tags=49%, list=15%, signal=41%	HLA-DRA/HLA-DRB1/IFNG/XCL1/LGALS9/SASH3/NLRP3/IL12RB1/HLX/NCKAP1L/TNFSF4/CD80/CD83/CD86/PRKCQ/SOCS1/NFKBID
GO:0019886	antigen processing and presentation of exogenous peptide antigen via MHC class II	27	0.734662	2.21591	0.00244499	0.0718194	0.0613029	1239	tags=52%, list=7%, signal=48%	HLA-DQA2/CTSS/IFI30/HLA-DPB1/HLA-DRA/HLA-DRB1/HLA-DMB/FCGR2B/HLA-DMA/HLA-DOA/HLA-DPA1/HLA-DQA1/CTSD/HLA-DQB1
GO:0002335	mature B cell differentiation	30	0.657795	2.04605	0.00245098	0.0718194	0.0613029	3233	tags=57%, list=18%, signal=46%	FCGR2B/IL10/SPI1/CR1/IRF8/CMTM7/SLAMF8/GPR183/MFNG/ITM2A/PLCL2/IL6/ADA/PTK2B/CD19/LGALS1/POU2AF1
GO:0045730	respiratory burst	30	0.640217	1.99138	0.00245098	0.0718194	0.0613029	2098	tags=37%, list=12%, signal=32%	LBP/NCF1/TREM2/CYBA/CLEC7A/NCF4/CD52/SLAMF8/HCK/CYBB/NOXA1
GO:0002495	antigen processing and presentation of peptide antigen via MHC class II	29	0.736523	2.26175	0.00246914	0.0718194	0.0613029	677	tags=48%, list=4%, signal=47%	HLA-DQA2/CTSS/IFI30/HLA-DPB1/TREM2/HLA-DRA/HLA-DRB1/HLA-DMB/FCGR2B/HLA-DMA/HLA-DOA/HLA-DPA1/HLA-DQA1/CTSD
GO:0043372	positive regulation of CD4-positive, alpha-beta T cell differentiation	29	0.619135	1.90127	0.00246914	0.0718194	0.0613029	2735	tags=52%, list=15%, signal=44%	HLA-DRA/HLA-DRB1/IFNG/LGALS9/SASH3/NLRP3/IL12RB1/HLX/NCKAP1L/TNFSF4/CD80/CD83/CD86/SOCS1/NFKBID
GO:0045066	regulatory T cell differentiation	28	0.671872	2.04031	0.00246914	0.0718194	0.0613029	3333	tags=61%, list=19%, signal=49%	PLA2G2D/HLA-DRA/HLA-DRB1/IFNG/TOX/LGALS9/CR1/LILRB4/TNFSF4/LAG3/CTLA4/IL4I1/SOCS1/IRF1/LILRB2/CD28/FUT7
GO:0048871	multicellular organismal homeostasis	456	-0.333576	-1.37438	0.00246914	0.0718194	0.0613029	2416	tags=22%, list=14%, signal=19%	SLC2A1/NAPEPLD/GJB6/NR4A3/MET/CNGB1/ALOX12/APLN/TRPM8/ACACA/MEX3C/PTGES/WHRN/TNFRSF11A/PRR4/RP1L1/PRLR/SCD/ZG16B/LAMA4/ACVR2B/CNR1/IL18/HOXA13/NPR3/GRHL3/TMEM79/SGIP1/CD36/STMN1/CA2/TFF3/LAMC1/AQP3/FABP5/SFN/GJA1/TJP3/CRB2/ACSL1/HOXC10/SERPINA3/ADCYAP1/PRKCA/OCLN/CLDN18/CLDN4/INAVA/RPE65/GRHL1/NTSR1/TJP1/ILDR2/SCNN1G/PDK4/TFAP2B/CLDN1/PPP1R13L/SIGLEC15/EGFR/KRT1/CFTR/AZGP1/OXTR/KDF1/TP63/ACADL/AQ…
GO:0031295	T cell costimulation	43	0.63974	2.12524	0.00253165	0.0718194	0.0613029	3608	tags=51%, list=20%, signal=41%	HHLA2/CD3E/ICOS/LILRB4/LCK/CD40LG/TNFSF4/CD80/CD274/VAV1/PDCD1LG2/CD86/KLRK1/LYN/LILRB2/DPP4/CD28/PTPN6/LGALS1/CD5/TNFSF13B/TNFRSF14
GO:0002920	regulation of humoral immune response	37	0.565114	1.8087	0.00255754	0.0718194	0.0613029	2217	tags=32%, list=13%, signal=28%	FCER2/SERPING1/TREM2/FCGR2B/C4BPB/IL1B/CR1/CR1L/TNF/FOXJ1/LTA/CXCL13
GO:0032735	positive regulation of interleukin-12 production	37	0.573005	1.83395	0.00255754	0.0718194	0.0613029	1552	tags=27%, list=9%, signal=25%	LEP/IFNG/SCIMP/CLEC7A/IRF5/LGALS9/IRF8/CD40LG/TNFSF4/LAPTM5
GO:0050673	epithelial cell proliferation	364	-0.357184	-1.44549	0.00257732	0.0718194	0.0613029	3293	tags=29%, list=19%, signal=24%	SIX1/SP1/FGF1/MIR27B/MARVELD3/AKT3/PRKDC/ISL1/IFT74/YAP1/MMP12/HRAS/MTSS1/HIF1A/NR4A1/NRARP/JCAD/MTOR/NRP2/ADAM17/A4GNT/HMGN1/PRKD1/BCL11B/MMP14/FBXW7/WNT5A/DUSP10/FLT1/MCC/NR4A3/HMGB2/APLN/BCL2L2/EPGN/PTPRK/FERMT1/FAP/KDR/EREG/ZNF304/SULF2/CDKN2B/TGFA/SPARC/EHF/ERRFI1/KLK8/CEACAM1/LAMC1/XDH/SULF1/SFN/DLX5/GJA1/TGFB2/VDR/HTR2B/PRKCA/ARG1/CCL24/UHRF1/PLXNB3/ESRP2/LAMB1/ROBO1/GATA3/IRF6/HPN/THBS1/C…
GO:0002715	regulation of natural killer cell mediated immunity	44	0.549951	1.8269	0.00259067	0.0718194	0.0613029	3278	tags=55%, list=19%, signal=45%	LEP/KLRC2/HAVCR2/KIR2DL4/SLAMF6/LGALS9/KLRC1/SERPINB4/SH2D1B/NCR3/LAG3/CRTAM/VAV1/KLRD1/HLA-F/ARRB2/HLA-E/KLRK1/SERPINB9/IL18RAP/SH2D1A/PIK3R6/CLEC12B/CD96
GO:0006968	cellular defense response	44	0.544691	1.80942	0.00259067	0.0718194	0.0613029	3061	tags=43%, list=17%, signal=36%	LBP/NCF1/TYROBP/CXCL9/KLRC2/KIR2DL4/CD300C/PRF1/LSP1/CCR2/CCR5/DCDC2/C5AR1/KLRG1/LY96/SH2D1A/NCF2/LILRB2/PTK2B
GO:0019884	antigen processing and presentation of exogenous antigen	44	0.59432	1.97428	0.00259067	0.0718194	0.0613029	2114	tags=41%, list=12%, signal=36%	HLA-DQA2/CTSS/IFI30/HLA-DPB1/HLA-DRA/HLA-DRB1/HLA-DMB/FCGR2B/HLA-DMA/HLA-DOA/HLA-DPA1/HLA-DQA1/CTSD/HLA-DQB1/CLEC4A/HLA-F/CD74/HLA-E
GO:0061844	antimicrobial humoral immune response mediated by antimicrobial peptide	44	0.604061	2.00664	0.00259067	0.0718194	0.0613029	2217	tags=48%, list=13%, signal=42%	DEFB4A/S100A12/CAMP/CXCL2/CXCL3/ELANE/CXCL8/REG1A/CXCL9/CXCL5/S100A9/CXCL10/LTF/RPL39/S100A7/CXCL11/ANG/RNASE6/KRT6A/CCL13/CXCL13
GO:0006956	complement activation	45	0.5512	1.83429	0.0026178	0.0718194	0.0613029	1415	tags=31%, list=8%, signal=29%	CFD/C6/SERPING1/TREM2/C4BPB/C1S/MFAP4/MASP1/IL1B/C7/CR1/C1R/CR1L/C2
GO:0031294	lymphocyte costimulation	45	0.649705	2.16209	0.0026178	0.0718194	0.0613029	3289	tags=51%, list=19%, signal=42%	HHLA2/CD3E/ICOS/LILRB4/LCK/CD40LG/TNFSF4/CD80/IL4/CD274/VAV1/PDCD1LG2/CD86/KLRK1/LYN/CD320/LILRB2/DPP4/CD28/PTPN6/LGALS1/CD5/TNFSF13B
GO:0031589	cell-substrate adhesion	336	-0.3606	-1.45305	0.00262123	0.0718194	0.0613029	2994	tags=26%, list=17%, signal=22%	PHLDB2/VCAM1/SGCE/IQGAP1/MAP4K4/ITGA1/THSD1/NID2/MMP14/ACTG1/HOXA7/LYPD3/WNT4/MICALL2/COL13A1/FLNA/TNN/ACER2/RIN2/CTTN/ALOX15/COL3A1/MEGF9/MELTF/ACTN4/ITGA2/COL16A1/DAG1/TYRO3/PRKCZ/MERTK/PTPRK/FERMT1/ITGA6/ADAMTS9/SPRY4/ANGPT2/KDR/SORBS1/EPHB3/CD36/ADAM9/LAMC1/DDR1/EPHA3/EPHB1/LIMCH1/JUP/COL17A1/EPHA1/TACSTD2/POSTN/KIF14/DMTN/TIAM1/MSLN/NTN4/LAMB1/SRCIN1/CRK/TMEFF2/THBS1/EMP2/BVES/RHOD/COL26A1/F…
GO:0050767	regulation of neurogenesis	334	-0.37494	-1.50789	0.00263852	0.0718194	0.0613029	3652	tags=29%, list=21%, signal=23%	LIG4/ULK1/HES6/PLXNA3/PER2/CUX2/GOLGA4/MACF1/LDLR/SEMA3E/CHD7/BHLHB9/EIF4G2/RUFY3/PTPRZ1/YAP1/SEMA4C/CDK5R1/HIF1A/DIP2B/EZH2/MTOR/DHX36/SPINT1/CUX1/AMIGO1/WNT5A/MAP1B/HAP1/TRPC6/IL34/MIR221/NEFL/DUSP10/SEMA4G/DLX2/MAP6/HMGB2/ISLR2/DAG1/CTNNA1/CHODL/SYNGAP1/EEF2K/PTPRD/RND2/E2F1/ASPM/PLXNA4/SEMA3D/SEMA3F/SOX8/SEMA4B/BDNF/TENM4/MAPT/ADCYAP1/OLIG2/ELL3/EPHA4/TIAM1/PLXNB3/SEMA3B/ROBO1/XRCC2/ASCL1/FN1…
GO:0031663	lipopolysaccharide-mediated signaling pathway	56	0.593417	2.04024	0.00265252	0.0718194	0.0613029	1863	tags=32%, list=11%, signal=29%	LBP/LILRA2/CCL3/LY86/CCL5/SCIMP/CD14/IL1B/SPI1/SIGIRR/LTF/PTAFR/HCK/CD180/TNF/CD6/NFKBIL1/CARD16
GO:0002548	monocyte chemotaxis	57	0.533543	1.84588	0.0026738	0.0718194	0.0613029	3116	tags=46%, list=18%, signal=38%	CCL18/CCL3L3/CCL3/CCL4/S100A12/CCL23/CCL5/XCL1/CCR1/PLA2G7/CXCL10/SLAMF8/CCR2/PTPRO/XCL2/S100A7/CCL26/CXCL12/CCL13/LYN/CCL8/IL6/DEFB124/CCL11/FPR2/LGMN
GO:0002712	regulation of B cell mediated immunity	55	0.536463	1.83054	0.0026738	0.0718194	0.0613029	3113	tags=36%, list=18%, signal=30%	FCER2/TREM2/FCGR2B/C4BPB/IL10/XCL1/TBX21/CR1/TNFSF4/CR1L/IL4/TNF/TNFSF13/FOXJ1/LTA/HLA-E/EXOSC6/PTPRC/CD28/PTPN6
GO:0002889	regulation of immunoglobulin mediated immune response	55	0.536463	1.83054	0.0026738	0.0718194	0.0613029	3113	tags=36%, list=18%, signal=30%	FCER2/TREM2/FCGR2B/C4BPB/IL10/XCL1/TBX21/CR1/TNFSF4/CR1L/IL4/TNF/TNFSF13/FOXJ1/LTA/HLA-E/EXOSC6/PTPRC/CD28/PTPN6
GO:0032615	interleukin-12 production	57	0.551483	1.90794	0.0026738	0.0718194	0.0613029	3303	tags=40%, list=19%, signal=33%	LEP/IFNG/SCIMP/IL10/TIGIT/CLEC7A/LILRA5/IRF5/TLR8/LGALS9/IRF8/CMKLR1/CD40LG/TNFSF4/MEFV/LAPTM5/ACP5/ARRB2/JAK3/IRF1/CD47/SYK/IL23A
GO:0032655	regulation of interleukin-12 production	57	0.551483	1.90794	0.0026738	0.0718194	0.0613029	3303	tags=40%, list=19%, signal=33%	LEP/IFNG/SCIMP/IL10/TIGIT/CLEC7A/LILRA5/IRF5/TLR8/LGALS9/IRF8/CMKLR1/CD40LG/TNFSF4/MEFV/LAPTM5/ACP5/ARRB2/JAK3/IRF1/CD47/SYK/IL23A
GO:0032720	negative regulation of tumor necrosis factor production	55	0.636594	2.17221	0.0026738	0.0718194	0.0613029	2017	tags=35%, list=11%, signal=31%	ADIPOQ/LBP/LILRA4/TREM2/HAVCR2/IL10/TWIST1/CD34/C5AR2/LGALS9/GPR18/SYT11/CD33/IL4/ACP5/POMC/NFKBIL1/CLEC4A/ARRB2
GO:0048002	antigen processing and presentation of peptide antigen	55	0.572655	1.95403	0.0026738	0.0718194	0.0613029	2114	tags=38%, list=12%, signal=34%	HLA-DQA2/CTSS/IFI30/HLA-DPB1/TREM2/HLA-DRA/HLA-DRB1/HLA-DMB/FCGR2B/HLA-DMA/HLA-DOA/HLA-DPA1/HLA-DQA1/CTSD/CD209/HLA-DQB1/ACE/CLEC4A/HLA-F/CD74/HLA-E
GO:0048247	lymphocyte chemotaxis	52	0.603871	2.04079	0.0026738	0.0718194	0.0613029	2219	tags=50%, list=13%, signal=44%	CCL18/CCL3L3/CCL3/CCL4/SAA1/CCL23/CCL5/XCL1/CXCL16/CXCL10/CXCR3/GPR183/CCR2/PADI2/XCL2/S100A7/CXCL11/CCL26/CH25H/SLC8B1/ADAM8/HSD3B7/CKLF/CCL13/CXCL13/KLRK1
GO:0050853	B cell receptor signaling pathway	55	0.514703	1.75629	0.0026738	0.0718194	0.0613029	3298	tags=40%, list=19%, signal=33%	CD22/FCGR2B/FCRL3/NFAM1/CD79B/CD79A/NCKAP1L/LCK/CTLA4/STAP1/KLHL6/SH2B2/CD38/PLCL2/CD300A/PTPN22/LYN/PTPRC/PTPN6/CD19/BCL2/SYK
GO:1903556	negative regulation of tumor necrosis factor superfamily cytokine production	57	0.647356	2.23963	0.0026738	0.0718194	0.0613029	2017	tags=37%, list=11%, signal=33%	ADIPOQ/LBP/LILRA4/TREM2/HAVCR2/IL10/TWIST1/CD34/C5AR2/LGALS9/GPR18/LTF/SYT11/CD33/IL4/CD274/ACP5/POMC/NFKBIL1/CLEC4A/ARRB2
GO:0007059	chromosome segregation	313	-0.391698	-1.56423	0.00268097	0.0718194	0.0613029	4641	tags=42%, list=26%, signal=31%	RMDN1/TTL/RAB11A/STAG2/SPC24/ANKRD31/RNF212/SPDL1/PIBF1/KLHDC8B/NR3C1/AURKB/CTNNB1/UBE2I/TUBG1/MIS12/SMC3/GEN1/CENPQ/SMC2/CDC20/C14orf39/KIF2C/UBE2C/SKA2/RAD21/TOP2B/DDX11/ZWILCH/RMI2/CTCF/CDK5RAP2/FANCD2/APC/TACC3/CENPN/MLH3/ZWINT/DDX3X/STAG1/RMI1/NCAPG2/FANCM/PSMC3IP/FMN2/KMT5A/CHMP4A/TERF1/ECT2/SGO2/BECN1/NUMA1/FBXO5/BIRC5/CUL3/KPNB1/CEP85/NCAPD3/OIP5/BRCA1/EME2/STAG3L3/FEN1/TOP3B/TOP1/FBXW7/D…
GO:0045787	positive regulation of cell cycle	275	-0.371944	-1.47219	0.00268456	0.0718194	0.0613029	4900	tags=39%, list=28%, signal=28%	PKD2/DYNC1H1/RAD51AP1/CYP1A1/CCNK/CDC14B/MAPRE3/TTL/RAB11A/LSM11/ANKRD31/CSPP1/MAP3K20/EIF4G1/MEIS2/BCL2L11/HCFC1/AURKB/SRPK2/NPM1/PKP4/SPHK1/GEN1/CKS2/INSR/RANBP1/UBE2C/RAD21/PTPN11/RDX/DDX11/ANKRD17/SIN3A/DDX3X/CDK4/ANXA1/LRP6/KIF20B/UBXN2B/SVIL/ECT2/ASNS/BECN1/NUMA1/FBXO5/CDK5R1/E2F7/CUL3/EZH2/CDK1/ADAM17/MTBP/FEN1/WNT5A/WNT4/MAD2L1/ADAMTS1/MIR221/AURKA/LRP5/TPR/CDCA5/MAP10/CDC25A/CEP295/EPGN/…
GO:0002707	negative regulation of lymphocyte mediated immunity	50	0.560351	1.87033	0.00268817	0.0718194	0.0613029	3278	tags=52%, list=19%, signal=42%	FCGR2B/C4BPB/HAVCR2/KIR2DL4/XCL1/TBX21/LGALS9/KLRC1/CR1/SERPINB4/LILRB4/NCKAP1L/CR1L/CLEC4G/FOXJ1/IL4I1/KLRD1/HLA-F/ARRB2/HLA-E/SERPINB9/PPP3CB/PTPRC/PTPN6/CLEC12B/CD96
GO:0042743	hydrogen peroxide metabolic process	48	0.555407	1.85197	0.00269542	0.0718194	0.0613029	837	tags=21%, list=5%, signal=20%	HBB/HBQ1/HBA2/HBA1/HP/HBG2/TPO/CYBA/MPV17L/GPX3
GO:0032757	positive regulation of interleukin-8 production	54	0.620748	2.10899	0.00271003	0.0718194	0.0613029	1517	tags=30%, list=9%, signal=27%	ADIPOQ/LBP/LILRA2/LEP/ELANE/CD14/CLEC7A/NOS2/TLR7/CD2/TLR8/LGALS9/IL1B/IL17D/CD244/TNF
GO:0050829	defense response to Gram-negative bacterium	51	0.544036	1.81733	0.00271739	0.0718194	0.0613029	1712	tags=39%, list=10%, signal=36%	LBP/DEFB4A/CAMP/ELANE/ADGRB1/TREM2/CD4/LCE3A/LYZ/CTSG/NOS2/RARRES2/MPEG1/TREM1/CHGA/LTF/S100A7/SELP/SSC5D/RNASE6
GO:0051962	positive regulation of nervous system development	247	-0.37625	-1.47816	0.00273973	0.0718194	0.0613029	3439	tags=30%, list=19%, signal=24%	CUX2/GOLGA4/MACF1/UBE2V2/BHLHB9/EIF4G2/RUFY3/PTPRZ1/HIF1A/NLGN3/MTOR/LRRC4B/GRID2/DHX36/SPINT1/CUX1/AMIGO1/MAP1B/HAP1/FLRT3/IL1RAP/IL34/MIR221/NEFL/MAP6/ISLR2/DAG1/ADGRB3/CHODL/LRRN1/EEF2K/VSTM5/PTPRD/EPHB3/DLG5/RND2/NRXN1/E2F1/ASPM/PLXNA4/EPHB1/ADGRL2/SOX8/TPBG/BDNF/TENM4/MAPT/OLIG2/ELL3/EPHA4/TIAM1/PLXNB3/ROBO1/XRCC2/ASCL1/FN1/EGFR/SEMA5A/RASSF10/OXTR/SERPINE2/STAR/GFAP/WNT3/L1CAM/LIF/VEGFA/PTN…
GO:0002704	negative regulation of leukocyte mediated immunity	60	0.527668	1.85026	0.00274725	0.0718194	0.0613029	3278	tags=55%, list=19%, signal=45%	FCGR2B/C4BPB/HAVCR2/KIR2DL4/XCL1/TBX21/LGALS9/SPI1/KLRC1/CR1/SERPINB4/LILRB4/NCKAP1L/CCR2/CR1L/CD84/CLEC4G/FOXJ1/IL4I1/KLRD1/HLA-F/ARRB2/HLA-E/SERPINB9/CD300A/JAK3/PPP3CB/BST2/PTPRC/HMOX1/PTPN6/CLEC12B/CD96
GO:0046635	positive regulation of alpha-beta T cell activation	62	0.572	2.03252	0.00274725	0.0718194	0.0613029	3450	tags=47%, list=20%, signal=38%	HLA-DRA/HLA-DRB1/CD3E/IFNG/XCL1/LGALS9/SASH3/NLRP3/LILRB4/IL12RB1/HLX/NCKAP1L/CCR2/TNFSF4/CD80/CD83/CD86/HLA-E/PRKCQ/PTPN22/RASAL3/SOCS1/NFKBID/ADA/PTPRC/CD28/SYK/IL23A/RUNX3
GO:0002381	immunoglobulin production involved in immunoglobulin-mediated immune response	63	0.534596	1.90369	0.00275482	0.0718194	0.0613029	1691	tags=29%, list=10%, signal=26%	HLA-DQA2/HLA-DPB1/HLA-DRA/HLA-DRB1/HLA-DMB/HLA-DMA/HLA-DOA/HLA-DPA1/IL10/HLA-DQA1/XCL1/TBX21/CD40LG/TNFSF4/HLA-DQB1/IL4/TNFSF13/BATF
GO:0034121	regulation of toll-like receptor signaling pathway	63	0.514534	1.83225	0.00275482	0.0718194	0.0613029	2809	tags=29%, list=16%, signal=24%	LBP/LILRA4/LILRA2/CD300LF/TREM2/FCRL3/CYBA/LTF/WDFY1/NLRP6/NR1H3/NFKBIL1/ARRB2/CD300A/PTPN22/LYN/IRF1/TLR5
GO:0031032	actomyosin structure organization	179	-0.403399	-1.54789	0.00277393	0.0718194	0.0613029	3416	tags=30%, list=19%, signal=25%	EPB41L4A/CSRP1/ITGB1/PLEC/ECT2/PPP1R9A/CCDC88A/PHLDB2/CUL3/CNN3/MTOR/PPM1E/PRKAR1A/ACTG1/TPM1/WNT4/MEF2A/MYH9/FRMD6/MET/ARHGAP28/ASAP3/EPB41L1/TNNT3/RACGAP1/SORBS1/ARHGEF5/MYO18A/STMN1/FRMD3/MYH11/EPB41L4B/LPAR1/LIMCH1/EPHA1/TACSTD2/CIT/TJP1/NEB/TMEFF2/CDC42BPG/MYH10/ANLN/MIR138-1/SFRP1/NEBL/CGNL1/FRMD5/KRT8/MYH14/LMOD3/TNNT2/MYOC/SYNPO2L
GO:0006094	gluconeogenesis	67	0.498954	1.7887	0.00280899	0.0718194	0.0613029	578	tags=12%, list=3%, signal=12%	ADIPOQ/PCK1/GPD1/RBP4/FBP1/LEP/SDS/GCK
GO:0032729	positive regulation of interferon-gamma production	65	0.519898	1.86093	0.00280899	0.0718194	0.0613029	1726	tags=32%, list=10%, signal=29%	HLA-DPB1/CD3E/CD14/HAVCR2/HLA-DPA1/CLEC7A/SLAMF6/TLR7/CD2/TLR8/LGALS9/SASH3/IL1B/IRF8/IL12RB1/CCR2/TNFSF4/CD244/CRTAM/TNF/LTA
GO:0050830	defense response to Gram-positive bacterium	65	0.476576	1.70586	0.00280899	0.0718194	0.0613029	2114	tags=37%, list=12%, signal=33%	LBP/PLA2G2A/DEFB4A/CAMP/FGR/HAVCR2/LCE3A/LYZ/CTSG/GBP7/RARRES2/MPEG1/CHGA/RPL39/NLRP6/ANG/TNF/ACP5/C5AR1/SSC5D/RNASE6/LTA/KRT6A/HLA-E
GO:0050848	regulation of calcium-mediated signaling	67	0.504722	1.80938	0.00280899	0.0718194	0.0613029	3412	tags=48%, list=19%, signal=39%	CCL3/CCL4/TMEM100/TREM2/CD3E/CD22/BST1/CLEC7A/CD4/CALM3/PLEK/CMKLR1/RGN/SLA2/EFHB/TNF/P2RX4/ACTN3/MYOZ1/P2RX5/TBC1D10C/CHP1/GBP1/HOMER3/CAMTA1/LMCD1/ADA/PTK2B/GPR143/TMBIM4/SYK/IGF1
GO:0070227	lymphocyte apoptotic process	67	0.462783	1.65903	0.00280899	0.0718194	0.0613029	2883	tags=31%, list=16%, signal=26%	PIP/PDCD1/IDO1/CCL5/IL10/FASLG/CD3G/LGALS9/CD27/RAG1/CD274/PTEN/ADAM8/RPS6/MIR17HG/CD74/PRKCQ/JAK3/LYN/ADA/RIPK3
GO:0002532	production of molecular mediator involved in inflammatory response	72	0.501495	1.83295	0.0028169	0.0718194	0.0613029	3316	tags=43%, list=19%, signal=35%	LBP/NCF1/LEP/TREM2/PLD3/CLEC7A/NOS2/ALOX5/P2RX1/SLAMF8/LILRB4/ABCD2/IL17D/ALOX5AP/MEFV/TNF/CD6/PLD4/GBP5/APOD/GPSM3/LYN/IL6/MIR135A1/NPPA/TICAM1/CUEDC2/SYK/GRN/PYCARD/MIR93
GO:0045664	regulation of neuron differentiation	168	-0.410925	-1.5557	0.00282486	0.0718194	0.0613029	3597	tags=31%, list=20%, signal=25%	JAG1/SIN3A/YWHAG/SOX9/EIF2AK4/EIF4ENIF1/SIX1/DNMT3B/ECT2/ISL1/CDK5R1/MTOR/BCL11B/LTK/NTF3/MAP1B/TRPC6/FOXO3/HMG20A/DLX2/ADRA2C/CASZ1/DUOXA1/NEUROD2/TCF12/ASPM/SOX8/MYCL/BDNF/OLIG2/GPRC5B/TIAM1/GDF7/BCL11A/APP/ASCL1/HEYL/NRCAM/S1PR5/SFRP1/MYCN/CNTN2/NTF4/BMP7/GPR37L1/PAX6/WNT3A/VWC2/EYA1/NKX2-5/ZNF536/LIN28A
GO:0001910	regulation of leukocyte mediated cytotoxicity	74	0.524284	1.92162	0.00283286	0.0718194	0.0613029	2992	tags=49%, list=17%, signal=41%	TYROBP/LEP/HLA-DRA/HLA-DRB1/FCGR2B/KLRC2/HAVCR2/KIR2DL4/XCL1/NOS2/SLAMF6/LGALS9/SPI1/KLRC1/SERPINB4/IL12RB1/NCKAP1L/NCR3/ITGAM/LAG3/CRTAM/STAP1/VAV1/KLRD1/HLA-F/ARRB2/HLA-E/KLRK1/SERPINB9/PPP3CB/IL18RAP/MR1/SH2D1A/PIK3R6/RIPK3/PTPRC
GO:0002312	B cell activation involved in immune response	74	0.451715	1.65564	0.00283286	0.0718194	0.0613029	3233	tags=35%, list=18%, signal=29%	FCGR2B/IL10/TBX21/SPI1/CR1/IRF8/GPR183/MFNG/CD40LG/TNFSF4/CD180/IL4/ITM2A/TNFSF13/BATF/PLCL2/IL6/ADA/EXOSC6/PTPRC/PTK2B/CD28/CD19/LGALS1/ERCC1/POU2AF1
GO:0032637	interleukin-8 production	74	0.578589	2.12066	0.00283286	0.0718194	0.0613029	2103	tags=32%, list=12%, signal=29%	ADIPOQ/LBP/LILRA2/LEP/ELANE/CD14/IL10/CLEC7A/NOS2/TLR7/CD2/C5AR2/TLR8/LGALS9/IL1B/IL17D/CD244/CD33/TNF/SSC5D/MAP2K5/ARRB1/LAMTOR5/CD74
GO:0032677	regulation of interleukin-8 production	74	0.578589	2.12066	0.00283286	0.0718194	0.0613029	2103	tags=32%, list=12%, signal=29%	ADIPOQ/LBP/LILRA2/LEP/ELANE/CD14/IL10/CLEC7A/NOS2/TLR7/CD2/C5AR2/TLR8/LGALS9/IL1B/IL17D/CD244/CD33/TNF/SSC5D/MAP2K5/ARRB1/LAMTOR5/CD74
GO:0046364	monosaccharide biosynthetic process	74	0.466116	1.70842	0.00283286	0.0718194	0.0613029	1281	tags=14%, list=7%, signal=13%	ADIPOQ/PCK1/GPD1/RBP4/FBP1/LEP/SDS/GCK/RGN/GNMT
GO:0070098	chemokine-mediated signaling pathway	75	0.652854	2.40477	0.00283286	0.0718194	0.0613029	2217	tags=48%, list=13%, signal=42%	CCL18/CCL3L3/CCRL2/CCL3/CCL4/CXCL2/ACKR1/CXCL3/CXCL8/CXCL9/TREM2/CCL23/CCL5/CCR10/CXCL5/XCL1/CCR1/CXCL10/CXCR6/CMKLR1/CXCR3/CCR2/PADI2/XCL2/CXCR4/ACKR2/CCR5/CXCL11/CCL26/RBM15/CXCR1/ACKR3/CXCL12/CCL13/THPO/CXCL13
GO:0042100	B cell proliferation	77	0.473721	1.75961	0.002849	0.0718194	0.0613029	3289	tags=44%, list=19%, signal=36%	TYROBP/CD22/FCGR2B/BST1/FCRL3/IL10/CD70/SASH3/IKZF3/CD79A/GPR183/NCKAP1L/CD40LG/CD180/CTLA4/IL4/MZB1/CD38/TNFRSF13B/CD74/PLCL2/CD300A/TNFRSF4/LYN/BMI1/CD320/ADA/PTPRC/CD19/INPP5D/BCL2/TICAM1/IRS2/TNFSF13B
GO:0042773	ATP synthesis coupled electron transport	77	0.47118	1.75017	0.002849	0.0718194	0.0613029	6334	tags=68%, list=36%, signal=43%	COX7A1/NDUFB9/UQCRHL/NDUFS6/UQCC3/NDUFC2/DGUOK/NDUFB8/COX7A2L/NDUFS7/COX7A2/SDHAF2/NDUFB7/COX5B/UQCRH/NDUFA9/NDUFB6/COX4I2/NDUFS5/NDUFB5/NDUFS8/NDUFAB1/NDUFB2/UQCR11/DNAJC15/NDUFS2/NDUFA1/CHCHD2/COX15/ISCU/SDHA/NDUFA2/NDUFA3/NDUFS3/COX6A1/NDUFC1/NDUFV1/SDHC/UQCRB/SDHD/COX4I1/COX8A/COX5A/PARK7/BID/UQCRC1/NDUFA10/NDUFB1/NDUFA12/SNCA/NDUFA4/COX6C
GO:0042775	mitochondrial ATP synthesis coupled electron transport	77	0.47118	1.75017	0.002849	0.0718194	0.0613029	6334	tags=68%, list=36%, signal=43%	COX7A1/NDUFB9/UQCRHL/NDUFS6/UQCC3/NDUFC2/DGUOK/NDUFB8/COX7A2L/NDUFS7/COX7A2/SDHAF2/NDUFB7/COX5B/UQCRH/NDUFA9/NDUFB6/COX4I2/NDUFS5/NDUFB5/NDUFS8/NDUFAB1/NDUFB2/UQCR11/DNAJC15/NDUFS2/NDUFA1/CHCHD2/COX15/ISCU/SDHA/NDUFA2/NDUFA3/NDUFS3/COX6A1/NDUFC1/NDUFV1/SDHC/UQCRB/SDHD/COX4I1/COX8A/COX5A/PARK7/BID/UQCRC1/NDUFA10/NDUFB1/NDUFA12/SNCA/NDUFA4/COX6C
GO:0019319	hexose biosynthetic process	70	0.487627	1.7692	0.00285714	0.0718194	0.0613029	578	tags=11%, list=3%, signal=11%	ADIPOQ/PCK1/GPD1/RBP4/FBP1/LEP/SDS/GCK
GO:0019646	aerobic electron transport chain	70	0.514816	1.86785	0.00285714	0.0718194	0.0613029	6334	tags=70%, list=36%, signal=45%	COX7A1/NDUFB9/UQCRHL/NDUFS6/UQCC3/NDUFC2/NDUFB8/SLC25A51/COX7A2L/NDUFS7/COX7A2/SDHAF2/NDUFB7/COX5B/UQCRH/NDUFA9/NDUFB6/COX4I2/NDUFS5/NDUFB5/NDUFS8/NDUFAB1/NDUFB2/UQCR11/DNAJC15/NDUFS2/NDUFA1/COX15/ISCU/SDHA/NDUFA2/NDUFA3/NDUFS3/COX6A1/NDUFC1/NDUFV1/SDHC/UQCRB/SDHD/COX4I1/COX8A/COX5A/PARK7/UQCRC1/NDUFA10/NDUFB1/SNCA/NDUFA4/COX6C
GO:0043299	leukocyte degranulation	71	0.443052	1.61229	0.00286533	0.0718194	0.0613029	3298	tags=45%, list=19%, signal=37%	CCL3/FGR/FCGR2B/KLRC2/PRAM1/LGALS9/SPI1/MILR1/GATA2/S100A13/NCKAP1L/CCR2/CHGA/PTAFR/HCK/ITGAM/CD84/PTGDS/IL4/CORO1A/PI4K2A/ITGB2/HLA-F/KIT/CD300A/LYN/STXBP1/PTGDR/HMOX1/CD177/NPPA/SYK
GO:0050764	regulation of phagocytosis	84	0.498566	1.87382	0.00287356	0.0718194	0.0613029	1517	tags=26%, list=9%, signal=24%	ADIPOQ/CD300LF/FGR/SIRPB1/TREM2/FCGR2B/IFNG/SIRPG/CYBA/CLEC7A/IL2RG/IL1B/IL15/GATA2/IL2RB/NCKAP1L/HCK/TULP1/SYT11/C2/STAP1/TNF
GO:1990868	response to chemokine	84	0.645404	2.4257	0.00287356	0.0718194	0.0613029	2217	tags=44%, list=13%, signal=39%	CCL18/CCL3L3/CCRL2/CCL3/CCL4/CXCL2/ACKR1/CXCL3/CXCL8/REG1A/CXCL9/TREM2/CCL23/CCL5/CCR10/CXCL5/XCL1/CCR1/CXCL10/CXCR6/CMKLR1/CXCR3/CCR2/PADI2/XCL2/CXCR4/ACKR2/CCR5/CXCL11/CCL26/RBM15/CXCR1/ACKR3/CXCL12/CCL13/THPO/CXCL13
GO:1990869	cellular response to chemokine	84	0.645404	2.4257	0.00287356	0.0718194	0.0613029	2217	tags=44%, list=13%, signal=39%	CCL18/CCL3L3/CCRL2/CCL3/CCL4/CXCL2/ACKR1/CXCL3/CXCL8/REG1A/CXCL9/TREM2/CCL23/CCL5/CCR10/CXCL5/XCL1/CCR1/CXCL10/CXCR6/CMKLR1/CXCR3/CCR2/PADI2/XCL2/CXCR4/ACKR2/CCR5/CXCL11/CCL26/RBM15/CXCR1/ACKR3/CXCL12/CCL13/THPO/CXCL13
GO:0033108	mitochondrial respiratory chain complex assembly	86	0.512854	1.92919	0.00290698	0.0718194	0.0613029	7123	tags=74%, list=40%, signal=45%	SDHAF4/NDUFB9/UQCC3/NDUFC2/DMAC2/SAMM50/SLC25A33/COX16/NDUFB8/NDUFB11/NDUFA11/NDUFS7/SDHAF2/NDUFB7/NDUFA9/NDUFB6/PET100/NDUFS5/NDUFB5/NDUFS8/NDUFAB1/NDUFAF4/COX17/TMEM126A/UQCC2/NDUFB2/OXA1L/NDUFS2/NDUFA1/SMIM20/C12orf73/NDUFAF2/IMMP2L/NDUFA2/NDUFA3/COX19/NDUFS3/COX14/DMAC1/NDUFC1/COX18/CHCHD4/SDHAF1/TACO1/BCS1L/NDUFAF5/NDUFA10/TMEM126B/NDUFB1/COA4/NDUFA12/SURF1/LYRM7/NDUFA8/SDHAF3/NDUFAF1/NDUFB4…
GO:0045582	positive regulation of T cell differentiation	86	0.471081	1.77205	0.00290698	0.0718194	0.0613029	3450	tags=42%, list=20%, signal=34%	PCK1/HLA-DRA/HLA-DRB1/IFNG/LGALS9/CD27/SASH3/NLRP3/CR1/VNN1/LILRB4/IL12RB1/HLX/NCKAP1L/TNFSF4/CD80/IL4/RAG1/CD83/RHOH/IL4I1/ADAM8/CD86/CD74/TESPA1/TNFSF9/SOCS1/NFKBID/SOX4/PIK3R6/ADA/LILRB2/PTPRC/SYK/IL23A/RUNX3
GO:0002275	myeloid cell activation involved in immune response	87	0.496564	1.8672	0.00291545	0.0718194	0.0613029	3315	tags=41%, list=19%, signal=34%	LBP/LILRA2/CCL3/FGR/TYROBP/TREM2/IFNG/SUCNR1/HAVCR2/PRAM1/LGALS9/SPI1/MILR1/GATA2/S100A13/CCR2/CHGA/PTAFR/ITGAM/CD84/PTGDS/IL4/PI4K2A/ITGB2/KIT/CD300A/LYN/STXBP1/PTGDR/HMOX1/CD177/NPPA/TICAM1/SYK/GRN/PYCARD
GO:0019882	antigen processing and presentation	98	0.500701	1.92356	0.00291545	0.0718194	0.0613029	2153	tags=30%, list=12%, signal=26%	HLA-DQA2/RAB3C/CTSS/IFI30/HLA-DPB1/TREM2/HLA-DRA/HLA-DRB1/HLA-DMB/FCGR2B/HLA-DMA/CD68/HLA-DOA/HLA-DPA1/CD8A/HLA-DQA1/RAB33A/CTSD/CD209/WDFY4/HLA-DQB1/RAB34/WAS/ACE/CLEC4A/HLA-F/CD74/HLA-E/CTSH
GO:0030593	neutrophil chemotaxis	91	0.582958	2.22093	0.00291545	0.0718194	0.0613029	2217	tags=40%, list=13%, signal=35%	LBP/CCL18/CCL3L3/CCL3/CCL4/S100A12/CXCL2/SAA1/CXCL3/JAML/CXCL8/CXCL9/CCL23/CCL5/BST1/CXCL5/XCL1/CSF3R/C3AR1/C5AR2/S100A9/CXCL10/TREM1/NCKAP1L/S100A8/XCL2/CXCL11/CCL26/VAV1/C5AR1/ITGB2/CXCR1/CKLF/CCL13/CD74/CXCL13
GO:0031341	regulation of cell killing	91	0.520613	1.98341	0.00291545	0.0718194	0.0613029	3303	tags=52%, list=19%, signal=42%	TYROBP/LEP/FCER2/HLA-DRA/HLA-DRB1/FCGR2B/KLRC2/IFNG/HAVCR2/CLEC7A/KIR2DL4/XCL1/NOS2/SLAMF6/PRF1/LGALS9/SPI1/KLRC1/SERPINB4/IL12RB1/NCKAP1L/NCR3/ITGAM/LAG3/CR1L/IL4/CRTAM/STAP1/VAV1/KLRD1/HLA-F/ARRB2/KRT6A/HLA-E/KLRK1/SERPINB9/PPP3CB/IL18RAP/MR1/SH2D1A/PIK3R6/RIPK3/PTPRC/CLEC12B/P2RX7/SYK/IL23A
GO:0002286	T cell activation involved in immune response	92	0.463284	1.76604	0.00293255	0.0718194	0.0613029	2103	tags=29%, list=12%, signal=26%	PCK1/LY9/HLA-DRA/HLA-DRB1/HLA-DMB/FCGR2B/IFNG/APBB1IP/HAVCR2/SLAMF6/TBX21/LGALS9/NLRP3/ITGAL/GPR183/IL12RB1/HLX/NCKAP1L/TNFSF4/EOMES/CD80/IL4/BATF/PTGER4/RPS6/CD86/CD74
GO:0032602	chemokine production	89	0.496313	1.87275	0.00293255	0.0718194	0.0613029	1915	tags=27%, list=11%, signal=24%	ADIPOQ/LBP/ACKR1/ELANE/TREM2/IFNG/HAVCR2/IL10/CLEC7A/TWIST1/IL1RL1/TLR7/LGALS9/IL1B/SIGIRR/LILRB4/TREM1/MCOLN2/TNFSF4/CD84/MEFV/TNF/APOD/MAP2K5
GO:0032760	positive regulation of tumor necrosis factor production	92	0.453671	1.72939	0.00293255	0.0718194	0.0613029	1753	tags=24%, list=10%, signal=22%	LBP/LILRA2/CCL3/TYROBP/LEP/C1QTNF4/IFNG/CD14/HAVCR2/CYBA/CLEC7A/TWIST1/CD2/LILRA5/LGALS9/SASH3/DDT/CCR2/PTAFR/CD84/TNFRSF8/CYBB
GO:0062207	regulation of pattern recognition receptor signaling pathway	89	0.449059	1.69444	0.00293255	0.0718194	0.0613029	3072	tags=25%, list=17%, signal=21%	LBP/LILRA4/LILRA2/CD300LF/TREM2/SLC15A3/FCRL3/CYBA/LTF/NOP53/WDFY1/NLRP6/NR1H3/NFKBIL1/ARRB2/CD300A/PTPN22/LYN/IRF1/TLR5/SLC15A2/GPATCH3
GO:0002708	positive regulation of lymphocyte mediated immunity	101	0.419038	1.61812	0.00294118	0.0718194	0.0613029	3110	tags=34%, list=18%, signal=28%	FCER2/TREM2/HLA-DRA/HLA-DRB1/KLRC2/KIR2DL4/XCL1/SLAMF6/TBX21/SASH3/NLRP3/IL1B/IL12RB1/SH2D1B/TNFSF4/NCR3/LAG3/IL4/CRTAM/TNF/TNFSF13/VAV1/LTA/KLRD1/HLA-F/HLA-E/KLRK1/IL18RAP/MR1/IL6/SH2D1A/EXOSC6/PTPRC/CD28
GO:0032609	interferon-gamma production	101	0.47419	1.83109	0.00294118	0.0718194	0.0613029	1726	tags=32%, list=10%, signal=29%	HLA-DPB1/HLA-DRB1/CD3E/CD14/HAVCR2/HLA-DPA1/IL10/CLEC7A/XCL1/SLAMF6/IL1RL1/TLR7/CD2/TLR8/LGALS9/SASH3/IL1B/CR1/IRF8/LILRB4/IL12RB1/CCR2/TNFSF4/CD244/NLRP6/CRTAM/LGALS9C/CD274/TNF/LAPTM5/PDCD1LG2/LTA
GO:0032649	regulation of interferon-gamma production	101	0.47419	1.83109	0.00294118	0.0718194	0.0613029	1726	tags=32%, list=10%, signal=29%	HLA-DPB1/HLA-DRB1/CD3E/CD14/HAVCR2/HLA-DPA1/IL10/CLEC7A/XCL1/SLAMF6/IL1RL1/TLR7/CD2/TLR8/LGALS9/SASH3/IL1B/CR1/IRF8/LILRB4/IL12RB1/CCR2/TNFSF4/CD244/NLRP6/CRTAM/LGALS9C/CD274/TNF/LAPTM5/PDCD1LG2/LTA
GO:0032642	regulation of chemokine production	88	0.489748	1.84167	0.00295858	0.0718194	0.0613029	2103	tags=27%, list=12%, signal=24%	ADIPOQ/LBP/ACKR1/ELANE/TREM2/IFNG/HAVCR2/IL10/CLEC7A/TWIST1/IL1RL1/TLR7/LGALS9/IL1B/SIGIRR/LILRB4/MCOLN2/TNFSF4/CD84/MEFV/TNF/APOD/MAP2K5/CD74
GO:0045621	positive regulation of lymphocyte differentiation	99	0.478135	1.83709	0.00295858	0.0718194	0.0613029	3303	tags=39%, list=19%, signal=32%	PCK1/HLA-DRA/HLA-DRB1/IFNG/IL10/TOX/LGALS9/CD27/SASH3/NLRP3/CR1/IL15/VNN1/LILRB4/IL12RB1/HLX/NCKAP1L/TNFSF4/CD80/IL4/RAG1/CD83/RHOH/IL4I1/ADAM8/CD86/CD74/TESPA1/TNFSF9/SOCS1/NFKBID/SOX4/PIK3R6/ADA/LILRB2/PTPRC/INPP5D/SYK/IL23A
GO:1903557	positive regulation of tumor necrosis factor superfamily cytokine production	95	0.449847	1.72134	0.00296736	0.0718194	0.0613029	2114	tags=26%, list=12%, signal=23%	LBP/LILRA2/CCL3/TYROBP/LEP/C1QTNF4/IFNG/CD14/HAVCR2/CYBA/CLEC7A/TWIST1/CD2/LILRA5/LGALS9/SASH3/DDT/CCR2/PTAFR/CD84/TNFRSF8/CYBB/ADAM8/CD86/HLA-E
GO:0002698	negative regulation of immune effector process	102	0.462177	1.78224	0.00297619	0.0718194	0.0613029	3512	tags=47%, list=20%, signal=38%	SERPING1/CD22/FCGR2B/C4BPB/FCRL3/HAVCR2/IL10/KIR2DL4/XCL1/TBX21/LGALS9/SPI1/KLRC1/CR1/SERPINB4/SLAMF8/LILRB4/HLX/NCKAP1L/CCR2/TNFSF4/CR1L/CD84/IL4/CLEC4G/TNF/FOXJ1/IL4I1/KLRD1/HLA-F/ARRB2/HLA-E/SERPINB9/APOA1/CD300A/JAK3/PPP3CB/BST2/CD47/PTPRC/HMOX1/PTPN6/CLEC12B/CUEDC2/CD96/GRN/TNFSF18/RPS19
GO:0046634	regulation of alpha-beta T cell activation	97	0.459972	1.76341	0.00297619	0.0718194	0.0613029	3450	tags=40%, list=20%, signal=33%	HLA-DRA/HLA-DRB1/CD3E/IFNG/XCL1/TBX21/LGALS9/SASH3/NLRP3/LILRB4/IL12RB1/HLX/NCKAP1L/CCR2/TNFSF4/CD80/IL4/CRTAM/LGALS9C/CD274/CD83/CD86/HLA-E/PRKCQ/CD300A/JAK3/PTPN22/RASAL3/SOCS1/NFKBID/IRF1/CBLB/ADA/PTPRC/CD28/SYK/IL23A/TNFSF18/RUNX3
GO:0002456	T cell mediated immunity	96	0.422133	1.61478	0.00298507	0.0718194	0.0613029	2992	tags=35%, list=17%, signal=30%	HLA-DRA/HLA-DRB1/FCGR2B/CD8A/CD70/XCL1/TBX21/GZMM/PRF1/SASH3/NLRP3/IL1B/KLRC1/LILRB4/IL12RB1/NCKAP1L/TNFRSF1B/CCR2/TNFSF4/IL4/WAS/CLEC4G/IL4I1/KLRD1/HLA-F/HLA-E/CTSH/CTSC/PPP3CB/MR1/MYO1G/IL6/RIPK3/PTPRC
GO:0022904	respiratory electron transport chain	96	0.438292	1.67659	0.00298507	0.0718194	0.0613029	5676	tags=53%, list=32%, signal=36%	GPD1/COX7A1/NDUFB9/UQCRHL/NDUFS6/UQCC3/NDUFC2/DGUOK/NDUFB8/SLC25A51/COX7A2L/NDUFS7/COX7A2/SDHAF2/NDUFB7/COX5B/UQCRH/NDUFA9/NDUFB6/COX4I2/NDUFS5/POLG2/NDUFB5/NDUFS8/NDUFAB1/NDUFB2/UQCR11/DNAJC15/NDUFS2/NDUFA1/CHCHD2/COX15/ISCU/IMMP2L/SDHA/NDUFA2/NDUFA3/NDUFS3/COX6A1/NDUFC1/NDUFV1/SDHB/SDHC/UQCRB/SDHD/SLC25A13/COX4I1/COX8A/COX5A/PARK7/BID
GO:0002444	myeloid leukocyte mediated immunity	94	0.439772	1.67736	0.00299401	0.0718194	0.0613029	3298	tags=40%, list=19%, signal=33%	CCL3/FGR/TYROBP/ELANE/FCGR2B/CTSG/PRAM1/LGALS9/SPI1/MILR1/GATA2/S100A13/TREM1/CCR2/CHGA/PTAFR/ITGAM/CD84/PTGDS/NLRP6/IL4/STAP1/ACE/PI4K2A/ITGB2/HLA-E/KIT/SERPINB9/CD300A/LYN/IL6/STXBP1/PTGDR/HMOX1/CD177/NPPA/TICAM1/SYK
GO:0042102	positive regulation of T cell proliferation	94	0.610645	2.3291	0.00299401	0.0718194	0.0613029	3412	tags=50%, list=19%, signal=41%	HHLA2/LEP/HLA-DPB1/HLA-DMB/CD3E/CCL5/HAVCR2/CLECL1/HLA-DPA1/IGF2/CD70/XCL1/LGALS9/SASH3/IL1B/IL15/CD209/IL12RB1/NCKAP1L/CCR2/RPS3/CD40LG/TNFSF4/CD80/IL4/CD274/CORO1A/CD6/PDCD1LG2/CD86/HLA-E/PRKCQ/JAK3/PTPN22/RASAL3/CCDC88B/BMI1/TNFSF9/IL6/LILRB2/PTPRC/CD28/TNFSF13B/SYK/IL23A/PYCARD/IGF1
GO:0002526	acute inflammatory response	93	0.46338	1.76109	0.003003	0.0718194	0.0613029	2114	tags=29%, list=12%, signal=26%	LBP/HP/LCN2/PLA2G2D/SAA1/ELANE/SAA2/FCGR2B/SERPINA1/PTGS2/NLRP3/IL1B/SIGIRR/VNN1/HAMP/TREM1/S100A8/TNFSF4/ALOX5AP/NLRP6/IL4/TNF/SERPINC1/CD6/ADAM8/OSM/HLA-E
GO:0002224	toll-like receptor signaling pathway	107	0.469289	1.82394	0.00302115	0.0718194	0.0613029	2809	tags=25%, list=16%, signal=21%	LBP/LILRA4/LILRA2/CTSS/CD300LF/TREM2/FCRL3/SCIMP/CD14/HAVCR2/CYBA/TLR7/TLR8/LTF/TNIP3/WDFY1/NLRP6/NR1H3/UNC93B1/NFKBIL1/ARRB2/CD300A/PTPN22/LYN/LY96/IRF1/TLR5
GO:0002377	immunoglobulin production	107	0.470122	1.82717	0.00302115	0.0718194	0.0613029	2201	tags=28%, list=12%, signal=25%	HLA-DQA2/RBP4/HLA-DPB1/VPREB3/HLA-DRA/HLA-DRB1/HLA-DMB/CD22/FCGR2B/HLA-DMA/FCRL3/HLA-DOA/HLA-DPA1/IL10/HLA-DQA1/XCL1/TBX21/SASH3/CR1/CD40LG/TNFSF4/HLA-DQB1/IL4/TNF/TNFSF13/BATF/MZB1/CD86/HLA-E/POLL
GO:0002761	regulation of myeloid leukocyte differentiation	107	0.385896	1.49982	0.00302115	0.0718194	0.0613029	1671	tags=20%, list=9%, signal=18%	ADIPOQ/CCL3/DCSTAMP/TESC/TYROBP/TREM2/HLA-DRB1/IFNG/CD4/CCR1/LILRB3/GATA2/LILRB4/ROR2/LTF/POU4F1/IL4/EVI2B/TNF/CSF1/NME2
GO:1990266	neutrophil migration	107	0.559653	2.17514	0.00302115	0.0718194	0.0613029	2217	tags=37%, list=13%, signal=33%	LBP/CCL18/CCL3L3/CCL3/CCL4/S100A12/CXCL2/SAA1/CXCL3/JAML/CXCL8/CXCL9/CCL23/CCL5/BST1/CXCL5/XCL1/CSF3R/C3AR1/C5AR2/S100A9/CXCL10/SLAMF8/TREM1/NCKAP1L/MCOLN2/S100A8/XCL2/CXCL11/CCL26/RHOH/VAV1/C5AR1/ADAM8/ITGB2/CXCR1/CKLF/CCL13/CD74/CXCL13
GO:0006119	oxidative phosphorylation	104	0.429164	1.65877	0.0030303	0.0718194	0.0613029	5463	tags=53%, list=31%, signal=37%	COX7A1/MLXIPL/NDUFB9/UQCRHL/NDUFS6/FXN/UQCC3/CHCHD10/NDUFC2/SLC25A33/DGUOK/ACTN3/NDUFB8/SLC25A51/COX7A2L/NDUFS7/NUPR1/COX7A2/SDHAF2/NDUFB7/COX5B/UQCRH/NDUFA9/NDUFB6/COX4I2/NDUFS5/NDUFB5/NDUFS8/NDUFAB1/UQCC2/NDUFB2/SLC25A23/UQCR11/DNAJC15/NDUFS2/STOML2/NDUFA1/COX6B1/CHCHD2/COX15/DNAJC30/ISCU/SDHA/NDUFA2/NDUFA3/NDUFS3/COX6A1/NDUFC1/NDUFV1/SDHC/UQCRB/SDHD/COX4I1/COX8A/COX5A
GO:0046632	alpha-beta T cell differentiation	104	0.420473	1.62517	0.0030303	0.0718194	0.0613029	3450	tags=37%, list=20%, signal=30%	PLA2G2D/LY9/HLA-DRA/HLA-DRB1/IFNG/TOX/SLAMF6/TBX21/LGALS9/SASH3/NLRP3/GPR18/GPR183/LILRB4/IL12RB1/HLX/NCKAP1L/TNFSF4/EOMES/CD80/IL4/CD83/BATF/PTGER4/CD86/JAK3/TNFSF8/SOCS1/IL6/NFKBID/IRF1/ADA/BCL2/SYK/IL23A/FUT7/TNFSF18/RUNX3
GO:0072676	lymphocyte migration	104	0.431203	1.66665	0.0030303	0.0718194	0.0613029	3340	tags=39%, list=19%, signal=32%	CCL18/CCL3L3/CCL3/CCL4/SAA1/CCL23/CCL5/XCL1/TBX21/CXCL16/ITGAL/CXCL10/CXCR3/GPR183/CCR2/PADI2/XCL2/S100A7/CXCL11/CRTAM/CCL26/CH25H/JAM2/SLC8B1/APOD/ADAM8/HSD3B7/CXCL12/CKLF/CCL13/CXCL13/KLRK1/CD99/CCL8/MYO1G/RIPK3/CCL11/PTK2B/PYCARD/FUT7/CD200R1
GO:0006821	chloride transport	91	-0.488365	-1.68667	0.0030349	0.0718194	0.0613029	2403	tags=36%, list=14%, signal=31%	CLCNKB/ANO5/ANO8/GABRB2/P2RY4/PRNP/CLCA2/PRKG2/SLC12A1/GABRP/SLC26A9/ANO9/SLC26A4/TTYH3/FXYD1/CLDN4/ANO1/SLC26A2/CLCN4/CFTR/SLC26A10/CLIC3/GABRG3/WNK4/ANO2/BEST2/GABRA5/TTYH1/CLCNKA/ANO4/CLCA4/GABRB3/ANO3
GO:0061640	cytoskeleton-dependent cytokinesis	84	-0.480548	-1.64119	0.0030581	0.0718194	0.0613029	4555	tags=44%, list=26%, signal=33%	RTKN/KLHDC8B/AURKB/TRIM36/USP8/SPIRE1/APC/ZFYVE26/BBS4/RHOB/SON/KIF20B/FMN2/CHMP4A/PLEC/ECT2/CKAP2/MAP9/CEP55/CENPA/PLK1/RACGAP1/INCENP/STMN1/BIN3/SPTBN1/NUSAP1/ESPL1/CIT/KIF23/KIF4A/EFHC2/CHMP4C/MYH10/ANLN/KIF20A/ANK3
GO:0071346	cellular response to interferon-gamma	105	0.450354	1.74522	0.0030581	0.0718194	0.0613029	3228	tags=34%, list=18%, signal=28%	CCL18/CCL3L3/CCL3/CCL4/CCL23/IFNG/CCL5/HLA-DPA1/FASLG/XCL1/NOS2/GBP7/LGALS9/CDC42EP2/IRF8/IL12RB1/HCK/XCL2/WAS/NR1H3/CCL26/RAB20/GBP5/CCL13/GBP1/CCL8/SOCS1/IRF1/NR1H2/PARP14/CASP1/CD47/CCL11/STXBP1/PPARG/DAPK1
GO:0051781	positive regulation of cell division	68	-0.517569	-1.7335	0.0030722	0.0718194	0.0613029	3408	tags=40%, list=19%, signal=32%	KIF20B/SVIL/FGF1/ECT2/CUL3/PPBP/GAREM1/MACC1/MAP10/RACGAP1/EREG/TGFA/PDGFD/TGFB2/HTR2B/CDC6/KIF14/CIT/KIF23/PGF/PDGFA/VEGFA/FGFR2/PTN/NKX3-1/BTC/DRD2
GO:0071621	granulocyte chemotaxis	113	0.524631	2.05941	0.00308642	0.0718194	0.0613029	2217	tags=37%, list=13%, signal=33%	LBP/CCL18/CCL3L3/CCL3/CCL4/S100A12/CXCL2/SAA1/CXCL3/JAML/CXCL8/CXCL9/CCL23/CCL5/BST1/CXCL5/XCL1/CSF3R/C3AR1/C5AR2/RARRES2/S100A9/CXCL10/CMKLR1/TREM1/NCKAP1L/S100A8/XCL2/S100A7/SCG2/IL4/CXCL11/CCL26/VAV1/CSF1/C5AR1/ITGB2/CXCR1/CKLF/CCL13/CD74/CXCL13
GO:0001909	leukocyte mediated cytotoxicity	110	0.441753	1.7275	0.00309598	0.0718194	0.0613029	3150	tags=45%, list=18%, signal=37%	TYROBP/LEP/ELANE/HLA-DRA/HLA-DRB1/FCGR2B/KLRC2/HAVCR2/KIR2DL4/CTSG/XCL1/NOS2/SLAMF6/GZMM/PRF1/LGALS9/SPI1/KLRC1/SERPINB4/IL12RB1/TREM1/NCKAP1L/NCR3/ITGAM/LAG3/NLRP6/CRTAM/STAP1/CORO1A/VAV1/KLRD1/HLA-F/GZMB/ARRB2/HLA-E/CTSH/CTSC/KLRK1/SERPINB9/PPP3CB/IL18RAP/MR1/ULBP2/SH2D1A/PIK3R6/RIPK3/PTPRC/PTPN6/CLEC12B
GO:0050868	negative regulation of T cell activation	109	0.397214	1.54661	0.00309598	0.0718194	0.0613029	2761	tags=32%, list=16%, signal=27%	PLA2G2D/HLA-DRB1/FCGR2B/HAVCR2/IL10/TIGIT/XCL1/TBX21/LGALS9/CR1/LILRB4/HLX/NCKAP1L/TNFSF4/LAG3/CTLA4/CD80/IL4/CRTAM/LGALS9C/CLEC4G/CD274/FOXJ1/LAPTM5/PDCD1LG2/IL4I1/TNFAIP8L2/CD86/CD74/CD300A/JAK3/PTPN22/SOCS1/IRF1/CBLB
GO:0002688	regulation of leukocyte chemotaxis	114	0.420239	1.64764	0.003125	0.0718194	0.0613029	3116	tags=40%, list=18%, signal=33%	LBP/CCL3/CCL4/CXCL8/CCL5/BST1/XCL1/CCR1/C3AR1/C5AR2/LGALS9/DDT/RARRES2/SPI1/GPR18/RIN3/PLA2G7/CXCL10/CMKLR1/SLAMF8/NCKAP1L/CCR2/VEGFC/PADI2/XCL2/S100A7/IL4/STAP1/CSF1/C5AR1/SLC8B1/PRSS56/CXCL12/CD74/CXCL13/KLRK1/GPSM3/LYN/VEGFB/IL6/DEFB124/DPP4/THBS4/PTK2B/FPR2/LGMN
GO:0120192	tight junction assembly	63	-0.500657	-1.64729	0.00312989	0.0718194	0.0613029	2595	tags=33%, list=15%, signal=29%	ACTG1/MICALL2/MPDZ/SNAI1/CLDN2/PARD3/GJA1/CLDN8/OCLN/CLDN18/CLDN4/TJP1/MARVELD2/CLDN1/CLDN20/CLDN16/PATJ/MPP7/GRHL2/POF1B/CLDN14
GO:0045089	positive regulation of innate immune response	118	0.398337	1.56768	0.00315457	0.0718194	0.0613029	2576	tags=25%, list=15%, signal=21%	LBP/LILRA2/TYROBP/KLRC2/CCL5/HAVCR2/CLEC7A/KIR2DL4/SLAMF6/TLR8/SPI1/SH2D1B/HCK/NCR3/LAG3/CRTAM/AKIRIN2/VAV1/ZBP1/KLRD1/GBP5/ADAM8/HLA-F/HLA-E/KLRK1/NLRC4/LYN/PYHIN1/IL18RAP
GO:0021536	diencephalon development	54	-0.526208	-1.69147	0.00315956	0.0718194	0.0613029	3145	tags=31%, list=18%, signal=26%	ISL1/PITX1/NRP2/CDH1/WNT5A/HAP1/WNT4/ARX/ADCYAP1/OLIG2/NR0B1/SEMA5A/PTN/PAX6/DRD2/SALL1/KCNC2
GO:0062013	positive regulation of small molecule metabolic process	116	0.42011	1.6515	0.00318471	0.0718194	0.0613029	1547	tags=22%, list=9%, signal=21%	ADIPOQ/GPD1/APOC2/TREM2/IFNG/TWIST1/CES1/IGF2/GCK/NOS2/PTGS2/MLXIPL/IL1B/ABCD2/PTAFR/CYP7A1/RGN/GAPDHS/CD244/ZBTB20/PPP1R3G/IL4/NR1H3/GPER1/TNF/PLIN5
GO:0044380	protein localization to cytoskeleton	58	-0.515263	-1.6681	0.00318979	0.0718194	0.0613029	4818	tags=41%, list=27%, signal=30%	CHAMP1/MAPRE3/PIBF1/PCM1/SNX10/CSNK1D/CEP192/BICD1/APC/BBS4/KIF20B/GAS2L1/UBXN2B/NUMA1/STIL/CEP250/ABHD17C/AURKA/TTK/FAM83H/SPAG5/FAM83D/MID2/GAS2L2
GO:0016064	immunoglobulin mediated immune response	119	0.507068	1.99568	0.00319489	0.0718194	0.0613029	1726	tags=29%, list=10%, signal=27%	HLA-DQA2/C6/FCER2/HLA-DPB1/SERPING1/TREM2/HLA-DRA/HLA-DRB1/HLA-DMB/FCGR2B/C4BPB/HLA-DMA/HLA-DOA/HLA-DPA1/IL10/HLA-DQA1/C1S/XCL1/TBX21/TLR8/CD27/C7/CR1/C1R/CD40LG/TNFSF4/HLA-DQB1/CR1L/IL4/C2/TNF/TNFSF13/FOXJ1/BATF/LTA
GO:0032635	interleukin-6 production	131	0.419774	1.68721	0.00319489	0.0718194	0.0613029	1549	tags=24%, list=9%, signal=22%	LBP/LILRA2/TYROBP/LEP/C1QTNF4/NLRP12/TREM2/IFNG/SCIMP/HAVCR2/CYBA/IL10/CLEC7A/TWIST1/NOS2/TLR7/LILRA5/C5AR2/TLR8/LGALS9/IL1B/UCN/LILRB4/NCKAP1L/TNFSF4/PTAFR/SYT11/IL17D/CD84/TNF/FOXJ1/AKIRIN2
GO:0032675	regulation of interleukin-6 production	131	0.419774	1.68721	0.00319489	0.0718194	0.0613029	1549	tags=24%, list=9%, signal=22%	LBP/LILRA2/TYROBP/LEP/C1QTNF4/NLRP12/TREM2/IFNG/SCIMP/HAVCR2/CYBA/IL10/CLEC7A/TWIST1/NOS2/TLR7/LILRA5/C5AR2/TLR8/LGALS9/IL1B/UCN/LILRB4/NCKAP1L/TNFSF4/PTAFR/SYT11/IL17D/CD84/TNF/FOXJ1/AKIRIN2
GO:0002687	positive regulation of leukocyte migration	132	0.351412	1.4154	0.00320513	0.0718194	0.0613029	3116	tags=34%, list=18%, signal=28%	LBP/CCL3/CCL4/CXCL8/TREM2/CCL5/XCL1/CCR1/C3AR1/LGALS9/RARRES2/SPI1/PLA2G7/CXCL10/CMKLR1/NCKAP1L/CCR2/PTAFR/VEGFC/XCL2/S100A7/SELP/IL4/TNF/JAM2/CSF1/C5AR1/P2RX4/PRSS56/ADAM8/CXCL12/CD74/CXCL13/GPSM3/CD99/ITGA2B/CCL8/VEGFB/IL6/DEFB124/CD47/THBS4/PTK2B/FPR2/LGMN
GO:0032946	positive regulation of mononuclear cell proliferation	128	0.532167	2.12619	0.00320513	0.0718194	0.0613029	3412	tags=46%, list=19%, signal=37%	HHLA2/LEP/HLA-DPB1/HLA-DMB/CD3E/CCL5/BST1/FCRL3/HAVCR2/CLECL1/HLA-DPA1/IGF2/CD70/XCL1/LGALS9/SASH3/IL1B/IL15/CD209/GPR183/IL12RB1/NCKAP1L/CCR2/RPS3/CD40LG/TNFSF4/CD80/IL4/CD274/CORO1A/CSF1/CD6/PDCD1LG2/CD86/CD38/CD74/HLA-E/PRKCQ/JAK3/TNFRSF4/PTPN22/RASAL3/CCDC88B/BMI1/CD320/TNFSF9/IL6/ADA/LILRB2/PTPRC/CD28/BCL2/TICAM1/IRS2/TNFSF13B/SYK/IL23A/PYCARD/IGF1
GO:0045580	regulation of T cell differentiation	137	0.406807	1.64517	0.00320513	0.0718194	0.0613029	3450	tags=36%, list=20%, signal=30%	PCK1/HLA-DRA/HLA-DRB1/IFNG/HLA-DOA/TOX/CD2/TBX21/LGALS9/CD27/SASH3/NLRP3/CR1/IL15/VNN1/LILRB4/IL12RB1/HLX/NCKAP1L/CCR2/TNFSF4/LAG3/CTLA4/CD80/IL4/CRTAM/RAG1/CD83/FOXJ1/RHOH/IL4I1/ADAM8/CD86/CD74/JAK3/TESPA1/TNFSF9/SOCS1/NFKBID/IRF1/SOX4/PIK3R6/ADA/LILRB2/PTPRC/CD28/SYK/IL23A/TNFSF18/RUNX3
GO:0050864	regulation of B cell activation	117	0.444485	1.74497	0.00320513	0.0718194	0.0613029	3298	tags=39%, list=19%, signal=32%	TYROBP/CD22/FCGR2B/BST1/FCRL3/IL10/NFAM1/TBX21/CD27/SASH3/IKZF3/CR1/SLAMF8/GPR183/NCKAP1L/TNFSF4/CTLA4/IL4/TNFSF13/FOXJ1/LAPTM5/IL4I1/MZB1/MIR17HG/CD38/TNFRSF13B/CD74/TBC1D10C/CD300A/TNFRSF4/LYN/BMI1/CD320/IL6/ADA/EXOSC6/PTPRC/CD28/PTPN6/CD19/INPP5D/BCL2/TICAM1/IRS2/TNFSF13B/SYK
GO:0070665	positive regulation of leukocyte proliferation	137	0.52445	2.12092	0.00320513	0.0718194	0.0613029	3315	tags=45%, list=19%, signal=36%	HHLA2/LEP/HLA-DPB1/HLA-DMB/CD3E/CCL5/BST1/FCRL3/HAVCR2/CLECL1/HLA-DPA1/IL5RA/IGF2/CD70/XCL1/LGALS9/SASH3/IL1B/IL15/CD209/GPR183/IL12RB1/NCKAP1L/CCR2/RPS3/CD40LG/TNFSF4/CD80/IL4/CD274/CORO1A/CSF1/CD6/PDCD1LG2/CD86/CD38/CD74/HLA-E/PRKCQ/JAK3/TNFRSF4/PTPN22/RASAL3/BST2/LYN/CCDC88B/BMI1/CD320/TNFSF9/IL6/ADA/LILRB2/PTPRC/CD28/BCL2/TICAM1/IRS2/TNFSF13B/SYK/IL23A/PYCARD
GO:0097530	granulocyte migration	132	0.507186	2.04281	0.00320513	0.0718194	0.0613029	2389	tags=37%, list=14%, signal=32%	LBP/CCL18/CCL3L3/CCL3/CCL4/S100A12/CXCL2/SAA1/CXCL3/JAML/CXCL8/CXCL9/CCL23/CCL5/BST1/CXCL5/XCL1/CSF3R/C3AR1/C5AR2/RARRES2/S100A9/CXCL10/CMKLR1/SLAMF8/TREM1/NCKAP1L/MCOLN2/S100A8/XCL2/S100A7/SCG2/IL4/CXCL11/CCL26/RHOH/VAV1/CSF1/C5AR1/PTGER4/ADAM8/ITGB2/CXCR1/CKLF/CCL13/CD74/CXCL13/CD300A/CD99
GO:0034341	response to interferon-gamma	126	0.442078	1.75966	0.00321543	0.0718194	0.0613029	3228	tags=35%, list=18%, signal=29%	CCL18/CCL3L3/CCL3/CCL4/CCL23/IFNG/UBD/CCL5/HLA-DPA1/FASLG/XCL1/NOS2/GBP7/LGALS9/CXCL16/CDC42EP2/IRF8/IL12RB1/HCK/XCL2/WAS/MEFV/NR1H3/CCL26/RAB20/GBP5/CCL13/CD74/KYNU/GBP1/BST2/CCL8/CIITA/IFITM2/SOCS1/IRF1/NR1H2/PARP14/CASP1/CD47/CCL11/STXBP1/PPARG/DAPK1
GO:0002705	positive regulation of leukocyte mediated immunity	122	0.446889	1.76235	0.00322581	0.0718194	0.0613029	3303	tags=39%, list=19%, signal=32%	TYROBP/FCER2/TREM2/HLA-DRA/HLA-DRB1/KLRC2/SCIMP/CLEC7A/KIR2DL4/XCL1/NOS2/SLAMF6/TBX21/SASH3/NLRP3/IL1B/SPI1/IL12RB1/SH2D1B/TNFSF4/PTAFR/NCR3/ITGAM/LAG3/IL4/CRTAM/STAP1/TNF/TNFSF13/VAV1/LTA/KLRD1/ITGB2/HLA-F/HLA-E/KIT/KLRK1/IL18RAP/MR1/IL6/SH2D1A/EXOSC6/PTPRC/CD28/CD177/TICAM1/IL23A
GO:0019724	B cell mediated immunity	122	0.517653	2.04141	0.00322581	0.0718194	0.0613029	1726	tags=30%, list=10%, signal=28%	HLA-DQA2/C6/FCER2/HLA-DPB1/SERPING1/TREM2/HLA-DRA/HLA-DRB1/HLA-DMB/FCGR2B/C4BPB/HLA-DMA/HLA-DOA/HLA-DPA1/IL10/HLA-DQA1/CD70/C1S/XCL1/TBX21/TLR8/CD27/C7/CR1/C1R/CD40LG/TNFSF4/HLA-DQB1/CR1L/SLA2/IL4/C2/TNF/TNFSF13/FOXJ1/BATF/LTA
GO:0050729	positive regulation of inflammatory response	122	0.48117	1.89754	0.00322581	0.0718194	0.0613029	2358	tags=32%, list=13%, signal=28%	LBP/PLA2G2A/CCL3/S100A12/MIR126/FABP4/NLRP12/TREM2/IFNG/SUCNR1/AGTR1/IL1RL1/TLR7/LILRA5/PTGS2/IL1B/DDT/S100A9/PLA2G7/IL15/CCR2/S100A8/TNFSF4/AGT/ALOX5AP/PDE2A/STAP1/TNF/ZBP1/LTA/PTGER4/ADAM8/OSM/HLA-E/CTSC/GPSM3/CEBPA/FEM1A/NUPR1
GO:0070555	response to interleukin-1	122	0.372261	1.46805	0.00322581	0.0718194	0.0613029	2920	tags=25%, list=17%, signal=21%	CCL18/PCK1/CCL3L3/CCL3/LCN2/CCL4/CAMP/CXCL8/CCL23/CCL5/CYBA/XCL1/GHR/LGALS9/IL1B/XCL2/CCL26/KMO/ZBP1/ST18/CD38/CCL13/TRIM63/GBP1/PTGIS/BMI1/KLF2/CCL8/IL6/CD47/CCL11
GO:0045834	positive regulation of lipid metabolic process	125	0.382249	1.51728	0.00323625	0.0718194	0.0613029	3269	tags=30%, list=19%, signal=25%	ADIPOQ/FGR/APOC2/FABP3/IFNG/DISP3/AGTR1/TWIST1/CES1/EEF1A2/PTGS2/MLXIPL/IL1B/APOC1/ABCD2/CYP7A1/RGN/AGT/ZBTB20/MFSD2A/NR1H3/TNF/PLIN5/SIRT4/CD74/KIT/APOA1/CHP1/LYN/AGAP2/NR1H2/PTK2B/CTDNEP1/FPR2/CD19/SCARB1/PPARG/IRS2
GO:0050671	positive regulation of lymphocyte proliferation	127	0.529218	2.10733	0.00324675	0.0718194	0.0613029	3412	tags=46%, list=19%, signal=37%	HHLA2/LEP/HLA-DPB1/HLA-DMB/CD3E/CCL5/BST1/FCRL3/HAVCR2/CLECL1/HLA-DPA1/IGF2/CD70/XCL1/LGALS9/SASH3/IL1B/IL15/CD209/GPR183/IL12RB1/NCKAP1L/CCR2/RPS3/CD40LG/TNFSF4/CD80/IL4/CD274/CORO1A/CD6/PDCD1LG2/CD86/CD38/CD74/HLA-E/PRKCQ/JAK3/TNFRSF4/PTPN22/RASAL3/CCDC88B/BMI1/CD320/TNFSF9/IL6/ADA/LILRB2/PTPRC/CD28/BCL2/TICAM1/IRS2/TNFSF13B/SYK/IL23A/PYCARD/IGF1
GO:0002181	cytoplasmic translation	143	0.387372	1.57486	0.00325733	0.0718194	0.0613029	5591	tags=57%, list=32%, signal=39%	RPS10/RPLP1/RPL37A/RPL22L1/RPS26/RPS3/RPL27A/RPS29/RPL39/RPL35A/RPL12/RPS18/DPH5/RPLP2/RPS13/RPL38/RPL13/RPL28/RPL26/RPS6/RPSA/RPS9/RPS15A/RPL27/EIF3F/RPL34/RPL9/RPS14/RPL21/RPL10A/RPL24/RPS3A/RPS27/RPL31/RPL18A/RPS2/RPS28/RPL32/RPS16/RPL35/EIF3K/RPL8/RPS25/RPL13A/TMA7/RPS19/RPL15/RPL14/RBM24/RPS5/RPS17/RPS15/RPS24/RPL18/CPEB4/RPLP0/RPL5/RPL22/RPL11/EIF2B3/RPL37/RPS8/RPS23/RPL30/RPL41/RPS11/CPEB3…
GO:0002833	positive regulation of response to biotic stimulus	143	0.399963	1.62605	0.00325733	0.0718194	0.0613029	3345	tags=31%, list=19%, signal=25%	LBP/LILRA2/LY86/TYROBP/HLA-DRB1/KLRC2/CCL5/SCIMP/HAVCR2/CYBA/CLEC7A/KIR2DL4/SLAMF6/TLR8/SPI1/SH2D1B/HCK/NCR3/CD180/LAG3/CRTAM/CD274/AKIRIN2/VAV1/ZBP1/KLRD1/GBP5/ADAM8/HLA-F/HLA-E/KLRK1/NLRC4/LYN/PYHIN1/IL18RAP/MR1/LY96/SH2D1A/PAK1/FPR2/SYK/GRN/PYCARD/OASL
GO:0030183	B cell differentiation	120	0.420879	1.6515	0.00325733	0.0718194	0.0613029	3298	tags=35%, list=19%, signal=29%	FCGR2B/FCRL3/IL10/NFAM1/CD27/CD79B/LYL1/IKZF3/SPI1/CR1/CD79A/IRF8/CMTM7/SLAMF8/GPR183/NCKAP1L/MFNG/CD40LG/FZD9/IL4/RAG1/ITM2A/IL4I1/DCLRE1C/MIR17HG/KIT/PLCL2/JAK3/IL6/RBPJ/ADA/PTPRC/PTK2B/PTPN6/CD19/LGALS1/INPP5D/BCL2/HHEX/POU2AF1/TNFSF13B/SYK
GO:0051250	negative regulation of lymphocyte activation	143	0.391763	1.59271	0.00325733	0.0718194	0.0613029	2761	tags=29%, list=16%, signal=25%	PLA2G2D/GAL/FGR/TYROBP/HLA-DRB1/FCGR2B/HAVCR2/IL10/TIGIT/XCL1/TBX21/LGALS9/CR1/LILRB4/HLX/NCKAP1L/TNFSF4/LAG3/CTLA4/CD80/IL4/CRTAM/LGALS9C/CLEC4G/CD274/FOXJ1/LAPTM5/PDCD1LG2/IL4I1/TNFAIP8L2/HLA-F/CD86/TNFRSF13B/CD74/TBC1D10C/CD300A/JAK3/PTPN22/LYN/SOCS1/IRF1/CBLB
GO:0098754	detoxification	120	0.378423	1.4849	0.00325733	0.0718194	0.0613029	1259	tags=19%, list=7%, signal=18%	HBB/HBQ1/HBA2/HBA1/MT1A/HP/HBG2/TPO/MT1M/SLC47A1/GSTA1/CYGB/GSTM1/MT1F/PTGS2/S100A9/GPX3/MGST3/MT1G/APOM/ALOX5AP/SOD3/GPX1
GO:0032640	tumor necrosis factor production	148	0.474112	1.93868	0.00328947	0.0718194	0.0613029	2114	tags=26%, list=12%, signal=23%	ADIPOQ/LBP/LILRA4/LILRA2/CCL3/TYROBP/LEP/C1QTNF4/TREM2/IFNG/CD14/HAVCR2/CYBA/IL10/CLEC7A/TWIST1/CD34/CD2/LILRA5/C5AR2/LGALS9/SASH3/DDT/GPR18/CCR2/LTF/PTAFR/SYT11/CD33/CD84/IL4/ACP5/POMC/TNFRSF8/CYBB/NFKBIL1/CLEC4A/ARRB2/HLA-E
GO:0032680	regulation of tumor necrosis factor production	148	0.474112	1.93868	0.00328947	0.0718194	0.0613029	2114	tags=26%, list=12%, signal=23%	ADIPOQ/LBP/LILRA4/LILRA2/CCL3/TYROBP/LEP/C1QTNF4/TREM2/IFNG/CD14/HAVCR2/CYBA/IL10/CLEC7A/TWIST1/CD34/CD2/LILRA5/C5AR2/LGALS9/SASH3/DDT/GPR18/CCR2/LTF/PTAFR/SYT11/CD33/CD84/IL4/ACP5/POMC/TNFRSF8/CYBB/NFKBIL1/CLEC4A/ARRB2/HLA-E
GO:0042129	regulation of T cell proliferation	160	0.47402	1.97263	0.00328947	0.0718194	0.0613029	4006	tags=46%, list=23%, signal=36%	PLA2G2D/HHLA2/LEP/HLA-DPB1/HLA-DRB1/HLA-DMB/CD3E/CCL5/HAVCR2/CLECL1/HLA-DPA1/IL10/IGF2/CD70/XCL1/LGALS9/SASH3/IL1B/CR1/IL15/CD209/LILRB4/IL12RB1/NCKAP1L/TNFRSF1B/CCR2/RPS3/CD40LG/TNFSF4/CTLA4/CD80/IL4/CRTAM/LGALS9C/CLEC4G/CD274/CORO1A/FOXJ1/CD6/PDCD1LG2/IL4I1/CD86/HLA-E/PRKCQ/JAK3/PTPN22/RASAL3/CCDC88B/BMI1/TNFSF8/TNFSF9/IL6/IRF1/CBLB/RIPK3/LILRB2/PTPRC/CD28/PTPN6/TNFSF13B/SYK/IL23A/PYCARD/TNFSF1…
GO:1902107	positive regulation of leukocyte differentiation	147	0.419906	1.71169	0.00328947	0.0718194	0.0613029	3303	tags=35%, list=19%, signal=29%	PCK1/DCSTAMP/TESC/TYROBP/TREM2/HLA-DRA/HLA-DRB1/IFNG/IL10/CD4/TOX/CCR1/LGALS9/CD27/SASH3/NLRP3/CR1/IL15/VNN1/LILRB4/IL12RB1/HLX/NCKAP1L/ROR2/TNFSF4/POU4F1/CD80/IL4/RAG1/EVI2B/TNF/CD83/RHOH/CSF1/IL4I1/ADAM8/CD86/CD74/TESPA1/SLC9B2/TNFSF9/SOCS1/NFKBID/SOX4/PIK3R6/ADA/LILRB2/PTPRC/INPP5D/HCLS1/SYK/IL23A
GO:1903708	positive regulation of hemopoiesis	147	0.419906	1.71169	0.00328947	0.0718194	0.0613029	3303	tags=35%, list=19%, signal=29%	PCK1/DCSTAMP/TESC/TYROBP/TREM2/HLA-DRA/HLA-DRB1/IFNG/IL10/CD4/TOX/CCR1/LGALS9/CD27/SASH3/NLRP3/CR1/IL15/VNN1/LILRB4/IL12RB1/HLX/NCKAP1L/ROR2/TNFSF4/POU4F1/CD80/IL4/RAG1/EVI2B/TNF/CD83/RHOH/CSF1/IL4I1/ADAM8/CD86/CD74/TESPA1/SLC9B2/TNFSF9/SOCS1/NFKBID/SOX4/PIK3R6/ADA/LILRB2/PTPRC/INPP5D/HCLS1/SYK/IL23A
GO:0002706	regulation of lymphocyte mediated immunity	151	0.474999	1.94776	0.00330033	0.0718194	0.0613029	3333	tags=41%, list=19%, signal=34%	LEP/FCER2/TREM2/HLA-DRA/HLA-DRB1/FCGR2B/KLRC2/C4BPB/HAVCR2/IL10/KIR2DL4/XCL1/SLAMF6/TBX21/LGALS9/SASH3/NLRP3/IL1B/KLRC1/CR1/SERPINB4/LILRB4/IL12RB1/SH2D1B/NCKAP1L/TNFRSF1B/CCR2/TNFSF4/NCR3/LAG3/CR1L/IL4/CRTAM/WAS/CLEC4G/TNF/TNFSF13/FOXJ1/VAV1/LTA/IL4I1/KLRD1/HLA-F/ARRB2/HLA-E/KLRK1/SERPINB9/PPP3CB/IL18RAP/MR1/IL6/SH2D1A/PIK3R6/RIPK3/EXOSC6/PTPRC/CD28/PTPN6/CLEC12B/CD96/IL23A/FUT7
GO:0002822	regulation of adaptive immune response based on somatic recombination of immune receptors built from immunoglobulin superfamily domains	151	0.437119	1.79242	0.00330033	0.0718194	0.0613029	3404	tags=36%, list=19%, signal=30%	FCER2/TREM2/HLA-DRA/HLA-DRB1/FCGR2B/C4BPB/HAVCR2/IL10/CLEC7A/CD4/XCL1/IL1RL1/TBX21/SASH3/NLRP3/IL1B/KLRC1/CR1/LILRB4/IL12RB1/HLX/NCKAP1L/TNFRSF1B/CCR2/TNFSF4/CD80/CR1L/IL4/WAS/CLEC4G/CD274/TNF/TNFSF13/FOXJ1/LTA/IL4I1/KLRD1/HLA-F/HLA-E/PRKCQ/JAK3/PPP3CB/MR1/IL6/NFKBID/ADA/RIPK3/EXOSC6/PTPRC/CD28/PTPN6/TNFSF13B/IL23A/FUT7/TNFSF18
GO:0009060	aerobic respiration	151	0.350404	1.43685	0.00330033	0.0718194	0.0613029	5463	tags=44%, list=31%, signal=31%	COX7A1/MLXIPL/UCN/MDH1B/NDUFB9/NOP53/UQCRHL/NDUFS6/FXN/UQCC3/CHCHD10/NDUFC2/SLC25A33/DGUOK/ACTN3/ARL2/NDUFB8/SLC25A51/COX7A2L/NDUFS7/NUPR1/COX7A2/SDHAF2/NDUFB7/COX5B/UQCRH/NDUFA9/NDUFB6/COX4I2/NDUFS5/NDUFB5/NDUFS8/NDUFAB1/SLC25A14/UQCC2/IDH3G/NDUFB2/SLC25A23/OXA1L/UQCR11/DNAJC15/NDUFS2/STOML2/NDUFA1/COX6B1/PDHB/CHCHD2/COX15/DNAJC30/ISCU/MDH2/SDHA/NDUFA2/NDUFA3/NDUFS3/COX6A1/NDUFC1/NDUFV1/CS/SDHB/…
GO:0001906	cell killing	152	0.417305	1.71669	0.00331126	0.0718194	0.0613029	2219	tags=35%, list=13%, signal=31%	DEFB4A/S100A12/CAMP/TYROBP/LEP/ELANE/FCER2/HLA-DRA/HLA-DRB1/FCGR2B/KLRC2/IFNG/HAVCR2/CLEC7A/LCE3A/LYZ/KIR2DL4/CTSG/XCL1/NOS2/SLAMF6/GZMM/PRF1/LGALS9/SPI1/KLRC1/SERPINB4/HAMP/IL12RB1/TREM1/NCKAP1L/CHGA/LTF/NCR3/ITGAM/LAG3/CR1L/NLRP6/IL4/CRTAM/STAP1/CORO1A/VAV1/KLRD1/HLA-F/GZMB/ARRB2/KRT6A/CCL13/HLA-E/CTSH/CTSC/KLRK1
GO:0071706	tumor necrosis factor superfamily cytokine production	152	0.481053	1.97893	0.00331126	0.0718194	0.0613029	2114	tags=28%, list=12%, signal=25%	ADIPOQ/LBP/LILRA4/LILRA2/CCL3/TYROBP/LEP/C1QTNF4/TREM2/IFNG/CD14/HAVCR2/CYBA/IL10/CLEC7A/TWIST1/CD34/CD2/LILRA5/C5AR2/LGALS9/SASH3/DDT/GPR18/CCR2/LTF/PTAFR/SYT11/CD33/CD84/IL4/CD274/ACP5/POMC/TNFRSF8/CYBB/NFKBIL1/ADAM8/CLEC4A/CD86/ARRB2/HLA-E
GO:1903555	regulation of tumor necrosis factor superfamily cytokine production	152	0.481053	1.97893	0.00331126	0.0718194	0.0613029	2114	tags=28%, list=12%, signal=25%	ADIPOQ/LBP/LILRA4/LILRA2/CCL3/TYROBP/LEP/C1QTNF4/TREM2/IFNG/CD14/HAVCR2/CYBA/IL10/CLEC7A/TWIST1/CD34/CD2/LILRA5/C5AR2/LGALS9/SASH3/DDT/GPR18/CCR2/LTF/PTAFR/SYT11/CD33/CD84/IL4/CD274/ACP5/POMC/TNFRSF8/CYBB/NFKBIL1/ADAM8/CLEC4A/CD86/ARRB2/HLA-E
GO:0002819	regulation of adaptive immune response	166	0.420743	1.75956	0.00332226	0.0718194	0.0613029	3404	tags=35%, list=19%, signal=28%	FCER2/TREM2/HLA-DRA/HLA-DRB1/FCGR2B/C4BPB/HAVCR2/IL10/CLEC7A/CD4/XCL1/IL1RL1/TBX21/CD48/SASH3/NLRP3/IL1B/KLRC1/CR1/LILRB4/IL12RB1/HLX/NCKAP1L/TNFRSF1B/CCR2/TNFSF4/CD80/CR1L/IL4/WAS/CLEC4G/CD274/TNF/TNFSF13/FOXJ1/LTA/IL4I1/KLRD1/HLA-F/HLA-E/PRKCQ/JAK3/PPP3CB/MR1/IL6/NFKBID/IRF1/ADA/RIPK3/EXOSC6/PTPRC/CD28/PTPN6/TNFSF13B/IL23A/PYCARD/FUT7/TNFSF18
GO:0002285	lymphocyte activation involved in immune response	167	0.405632	1.69734	0.00333333	0.0718194	0.0613029	3447	tags=34%, list=20%, signal=27%	PCK1/LY9/HLA-DRA/HLA-DRB1/HLA-DMB/FCGR2B/KLRC2/IFNG/APBB1IP/HAVCR2/IL10/SLAMF6/TBX21/LGALS9/NLRP3/ITGAL/SPI1/CR1/IRF8/GPR183/IL12RB1/HLX/NCKAP1L/MFNG/CD40LG/TNFSF4/CD180/CD244/EOMES/CD80/IL4/ITM2A/TNFSF13/CORO1A/BATF/PTGER4/RPS6/HLA-F/CD86/CD74/PLCL2/JAK3/IL6/NFKBID/ADA/EXOSC6/PTPRC/PTK2B/CD28/CD19/LGALS1/ERCC1/POU2AF1/IL23A/TNFSF18/LCP1
GO:0002221	pattern recognition receptor signaling pathway	153	0.395929	1.63142	0.00334448	0.0718194	0.0613029	1763	tags=15%, list=10%, signal=14%	LBP/LILRA4/LILRA2/CTSS/CD300LF/TREM2/SLC15A3/CLEC4E/FCRL3/SCIMP/CD14/HAVCR2/CYBA/TLR7/TLR8/LTF/NOP53/TNIP3/WDFY1/NLRP6/NR1H3/UNC93B1/NFKBIL1
GO:0006959	humoral immune response	165	0.477137	1.99357	0.003367	0.0718194	0.0613029	1726	tags=32%, list=10%, signal=29%	DEFB4A/S100A12/CFD/C6/CAMP/CXCL2/CXCL3/ELANE/CXCL8/FCER2/SERPING1/PI3/REG1A/CXCL9/TREM2/HLA-DRB1/FCGR2B/PDCD1/C4BPB/IFNG/BST1/LYZ/CXCL5/CTSG/C1S/MFAP4/MASP1/IL1B/ALOX5/RARRES2/S100A9/C7/CR1/CXCL10/C1R/GPR183/TREM1/CCR2/TFEB/LTF/RPL39/S100A7/HLA-DQB1/CR1L/CXCL11/C2/ANG/TNF/CD83/FOXJ1/RNASE6/LTA
GO:0045619	regulation of lymphocyte differentiation	165	0.405448	1.69404	0.003367	0.0718194	0.0613029	3450	tags=35%, list=20%, signal=29%	PCK1/HLA-DRA/HLA-DRB1/IFNG/FCRL3/HLA-DOA/IL10/NFAM1/TOX/CD2/TBX21/LGALS9/CD27/SASH3/IKZF3/NLRP3/CR1/IL15/SLAMF8/VNN1/LILRB4/IL12RB1/HLX/NCKAP1L/CCR2/TNFSF4/LAG3/CTLA4/CD80/IL4/CRTAM/RAG1/CD83/FOXJ1/RHOH/IL4I1/ADAM8/MIR17HG/CD86/CD74/JAK3/TESPA1/TNFSF9/SOCS1/NFKBID/IRF1/SOX4/PIK3R6/ADA/LILRB2/PTPRC/CD28/PTPN6/INPP5D/SYK/IL23A/TNFSF18/RUNX3
GO:0046631	alpha-beta T cell activation	145	0.437279	1.77055	0.003367	0.0718194	0.0613029	3608	tags=40%, list=20%, signal=32%	PLA2G2D/LY9/HLA-DRA/HLA-DRB1/CD3E/IFNG/XCL1/TOX/SLAMF6/TBX21/LGALS9/SASH3/NLRP3/GPR18/IL15/GPR183/LILRB4/IL12RB1/HLX/NCKAP1L/CCR2/TNFSF4/WDFY4/EOMES/CD80/IL4/CRTAM/LGALS9C/CD274/CD83/BATF/PTGER4/CLEC4A/CD86/HLA-E/PRKCQ/CD300A/JAK3/PTPN22/RASAL3/ELF4/TNFSF8/SOCS1/IL6/NFKBID/IRF1/CBLB/ADA/PTPRC/CD28/BCL2/SYK/IL23A/FUT7/TNFSF18/RUNX3/DOCK2/TNFRSF14
GO:0003338	metanephros morphogenesis	27	-0.612147	-1.71188	0.00337268	0.0718194	0.0613029	1382	tags=30%, list=8%, signal=27%	SOX8/GDNF/FRAS1/CALB1/GREM1/LIF/WNT7B/SALL1
GO:0022011	myelination in peripheral nervous system	27	-0.615459	-1.72114	0.00337268	0.0718194	0.0613029	2707	tags=37%, list=15%, signal=31%	PLEC/NRG1/DAG1/NCMAP/PARD3/NDRG1/LGI4/ADGRG6/POU3F1/MYOC
GO:0032292	peripheral nervous system axon ensheathment	27	-0.615459	-1.72114	0.00337268	0.0718194	0.0613029	2707	tags=37%, list=15%, signal=31%	PLEC/NRG1/DAG1/NCMAP/PARD3/NDRG1/LGI4/ADGRG6/POU3F1/MYOC
GO:0003382	epithelial cell morphogenesis	32	-0.610083	-1.75805	0.00338983	0.0718194	0.0613029	2785	tags=56%, list=16%, signal=47%	SIPA1L3/BCL11B/SPINT2/FLNB/COL18A1/MET/STC1/COL15A1/HOXA13/FAT1/ST14/PALLD/COL22A1/DACT2/RAB25/GRHL2/ARHGEF26/POF1B
GO:0007608	sensory perception of smell	34	-0.580131	-1.69558	0.00339559	0.0718194	0.0613029	2477	tags=41%, list=14%, signal=35%	OR7C1/CNGB1/OR51E1/OR7D2/UGT2A1/CNGA4/NAV2/OR2C3/GJB4/OBP2A/BEST2/DRD2/OR5J2/OR8K5
GO:0009065	glutamine family amino acid catabolic process	25	-0.630976	-1.73432	0.00341297	0.0718194	0.0613029	2168	tags=32%, list=12%, signal=28%	ARHGAP11B/ATP2B4/GLUD2/ARG1/GAD1/NOS1/PRODH/GAD2
GO:0071459	protein localization to chromosome, centromeric region	25	-0.61737	-1.69692	0.00341297	0.0718194	0.0613029	4818	tags=64%, list=27%, signal=47%	CHAMP1/SPDL1/AURKB/MIS12/CENPQ/ZWILCH/CTCF/CDK1/MTBP/CENPA/KNTC1/IK/KNL1/TTK/NDC80/BUB1B
GO:0002695	negative regulation of leukocyte activation	170	0.389908	1.62632	0.00344828	0.0718194	0.0613029	3160	tags=34%, list=18%, signal=28%	PLA2G2D/GAL/CD300LF/FGR/TYROBP/HLA-DRB1/FCGR2B/HAVCR2/IL10/TIGIT/CST7/XCL1/TBX21/LGALS9/SPI1/CR1/MILR1/LILRB4/HLX/NCKAP1L/CCR2/TNFSF4/SYT11/LAG3/CTLA4/CD80/CD84/IL4/CRTAM/LGALS9C/NR1H3/GPER1/CLEC4G/CD274/FOXJ1/LAPTM5/PDCD1LG2/IL4I1/TNFAIP8L2/HLA-F/CD86/TNFRSF13B/CD74/TSPAN32/TBC1D10C/CD300A/JAK3/PTPN22/LYN/SOCS1/IRF1/CBLB/LILRB2/PTPRC/HMOX1/PTPN6/INPP5D
GO:0097529	myeloid leukocyte migration	193	0.467714	1.9763	0.00346021	0.0718194	0.0613029	3116	tags=42%, list=18%, signal=35%	LBP/CCL18/CCL3L3/CCL3/CCL4/S100A12/CXCL2/SAA1/CXCL3/JAML/CXCL8/CXCL9/TREM2/CCL23/CCL5/BST1/CXCL5/XCL1/CSF3R/CCR1/C3AR1/C5AR2/DDT/RARRES2/SPI1/S100A9/RIN3/PLA2G7/CXCL10/CMKLR1/SLAMF8/TREM1/NCKAP1L/MCOLN2/ROR2/CCR2/PTPRO/S100A8/CHGA/VEGFC/XCL2/S100A7/SCG2/IL4/CXCL11/CCL26/STAP1/RHOH/VAV1/CSF1/C5AR1/P2RX4/PTGER4/ADAM8/ITGB2/CXCR1/CXCL12/TRIM55/CKLF/CCL13/CD74/KIT/CXCL13/CD300A/CD99/LYN/CCL8/VEGFB/CD…
GO:0042098	T cell proliferation	188	0.452049	1.91214	0.00347222	0.0718194	0.0613029	4006	tags=44%, list=23%, signal=34%	PLA2G2D/HHLA2/LEP/HLA-DPB1/HLA-DRB1/HLA-DMB/CD3E/CCL5/HAVCR2/CLECL1/HLA-DPA1/IL10/IGF2/CD70/XCL1/LGALS9/SASH3/IL1B/FKBP1B/CR1/IL15/CD209/LILRB4/IL12RB1/NCKAP1L/TNFRSF1B/CCR2/RPS3/CD40LG/TNFSF4/CTLA4/CD80/IL4/CRTAM/LGALS9C/CLEC4G/CD274/CORO1A/FOXJ1/CD6/PDCD1LG2/IL4I1/RPS6/CD86/BTN3A1/HLA-E/PRKCQ/JAK3/TNFRSF4/PTPN22/RASAL3/PPP3CB/CCDC88B/BMI1/NCSTN/ELF4/TNFSF8/TNFSF9/IL6/IRF1/CBLB/RIPK3/LILRB2/PTPR…
GO:0046949	fatty-acyl-CoA biosynthetic process	24	-0.638922	-1.73125	0.00347222	0.0718194	0.0613029	2092	tags=33%, list=12%, signal=29%	ACACA/ELOVL4/ACSBG1/ACSL1/ELOVL7/ACSL3/ACSL6/ELOVL2
GO:0060512	prostate gland morphogenesis	24	-0.64404	-1.74512	0.00347222	0.0718194	0.0613029	2987	tags=54%, list=17%, signal=45%	RARG/TNC/WNT5A/HOXA13/SULF1/CYP7B1/TP63/SERPINB5/SFRP1/FGFR2/BMP7/NKX3-1/HOXB13
GO:0006577	amino-acid betaine metabolic process	17	-0.674864	-1.69377	0.00348432	0.0718194	0.0613029	3766	tags=59%, list=21%, signal=46%	ACADM/SLC22A4/ALDH7A1/CPT1A/CPT1B/CPT1C/ACADL/BHMT/DMGDH/BBOX1
GO:0045088	regulation of innate immune response	199	0.38531	1.63388	0.00348432	0.0718194	0.0613029	3315	tags=30%, list=19%, signal=24%	LBP/LILRA2/NCF1/FGR/TYROBP/LEP/SERPING1/TREM2/FCGR2B/KLRC2/CCL5/HAVCR2/CLEC7A/KIR2DL4/SLAMF6/TLR8/LGALS9/SPI1/KLRC1/CR1/SERPINB4/SLAMF8/SH2D1B/HCK/NCR3/LAG3/CRTAM/NR1H3/AKIRIN2/VAV1/ZBP1/KLRD1/GBP5/ADAM8/HLA-F/ARRB2/HLA-E/KLRK1/SERPINB9/PTPN22/NLRC4/LYN/PYHIN1/IL18RAP/SOCS1/IRF1/NR1H2/PARP14/SH2D1A/PIK3R6/PAK1/FPR2/PTPN6/CLEC12B/PPARG/CD96/SYK/GRN/PYCARD
GO:0050777	negative regulation of immune response	176	0.379294	1.58253	0.00348432	0.0718194	0.0613029	3404	tags=34%, list=19%, signal=27%	FGR/SERPING1/TREM2/HLA-DRB1/FCGR2B/PDCD1/C4BPB/HAVCR2/IL10/KIR2DL4/XCL1/IL1RL1/TBX21/LGALS9/SPI1/KLRC1/CR1/SERPINB4/SLAMF8/LILRB4/HLX/NCKAP1L/CCR2/TNFSF4/HCK/GPX1/CTLA4/CR1L/CD84/NLRP6/IL4/NR1H3/CLEC4G/FOXJ1/IL4I1/KLRD1/HLA-F/ARRB2/HLA-E/SERPINB9/CD300A/JAK3/PPP3CB/LYN/NR1H2/PARP14/PTPRC/GPATCH3/HMOX1/PTPN6/CLEC12B/INPP5D/MICB/PPARG/CD96/SYK/GRN/HTRA1/TNFSF18
GO:0060740	prostate gland epithelium morphogenesis	22	-0.65324	-1.72311	0.00348432	0.0718194	0.0613029	2987	tags=55%, list=17%, signal=45%	RARG/TNC/WNT5A/HOXA13/SULF1/CYP7B1/TP63/SFRP1/FGFR2/BMP7/NKX3-1/HOXB13
GO:0071222	cellular response to lipopolysaccharide	176	0.492109	2.05323	0.00348432	0.0718194	0.0613029	1863	tags=28%, list=11%, signal=25%	LBP/LILRA2/CCL3/LCN2/CAMP/CXCL2/LY86/CXCL3/CXCL8/CXCL9/CCL5/CD68/SCIMP/CD14/HAVCR2/IL10/CXCL5/CTSG/NOS2/NLRP3/IL1B/SPI1/SIGIRR/CEBPE/CXCL10/IRF8/CSF2/HAMP/TNFRSF1B/TNFSF4/LTF/PTAFR/HCK/CD180/LDOC1/TNIP3/CD80/CCR5/CXCL11/NR1H3/STAP1/CD274/TNF/CD6/KMO/PDCD1LG2/NFKBIL1/TBXA2R/CARD16
GO:0071674	mononuclear cell migration	176	0.419386	1.74981	0.00348432	0.0718194	0.0613029	3512	tags=41%, list=20%, signal=33%	CCL18/CCL3L3/CCL3/CCL4/S100A12/SAA1/JAML/NLRP12/CCL23/CCL5/XCL1/TBX21/CCR1/C3AR1/LGALS9/CXCL16/ALOX5/RARRES2/ITGAL/SPI1/PLA2G7/CXCL10/CMKLR1/SLAMF8/CXCR3/GPR183/CCR2/PTPRO/PADI2/XCL2/CXCR4/S100A7/CCR5/IL4/CXCL11/CRTAM/CCL26/CH25H/TNF/JAM2/CSF1/C5AR1/SLC8B1/APOD/ADAM8/CXCR1/HSD3B7/CXCL12/CKLF/CCL13/TRPM2/CXCL13/KLRK1/CD99/LYN/CCL8/MYO1G/IL6/RIPK3/DEFB124/CD47/CCL11/PTK2B/FPR2/LGMN/PYCARD/FUT7/CD20…
GO:1902170	cellular response to reactive nitrogen species	17	-0.679513	-1.70544	0.00348432	0.0718194	0.0613029	2235	tags=29%, list=13%, signal=26%	CCNA2/MMP3/CRK/MT3/KCNC2
GO:0019722	calcium-mediated signaling	184	0.387913	1.6292	0.00350877	0.0718194	0.0613029	3298	tags=35%, list=19%, signal=29%	CCRL2/CCL3/CCL4/CXCL8/TMEM100/TREM2/CD3E/CD22/BST1/AGTR1/CCR10/CLEC7A/CD4/CALM3/PLEK/TPCN2/CCR1/GRIN2D/FKBP1B/CXCR6/CMKLR1/CXCR3/CCR2/CHRM3/RGN/CXCR4/ACKR2/SELP/CCR5/SLA2/KSR2/EFHB/TNF/POMC/P2RX4/ACTN3/CXCR1/ACKR3/MYOZ1/P2RX5/TRPM2/TBC1D10C/CHP1/PPP3CB/GBP1/NMUR1/ATP1A2/HOMER3/GSTO1/CLIC2/CAMTA1/EDNRB/LMCD1/ADA/FIS1/PTPRC/PTK2B/FPR2/GPR143/CASQ1/MCTP1/HPCA/TMBIM4/P2RX7/SYK
GO:0071219	cellular response to molecule of bacterial origin	184	0.493222	2.07148	0.00350877	0.0718194	0.0613029	1863	tags=28%, list=11%, signal=25%	LBP/LILRA2/CCL3/LCN2/CAMP/CXCL2/LY86/CXCL3/CXCL8/CXCL9/TREM2/FCGR2B/CCL5/CD68/SCIMP/CD14/HAVCR2/IL10/CXCL5/CTSG/NOS2/NLRP3/IL1B/SPI1/SIGIRR/CEBPE/CXCL10/IRF8/CSF2/HAMP/TNFRSF1B/TNFSF4/LTF/PTAFR/HCK/CD180/LDOC1/TNIP3/CD80/CCR5/CXCL11/NR1H3/STAP1/CD274/TNF/CD6/KMO/PDCD1LG2/NFKBIL1/TBXA2R/CARD16
GO:0002440	production of molecular mediator of immune response	190	0.38457	1.61794	0.00353357	0.0718194	0.0613029	2500	tags=26%, list=14%, signal=23%	HLA-DQA2/RBP4/ELANE/HLA-DPB1/VPREB3/HLA-DRA/HLA-DRB1/HLA-DMB/CD22/FCGR2B/HLA-DMA/FCRL3/SCIMP/HLA-DOA/HLA-DPA1/IL10/CLEC7A/HLA-DQA1/KIR2DL4/XCL1/TBX21/SASH3/NLRP3/IL1B/CR1/LILRB4/TREM1/TNFRSF1B/CCR2/CD40LG/TNFSF4/CD244/HLA-DQB1/IL4/TNF/TNFSF13/LAPTM5/BATF/MZB1/HLA-F/CD86/CD74/HLA-E/POLL/KIT/APOA1/JAK3/TNFRSF4/PTPN22/BST2
GO:0007625	grooming behavior	13	-0.763091	-1.7803	0.00353357	0.0718194	0.0613029	1141	tags=31%, list=6%, signal=29%	HOXB8/NMU/CNTNAP4/DRD2
GO:0050866	negative regulation of cell activation	190	0.384111	1.61601	0.00353357	0.0718194	0.0613029	2761	tags=30%, list=16%, signal=26%	PLA2G2D/GAL/CD300LF/FGR/TYROBP/ADAMTS18/TREM2/HLA-DRB1/FCGR2B/HAVCR2/IL10/TIGIT/CST7/XCL1/TBX21/PRKG1/CYGB/LGALS9/SPI1/CR1/MILR1/LILRB4/HLX/NCKAP1L/CCR2/TNFSF4/SYT11/LAG3/CTLA4/CD80/CD84/IL4/CRTAM/LGALS9C/NR1H3/GPER1/CLEC4G/CD274/FOXJ1/LAPTM5/PDCD1LG2/IL4I1/TNFAIP8L2/HLA-F/CD86/TNFRSF13B/CD74/TSPAN32/TBC1D10C/CD300A/JAK3/PTPN22/LYN/CD9/SOCS1/IRF1/CBLB
GO:0050670	regulation of lymphocyte proliferation	210	0.466545	1.99494	0.0035461	0.0718194	0.0613029	3412	tags=41%, list=19%, signal=33%	PLA2G2D/GAL/HHLA2/TYROBP/LEP/HLA-DPB1/HLA-DRB1/HLA-DMB/CD3E/CD22/FCGR2B/CCL5/BST1/FCRL3/HAVCR2/CLECL1/HLA-DPA1/IL10/IGF2/CD70/XCL1/LGALS9/SASH3/IKZF3/IL1B/CR1/IL15/CD209/GPR183/LILRB4/IL12RB1/NCKAP1L/TNFRSF1B/CCR2/RPS3/CD40LG/TNFSF4/CTLA4/CD80/IL4/CRTAM/LGALS9C/CLEC4G/CD274/CORO1A/FOXJ1/CD6/PDCD1LG2/IL4I1/MZB1/CD86/CD38/TNFRSF13B/CD74/HLA-E/PRKCQ/CD300A/JAK3/TNFRSF4/PTPN22/RASAL3/LYN/CCDC88B/BMI1…
GO:0003184	pulmonary valve morphogenesis	16	-0.703102	-1.73388	0.0035524	0.0718194	0.0613029	1418	tags=31%, list=8%, signal=29%	TGFB2/ROBO1/HEYL/STRA6/ROBO2
GO:0002703	regulation of leukocyte mediated immunity	209	0.460914	1.96546	0.00357143	0.0718194	0.0613029	3333	tags=41%, list=19%, signal=34%	FGR/TYROBP/LEP/FCER2/TREM2/HLA-DRA/HLA-DRB1/FCGR2B/KLRC2/C4BPB/SCIMP/HAVCR2/IL10/CLEC7A/KIR2DL4/PRAM1/XCL1/NOS2/SLAMF6/TBX21/LGALS9/SASH3/NLRP3/IL1B/SPI1/KLRC1/CR1/SERPINB4/GATA2/LILRB4/IL12RB1/SH2D1B/NCKAP1L/TNFRSF1B/CCR2/TNFSF4/PTAFR/NCR3/ITGAM/LAG3/CR1L/CD84/IL4/CRTAM/WAS/CLEC4G/STAP1/TNF/TNFSF13/FOXJ1/VAV1/LTA/IL4I1/KLRD1/ITGB2/HLA-F/ARRB2/HLA-E/KIT/KLRK1/SERPINB9/CD300A/JAK3/PPP3CB/BST2/LYN/…
GO:0042742	defense response to bacterium	181	0.363782	1.52455	0.00357143	0.0718194	0.0613029	1726	tags=24%, list=10%, signal=22%	LBP/PLA2G2A/DEFB4A/HP/LCN2/S100A12/CAMP/FGR/ELANE/ADGRB1/PI3/TREM2/HAVCR2/CYBA/IL10/CD4/LCE3A/LYZ/CTSG/NOS2/GBP7/RARRES2/S100A9/CEBPE/IRF8/SLAMF8/HAMP/MPEG1/TREM1/S100A8/CHGA/LTF/SYT11/RPL39/S100A7/SELP/NLRP6/ANG/TNF/ACP5/C5AR1/SSC5D/RNASE6/LTA
GO:0002699	positive regulation of immune effector process	213	0.420462	1.80174	0.00358423	0.0718194	0.0613029	3303	tags=35%, list=19%, signal=29%	LBP/PCK1/RBP4/FGR/TYROBP/FCER2/TREM2/HLA-DRA/HLA-DRB1/HLA-DMB/KLRC2/IFNG/SCIMP/IL10/CLEC7A/KIR2DL4/XCL1/NOS2/SLAMF6/TBX21/LGALS9/SASH3/NLRP3/IL1B/SPI1/CR1/GATA2/IL12RB1/SH2D1B/HLX/CCR2/TNFSF4/PTAFR/NCR3/ITGAM/CD244/LAG3/CD80/CD84/IL4/CRTAM/STAP1/TNF/TNFSF13/LAPTM5/VAV1/LTA/MZB1/KLRD1/ITGB2/HLA-F/CD86/CD74/HLA-E/KIT/KLRK1/CD300A/TNFRSF4/PTPN22/LYN/IL18RAP/MR1/IL6/NFKBID/SH2D1A/EXOSC6/PTPRC/STXBP1/…
GO:0071216	cellular response to biotic stimulus	207	0.466913	1.98839	0.00358423	0.0718194	0.0613029	1863	tags=25%, list=11%, signal=23%	LBP/LILRA2/CCL3/LCN2/CAMP/CXCL2/LY86/CXCL3/CXCL8/CXCL9/TREM2/FCGR2B/CCL5/CD68/SCIMP/CD14/HAVCR2/IL10/CLEC7A/CXCL5/CTSG/NOS2/NLRP3/IL1B/SPI1/SIGIRR/CEBPE/CXCL10/IRF8/CSF2/HAMP/TNFRSF1B/TNFSF4/LTF/PTAFR/HCK/CD180/LDOC1/TNIP3/CD80/CCR5/CXCL11/NR1H3/STAP1/CD274/TNF/CD6/KMO/PDCD1LG2/NFKBIL1/TBXA2R/CARD16
GO:0002274	myeloid leukocyte activation	206	0.430753	1.83172	0.00363636	0.0718194	0.0613029	3315	tags=38%, list=19%, signal=31%	LBP/PLA2G2A/LILRA2/CCL3/S100A12/CD300LF/DCSTAMP/FGR/TYROBP/CXCL8/TREM2/FCGR2B/IFNG/UBD/CCL5/SUCNR1/HAVCR2/IL10/CST7/PRAM1/IL1RL1/CD2/LGALS9/BATF3/SPI1/IL15/MILR1/CSF2/GATA2/HAMP/LILRB4/S100A13/MT1G/CCR2/CHGA/PTAFR/SYT11/ITGAM/CD33/CD84/PTGDS/IL4/NR1H3/STAP1/TNF/RHOH/CSF1/C5AR1/BATF/PI4K2A/ITGB2/CD74/TSPAN32/CTSC/KIT/CLEC4D/CEBPA/CD300A/LYN/CRLF2/JUND/IL18RAP/IL6/RBPJ/ITGB6/C1QA/TMEM106A/PTPRC/STX…
GO:0006909	phagocytosis	214	0.437747	1.87599	0.00363636	0.0718194	0.0613029	1871	tags=24%, list=11%, signal=22%	ADIPOQ/LBP/CD300LF/FGR/TYROBP/LEP/ELANE/ADGRB1/SIRPB1/TREM2/FCGR2B/C4BPB/IFNG/SIRPG/CD14/MARCO/CYBA/CLEC7A/IL2RG/NCF4/IL1B/ITGAL/MYO7A/CEBPE/IL15/IRF8/GATA2/IL2RB/NCKAP1L/CCR2/HCK/TULP1/SYT11/ITGAM/CLN3/FCGR1A/RAB34/C2/NR1H3/STAP1/TNF/CORO1A/RHOH/VAV1/MSR1/CD302/ICAM3/ICAM5/PTEN/RAB20/PLD4/ITGB2
GO:0032943	mononuclear cell proliferation	258	0.446003	1.95587	0.00363636	0.0718194	0.0613029	3412	tags=38%, list=19%, signal=31%	PLA2G2D/GAL/HHLA2/TYROBP/LEP/HLA-DPB1/HLA-DRB1/HLA-DMB/CD3E/CD22/FCGR2B/CCL5/BST1/FCRL3/HAVCR2/CLECL1/HLA-DPA1/IL10/IGF2/CD70/XCL1/LGALS9/SASH3/IKZF3/IL1B/FKBP1B/CR1/IL15/CD79A/CD209/GPR183/LILRB4/IL12RB1/NCKAP1L/TNFRSF1B/CCR2/RPS3/CD40LG/TNFSF4/CD180/CTLA4/CD80/IL4/CRTAM/LGALS9C/CLEC4G/CD274/CORO1A/FOXJ1/IMPDH2/CSF1/CD6/PDCD1LG2/IL4I1/ACE/MZB1/RPS6/CD86/BTN3A1/CD38/TNFRSF13B/CD74/HLA-E/PRKCQ/PLC…
GO:0032944	regulation of mononuclear cell proliferation	211	0.468736	2.00132	0.00363636	0.0718194	0.0613029	3412	tags=41%, list=19%, signal=34%	PLA2G2D/GAL/HHLA2/TYROBP/LEP/HLA-DPB1/HLA-DRB1/HLA-DMB/CD3E/CD22/FCGR2B/CCL5/BST1/FCRL3/HAVCR2/CLECL1/HLA-DPA1/IL10/IGF2/CD70/XCL1/LGALS9/SASH3/IKZF3/IL1B/CR1/IL15/CD209/GPR183/LILRB4/IL12RB1/NCKAP1L/TNFRSF1B/CCR2/RPS3/CD40LG/TNFSF4/CTLA4/CD80/IL4/CRTAM/LGALS9C/CLEC4G/CD274/CORO1A/FOXJ1/CSF1/CD6/PDCD1LG2/IL4I1/MZB1/CD86/CD38/TNFRSF13B/CD74/HLA-E/PRKCQ/CD300A/JAK3/TNFRSF4/PTPN22/RASAL3/LYN/CCDC88B…
GO:0046651	lymphocyte proliferation	256	0.44199	1.93692	0.00363636	0.0718194	0.0613029	3412	tags=38%, list=19%, signal=31%	PLA2G2D/GAL/HHLA2/TYROBP/LEP/HLA-DPB1/HLA-DRB1/HLA-DMB/CD3E/CD22/FCGR2B/CCL5/BST1/FCRL3/HAVCR2/CLECL1/HLA-DPA1/IL10/IGF2/CD70/XCL1/LGALS9/SASH3/IKZF3/IL1B/FKBP1B/CR1/IL15/CD79A/CD209/GPR183/LILRB4/IL12RB1/NCKAP1L/TNFRSF1B/CCR2/RPS3/CD40LG/TNFSF4/CD180/CTLA4/CD80/IL4/CRTAM/LGALS9C/CLEC4G/CD274/CORO1A/FOXJ1/IMPDH2/CD6/PDCD1LG2/IL4I1/MZB1/RPS6/CD86/BTN3A1/CD38/TNFRSF13B/CD74/HLA-E/PRKCQ/PLCL2/CD300A…
GO:0050870	positive regulation of T cell activation	205	0.529936	2.24943	0.00363636	0.0718194	0.0613029	3450	tags=43%, list=20%, signal=35%	PCK1/HLA-DQA2/HHLA2/LEP/HLA-DPB1/SIRPB1/HLA-DRA/HLA-DRB1/HLA-DMB/CD3E/IFNG/HLA-DMA/CCL5/SIRPG/HAVCR2/CLECL1/HLA-DOA/HLA-DPA1/HLA-DQA1/CD4/IGF2/CD70/XCL1/ICOS/LGALS9/CD27/SASH3/NLRP3/IL1B/CR1/IL15/CD209/VNN1/LILRB4/IL12RB1/HLX/NCKAP1L/CCR2/LCK/RPS3/CD40LG/TNFSF4/HLA-DQB1/CD80/IL4/RAG1/CD274/CD83/CORO1A/RHOH/VAV1/CD6/PDCD1LG2/IL4I1/ADAM8/CD86/CD74/HLA-E/KLRK1/PRKCQ/JAK3/PTPN22/RASAL3/TESPA1/LYN/CCD…
GO:0001818	negative regulation of cytokine production	255	0.37615	1.64802	0.00364964	0.0718194	0.0613029	3340	tags=34%, list=19%, signal=28%	ADIPOQ/LBP/LILRA4/TYROBP/ELANE/NLRP12/TREM2/HLA-DRB1/FCGR2B/IFNG/HAVCR2/IL10/TIGIT/TWIST1/CD34/XCL1/IL1RL1/TBX21/LILRA5/C5AR2/TLR8/LGALS9/CDH3/NLRP3/SIGIRR/GPR18/CR1/CMKLR1/LILRB4/NCKAP1L/TNFSF4/ABCD2/LTF/SYT11/LAG3/CD33/CD84/NLRP6/IL4/LGALS9C/MEFV/CD274/TNF/CD83/FOXJ1/LAPTM5/ACP5/SSC5D/POMC/PDCD1LG2/PTGER4/NFKBIL1/SRGN/APOD/CARD16/CLEC4A/MAP2K5/ARRB1/HLA-F/ARRB2/FFAR4/TRIB2/APOA1/HGF/JAK3/PTPN22…
GO:0002263	cell activation involved in immune response	248	0.431999	1.89076	0.00364964	0.0718194	0.0613029	3315	tags=35%, list=19%, signal=29%	LBP/PCK1/LILRA2/CCL3/FGR/TYROBP/LY9/TREM2/HLA-DRA/HLA-DRB1/HLA-DMB/FCGR2B/KLRC2/IFNG/APBB1IP/SUCNR1/HAVCR2/IL10/CLEC7A/PRAM1/SLAMF6/TBX21/LGALS9/NLRP3/ITGAL/SPI1/CR1/MILR1/IRF8/GATA2/GPR183/IL12RB1/SH2D1B/S100A13/HLX/NCKAP1L/CCR2/MFNG/CD40LG/CHGA/TNFSF4/PTAFR/CD180/ITGAM/CD244/EOMES/CD80/CD84/PTGDS/IL4/ITM2A/TNFSF13/CORO1A/BATF/PTGER4/PI4K2A/ITGB2/RPS6/HLA-F/CD86/CD74/KIT/PLCL2/CD300A/JAK3/LYN/IL…
GO:0002449	lymphocyte mediated immunity	246	0.432555	1.89142	0.00364964	0.0718194	0.0613029	3333	tags=39%, list=19%, signal=32%	HLA-DQA2/C6/LEP/FCER2/HLA-DPB1/SERPING1/TREM2/HLA-DRA/HLA-DRB1/HLA-DMB/FCGR2B/KLRC2/C4BPB/HLA-DMA/HAVCR2/HLA-DOA/HLA-DPA1/IL10/CD8A/HLA-DQA1/CD70/KIR2DL4/C1S/XCL1/SLAMF6/TBX21/GZMM/PRF1/TLR8/LGALS9/CD27/SASH3/NLRP3/IL1B/C7/KLRC1/CR1/SERPINB4/C1R/LILRB4/IL12RB1/SH2D1B/NCKAP1L/TNFRSF1B/CCR2/CD40LG/TNFSF4/NCR3/HLA-DQB1/LAG3/CR1L/SLA2/IL4/C2/CRTAM/WAS/CLEC4G/TNF/TNFSF13/CORO1A/FOXJ1/VAV1/BATF/LTA/IL4…
GO:0002460	adaptive immune response based on somatic recombination of immune receptors built from immunoglobulin superfamily domains	254	0.418535	1.83145	0.00364964	0.0718194	0.0613029	3333	tags=36%, list=19%, signal=29%	HLA-DQA2/C6/FCER2/HLA-DPB1/LY9/SERPING1/TREM2/HLA-DRA/HLA-DRB1/HLA-DMB/FCGR2B/C4BPB/HLA-DMA/HAVCR2/HLA-DOA/HLA-DPA1/IL10/CD8A/CLEC7A/HLA-DQA1/CD4/CD70/C1S/XCL1/SLAMF6/IL1RL1/TBX21/GZMM/PRF1/TLR8/CD27/SASH3/NLRP3/IL1B/C7/KLRC1/CR1/C1R/LILRB4/IL12RB1/HLX/NCKAP1L/TNFRSF1B/CCR2/CD40LG/TNFSF4/HLA-DQB1/CD80/IL18BP/CR1L/SLA2/IL4/C2/WAS/CLEC4G/CD274/TNF/TNFSF13/FOXJ1/KLHL6/BATF/LTA/IL4I1/KLRD1/HLA-F/CD74…
GO:0002429	immune response-activating cell surface receptor signaling pathway	202	0.427051	1.80088	0.003663	0.0718194	0.0613029	3194	tags=31%, list=18%, signal=25%	LILRA2/HHLA2/FGR/TYROBP/HLA-DPB1/FPR3/HLA-DRB1/CD3E/CD22/FCGR2B/KLRC2/FCRL3/CLEC7A/NFAM1/PRAM1/C3AR1/C5AR2/UBASH3A/CD79B/CR1/CD79A/CMKLR1/FPR1/LILRB4/NCKAP1L/LCK/RPS3/HCK/NCR3/HLA-DQB1/CTLA4/SLA2/STAP1/LAPTM5/VAV1/C5AR1/KLHL6/KLRD1/SH2B2/BTN3A1/CD38/PLCL2/CD300A/PTPN22/GBP1/TESPA1/LYN/MYO1G/NFKBID/CBLB/SH2D1A/ADA/CD47/PTPRC/PAK1/FPR2/CD28/PTPN6/CD19/INPP5D/MICB/BCL2
GO:0002757	immune response-activating signal transduction	202	0.427051	1.80088	0.003663	0.0718194	0.0613029	3194	tags=31%, list=18%, signal=25%	LILRA2/HHLA2/FGR/TYROBP/HLA-DPB1/FPR3/HLA-DRB1/CD3E/CD22/FCGR2B/KLRC2/FCRL3/CLEC7A/NFAM1/PRAM1/C3AR1/C5AR2/UBASH3A/CD79B/CR1/CD79A/CMKLR1/FPR1/LILRB4/NCKAP1L/LCK/RPS3/HCK/NCR3/HLA-DQB1/CTLA4/SLA2/STAP1/LAPTM5/VAV1/C5AR1/KLHL6/KLRD1/SH2B2/BTN3A1/CD38/PLCL2/CD300A/PTPN22/GBP1/TESPA1/LYN/MYO1G/NFKBID/CBLB/SH2D1A/ADA/CD47/PTPRC/PAK1/FPR2/CD28/PTPN6/CD19/INPP5D/MICB/BCL2
GO:0030595	leukocyte chemotaxis	204	0.463568	1.96513	0.00367647	0.0718194	0.0613029	2248	tags=36%, list=13%, signal=32%	LBP/CCL18/CCL3L3/CCL3/CCL4/S100A12/CXCL2/SAA1/CXCL3/JAML/CXCL8/CXCL9/CCL23/CCL5/BST1/IL10/CXCL5/XCL1/CSF3R/CCR1/C3AR1/C5AR2/LGALS9/CXCL16/DDT/ALOX5/RARRES2/SPI1/S100A9/GPR18/RIN3/PLA2G7/CXCL10/CMKLR1/SLAMF8/CXCR3/GPR183/TREM1/NCKAP1L/CCR2/PTPRO/S100A8/CHGA/VEGFC/PADI2/XCL2/CXCR4/S100A7/SCG2/CCR5/IL4/CXCL11/CCL26/STAP1/CH25H/CORO1A/VAV1/CSF1/C5AR1/SLC8B1/PRSS56/ADAM8/ITGB2/CXCR1/HSD3B7/CXCL12/CKLF…
GO:0002768	immune response-regulating cell surface receptor signaling pathway	225	0.427216	1.84797	0.00369004	0.0718194	0.0613029	3194	tags=31%, list=18%, signal=26%	LILRA4/LILRA2/HHLA2/FGR/TYROBP/HLA-DPB1/FPR3/HLA-DRB1/CD3E/CD22/FCGR2B/KLRC2/FCRL3/CLEC7A/NFAM1/PRAM1/C3AR1/C5AR2/UBASH3A/CD79B/KLRC1/CR1/CD79A/CMKLR1/FPR1/LILRB4/NCKAP1L/LCK/RPS3/HCK/NCR3/HLA-DQB1/CTLA4/SLA2/MS4A2/STAP1/LAPTM5/VAV1/FCGR1B/C5AR1/KLHL6/KLRD1/SH2B2/BTN3A1/CD38/KIT/PRKCQ/PLCL2/CD300A/PTPN22/GBP1/TESPA1/LYN/MYO1G/NFKBID/CBLB/SH2D1A/ADA/CD47/LILRB2/PTPRC/PAK1/FPR2/CD28/PTPN6/CD19/CLEC…
GO:0030217	T cell differentiation	240	0.395445	1.73011	0.00369004	0.0718194	0.0613029	3333	tags=34%, list=19%, signal=28%	PCK1/PLA2G2D/LEP/LY9/HLA-DRA/HLA-DRB1/CD3E/IFNG/HLA-DOA/CD8A/CD4/TOX/SLAMF6/CD2/TBX21/CD3G/LGALS9/CD27/SASH3/NLRP3/IL1B/SPI1/GPR18/KLRC1/CR1/IL15/CD3D/VNN1/GPR183/LILRB4/IL12RB1/HLX/NCKAP1L/CCR2/LCK/TNFSF4/LAG3/CTLA4/EOMES/CD80/IL4/CRTAM/RAG1/CD83/FOXJ1/RHOH/VAV1/BATF/IL4I1/PTGER4/ADAM8/RPS6/CD86/CD74/KIT/JAK3/PTPN22/PPP3CB/TESPA1/BMI1/MR1/TNFSF8/TNFSF9/SOCS1/IL6/NFKBID/IRF1/SOX4/PIK3R6/ADA/RIPK3…
GO:0031349	positive regulation of defense response	242	0.415382	1.81705	0.0037037	0.0718194	0.0613029	2576	tags=28%, list=15%, signal=24%	LBP/PLA2G2A/LILRA2/CCL3/S100A12/PENK/MIR126/TYROBP/FABP4/NLRP12/TREM2/KLRC2/IFNG/CCL5/SUCNR1/HAVCR2/CYBA/AGTR1/CLEC7A/KIR2DL4/SLAMF6/IL1RL1/TLR7/LILRA5/TLR8/PTGS2/IL1B/DDT/SPI1/S100A9/PLA2G7/UCN/IL15/SH2D1B/CCR2/S100A8/TNFSF4/HCK/NCR3/AGT/ALOX5AP/LAG3/PDE2A/CRTAM/STAP1/TNF/AKIRIN2/VAV1/ZBP1/LTA/PTGER4/KLRD1/GBP5/ADAM8/HLA-F/OSM/HLA-E/CTSC/KLRK1/GPSM3/CEBPA/FEM1A/NUPR1/NLRC4/LYN/PYHIN1/IL18RAP
GO:0034612	response to tumor necrosis factor	222	0.349891	1.50722	0.00371747	0.0718194	0.0613029	1615	tags=16%, list=9%, signal=15%	ADIPOQ/CCL18/PCK1/CCL3L3/CCL3/LCN2/CCL4/CAMP/GPD1/DCSTAMP/CXCL8/FABP4/CCL23/UBD/CCL5/CD14/CYBA/CD70/XCL1/TNFRSF17/SLC2A4/CXCL16/PTGS2/HAMP/TNFRSF1B/RPS3/TCL1A/XCL2/GSDME/IL18BP/CCL26/GPER1/TNF/LAPTM5/ENDOG
GO:0002366	leukocyte activation involved in immune response	244	0.440922	1.92409	0.00373134	0.0718194	0.0613029	3315	tags=36%, list=19%, signal=29%	LBP/PCK1/LILRA2/CCL3/FGR/TYROBP/LY9/TREM2/HLA-DRA/HLA-DRB1/HLA-DMB/FCGR2B/KLRC2/IFNG/APBB1IP/SUCNR1/HAVCR2/IL10/CLEC7A/PRAM1/SLAMF6/TBX21/LGALS9/NLRP3/ITGAL/SPI1/CR1/MILR1/IRF8/GATA2/GPR183/IL12RB1/SH2D1B/S100A13/HLX/NCKAP1L/CCR2/MFNG/CD40LG/CHGA/TNFSF4/PTAFR/CD180/ITGAM/CD244/EOMES/CD80/CD84/PTGDS/IL4/ITM2A/TNFSF13/CORO1A/BATF/PTGER4/PI4K2A/ITGB2/RPS6/HLA-F/CD86/CD74/KIT/PLCL2/CD300A/JAK3/LYN/IL…
GO:0070663	regulation of leukocyte proliferation	226	0.449167	1.94416	0.00373134	0.0718194	0.0613029	3412	tags=40%, list=19%, signal=33%	PLA2G2D/GAL/HHLA2/TYROBP/LEP/HLA-DPB1/HLA-DRB1/HLA-DMB/CD3E/CD22/FCGR2B/CCL5/BST1/FCRL3/HAVCR2/CLECL1/HLA-DPA1/IL10/IL5RA/IGF2/CD70/XCL1/LGALS9/SASH3/IKZF3/IL1B/CR1/IL15/CD209/GPR183/LILRB4/IL12RB1/NCKAP1L/TNFRSF1B/CCR2/RPS3/CD40LG/TNFSF4/CTLA4/CD80/IL4/CRTAM/LGALS9C/CLEC4G/CD274/CORO1A/FOXJ1/CSF1/CD6/PDCD1LG2/IL4I1/MZB1/CD86/CD38/TNFRSF13B/CD74/HLA-E/PRKCQ/CD300A/JAK3/TNFRSF4/PTPN22/RASAL3/BST2/…
GO:1903039	positive regulation of leukocyte cell-cell adhesion	226	0.530401	2.29576	0.00373134	0.0718194	0.0613029	3450	tags=43%, list=20%, signal=35%	PCK1/HLA-DQA2/HHLA2/LEP/ELANE/HLA-DPB1/SIRPB1/HLA-DRA/HLA-DRB1/HLA-DMB/CD3E/IFNG/HLA-DMA/CCL5/SIRPG/HAVCR2/CLECL1/HLA-DOA/HLA-DPA1/HLA-DQA1/CD4/IGF2/CD70/XCL1/ICOS/LGALS9/CD27/SASH3/NLRP3/IL1B/ALOX5/CR1/IL15/CD209/VNN1/LILRB4/IL12RB1/HLX/NCKAP1L/CCR2/LCK/RPS3/CD40LG/TNFSF4/PTAFR/HLA-DQB1/CD80/SELP/IL4/RAG1/CD274/TNF/CD83/CORO1A/RHOH/VAV1/CD6/PDCD1LG2/IL4I1/ADAM8/ITGB2/CD86/FUT4/CD74/HLA-E/KLRK1/P…
GO:0070371	ERK1 and ERK2 cascade	279	0.302581	1.3393	0.0037594	0.071897	0.0613692	2504	tags=22%, list=14%, signal=19%	ADIPOQ/CCL18/LMO3/PLA2G2A/CCL3L3/CCL3/CCL4/C1QL4/ADRA1A/MIR126/ALKAL2/PSCA/NLRP12/TREM2/HLA-DRB1/CCL23/CCL5/SCIMP/MARCO/HAVCR2/PKHD1/HAND2/CD4/XCL1/FGFR4/CCR1/C5AR2/LGALS9/IL1B/DDT/GPR183/NECAB2/DUSP9/AGT/XCL2/S100A7/PTPRR/NLRP6/CCL26/GPER1/CALCR/TNF/C5AR1/PTGER4/PTEN/GLIPR2/ARRB1/ACKR3/ARRB2/CCL13/CD74/FBLN1/THPO/CTSH/FFAR4/TBC1D10C/PTPN22/GBP1/GCNT2/CAVIN3/LYN
GO:1902105	regulation of leukocyte differentiation	259	0.386521	1.69161	0.0037594	0.071897	0.0613692	1738	tags=21%, list=10%, signal=19%	ADIPOQ/PCK1/CCL3/DCSTAMP/TESC/TYROBP/TREM2/HLA-DRA/HLA-DRB1/FCGR2B/IFNG/FCRL3/HLA-DOA/IL10/CD4/NFAM1/TOX/CD2/TBX21/CCR1/LGALS9/CD27/LILRB3/SASH3/IKZF3/NLRP3/CR1/IL15/GATA2/SLAMF8/VNN1/LILRB4/IL12RB1/HLX/NCKAP1L/ROR2/CCR2/TNFSF4/LTF/TMEM176A/POU4F1/LAG3/CTLA4/CD80/IL4/CRTAM/RAG1/EVI2B/TNF/CD83/FOXJ1/RHOH/CSF1/NME2/IL4I1
GO:0042113	B cell activation	231	0.369764	1.60516	0.00378788	0.0720268	0.0614799	3298	tags=31%, list=19%, signal=26%	TYROBP/CD22/FCGR2B/BST1/FCRL3/IL10/NFAM1/CD70/TBX21/CD27/CD79B/SASH3/LYL1/IKZF3/SPI1/CR1/CD79A/IRF8/CMTM7/SLAMF8/GPR183/NCKAP1L/MFNG/CD40LG/TNFSF4/FZD9/CD180/CTLA4/IL4/RAG1/ITM2A/TNFSF13/FOXJ1/LAPTM5/BATF/IL4I1/MZB1/DCLRE1C/MIR17HG/CD86/CD38/TNFRSF13B/CD74/KIT/TBC1D10C/PLCL2/CD300A/JAK3/TNFRSF4/BST2/LYN/BMI1/CD320/IL6/RBPJ/ADA/EXOSC6/PTPRC/PTK2B/CD28/PTPN6/CD19/LGALS1/INPP5D/BCL2/ERCC1/TICAM1/HHE…
GO:0032496	response to lipopolysaccharide	300	0.419135	1.86238	0.00380228	0.0720268	0.0614799	2060	tags=25%, list=12%, signal=23%	LBP/PCK1/LILRA2/CCL3/LCN2/PENK/CAMP/CXCL2/LY86/CXCL3/ELANE/CXCL8/CXCL9/TREM2/CCL5/CD68/SCIMP/CD14/HAVCR2/IL10/CXCL5/IL10RA/FASLG/CTSG/NOS2/LGALS9/PTGS2/NLRP3/IL1B/SPI1/S100A9/SIGIRR/FMO1/CEBPE/CXCL10/IRF8/CSF2/HAMP/HNRNPA0/TNFRSF1B/S100A8/TNFSF4/LTF/PTAFR/HCK/CD180/S100A7/LDOC1/TNIP3/CD80/SELP/CCR5/IL18BP/CXCL11/NR1H3/STAP1/CD274/TNF/AKIRIN2/MGST1/ACP5/CD6/KMO/C5AR1/PDCD1LG2/LTA/PTGER4/NFKBIL1/TB…
GO:0051480	regulation of cytosolic calcium ion concentration	300	0.297604	1.32238	0.00380228	0.0720268	0.0614799	3464	tags=35%, list=20%, signal=28%	CCRL2/CCL3/ADRA1A/SAA1/CALB2/TRDN/FPR3/CXCL9/CYBA/AGTR1/CCR10/CALM3/FASLG/RYR1/XCL1/TPCN2/CCR1/C3AR1/C5AR2/GRIN2D/FKBP1B/GPR18/PTGER2/CXCL10/CD52/CXCR6/P2RX1/CMKLR1/GATA2/GPR174/CXCR3/FPR1/MCOLN2/CCR2/LCK/FZD9/CDH23/AGT/TRPA1/CXCR4/ACKR2/CLN3/CCR5/KCNA5/CXCL11/GPR65/GPER1/CALCR/CORO1A/C5AR1/SLC8B1/P2RX4/LPAR4/PTGER4/TBXA2R/SLC8A3/S1PR4/CXCR1/NMB/ATP2B3/ACKR3/PTGER1/BOK/OPRL1/CD38/P2RX5/TRPM2/FFAR…
GO:0070661	leukocyte proliferation	282	0.4224	1.86717	0.00384615	0.0722293	0.0616528	3315	tags=37%, list=19%, signal=30%	PLA2G2D/GAL/HHLA2/TYROBP/LEP/HLA-DPB1/TREM2/HLA-DRB1/HLA-DMB/CD3E/CD22/FCGR2B/CCL5/BST1/FCRL3/HAVCR2/CLECL1/HLA-DPA1/IL10/IL5RA/IGF2/CD70/XCL1/LGALS9/SASH3/IKZF3/IL1B/FKBP1B/CR1/IL15/CD79A/CD209/GPR183/LILRB4/IL12RB1/NCKAP1L/TNFRSF1B/CCR2/RPS3/CD40LG/TNFSF4/CD180/CTLA4/CD80/IL4/CRTAM/LGALS9C/CLEC4G/CD274/CORO1A/FOXJ1/IMPDH2/CSF1/CD6/PDCD1LG2/IL4I1/ACE/MZB1/RPS6/CD86/BTN3A1/CD38/TNFRSF13B/CD74/HLA…
GO:0070372	regulation of ERK1 and ERK2 cascade	262	0.321164	1.40497	0.003861	0.0722293	0.0616528	2504	tags=22%, list=14%, signal=19%	ADIPOQ/CCL18/LMO3/PLA2G2A/CCL3L3/CCL3/CCL4/C1QL4/ADRA1A/MIR126/ALKAL2/PSCA/NLRP12/TREM2/HLA-DRB1/CCL23/CCL5/SCIMP/MARCO/HAVCR2/PKHD1/HAND2/CD4/XCL1/FGFR4/CCR1/C5AR2/LGALS9/IL1B/DDT/GPR183/NECAB2/DUSP9/XCL2/S100A7/PTPRR/NLRP6/CCL26/GPER1/CALCR/TNF/C5AR1/PTEN/GLIPR2/ARRB1/ACKR3/ARRB2/CCL13/CD74/FBLN1/THPO/FFAR4/TBC1D10C/PTPN22/GBP1/GCNT2/CAVIN3/LYN
GO:0002697	regulation of immune effector process	307	0.427298	1.89626	0.00387597	0.0722293	0.0616528	3333	tags=36%, list=19%, signal=30%	LBP/PCK1/NCF1/RBP4/FGR/TYROBP/LEP/FCER2/SERPING1/TREM2/HLA-DRA/HLA-DRB1/HLA-DMB/CD22/FCGR2B/KLRC2/C4BPB/IFNG/FCRL3/SCIMP/HAVCR2/IL10/CLEC7A/KIR2DL4/PRAM1/XCL1/NOS2/SLAMF6/TBX21/LGALS9/SASH3/NLRP3/IL1B/SPI1/KLRC1/CR1/SERPINB4/GATA2/SLAMF8/LILRB4/IL12RB1/SH2D1B/HLX/NCKAP1L/TNFRSF1B/CCR2/CD40LG/TNFSF4/PTAFR/NCR3/ITGAM/CD244/LAG3/CD80/CR1L/CD84/IL4/CRTAM/WAS/CLEC4G/STAP1/TNF/TNFSF13/FOXJ1/LAPTM5/VAV1…
GO:0050863	regulation of T cell activation	307	0.428382	1.90106	0.00387597	0.0722293	0.0616528	3450	tags=36%, list=20%, signal=30%	PCK1/HLA-DQA2/PLA2G2D/HHLA2/LEP/HLA-DPB1/SIRPB1/HLA-DRA/HLA-DRB1/HLA-DMB/CD3E/FCGR2B/IFNG/HLA-DMA/CCL5/SIRPG/HAVCR2/CLECL1/HLA-DOA/HLA-DPA1/IL10/TIGIT/HLA-DQA1/CD4/IGF2/CD70/XCL1/ICOS/TOX/CD2/TBX21/LGALS9/SIT1/CD27/SASH3/NLRP3/IL1B/CR1/IL15/CD209/VNN1/LILRB4/IL12RB1/HLX/NCKAP1L/TNFRSF1B/CCR2/LCK/RPS3/CD40LG/TNFSF4/HLA-DQB1/LAG3/CTLA4/CD80/IL4/CRTAM/LGALS9C/RAG1/CLEC4G/CD274/CD83/CORO1A/FOXJ1/LAPT…
GO:0002831	regulation of response to biotic stimulus	290	0.375465	1.6633	0.00389105	0.0722293	0.0616528	3382	tags=29%, list=19%, signal=24%	LBP/LILRA2/NCF1/LY86/FGR/TYROBP/LEP/SERPING1/TREM2/HLA-DRB1/FCGR2B/KLRC2/CCL5/SCIMP/HAVCR2/CYBA/CLEC7A/KIR2DL4/SLAMF6/TLR8/LGALS9/SPI1/SIGIRR/KLRC1/CR1/IL15/SERPINB4/SLAMF8/IL12RB1/SH2D1B/LTF/HCK/NCR3/CD180/NOP53/SYT11/LAG3/IL4/CRTAM/NR1H3/CD274/AKIRIN2/VAV1/ZBP1/IL4I1/NFKBIL1/KLRD1/GBP5/ADAM8/CARD16/HLA-F/ARRB2/HLA-E/TSPAN32/APOBEC3G/KLRK1/SERPINB9/PTPN22/NLRC4/LYN/PYHIN1/IL18RAP/MR1/LY96/SOCS1/…
GO:1903037	regulation of leukocyte cell-cell adhesion	306	0.453088	2.01073	0.00389105	0.0722293	0.0616528	3450	tags=38%, list=20%, signal=31%	PCK1/HLA-DQA2/PLA2G2D/HHLA2/LEP/ELANE/HLA-DPB1/SIRPB1/HLA-DRA/HLA-DRB1/HLA-DMB/CD3E/FCGR2B/IFNG/HLA-DMA/CCL5/SIRPG/HAVCR2/CLECL1/HLA-DOA/HLA-DPA1/IL10/TIGIT/HLA-DQA1/CD4/IGF2/CD70/XCL1/ICOS/TBX21/LGALS9/CD27/SASH3/NLRP3/IL1B/ALOX5/CR1/IL15/CD209/VNN1/LILRB4/IL12RB1/HLX/NCKAP1L/CCR2/LCK/RPS3/CD40LG/TNFSF4/PTAFR/HLA-DQB1/LAG3/CTLA4/CD80/SELP/IL4/CRTAM/LGALS9C/RAG1/CLEC4G/CD274/TNF/CD83/CORO1A/FOXJ1…
GO:0002696	positive regulation of leukocyte activation	313	0.484041	2.15588	0.00390625	0.0722293	0.0616528	3315	tags=40%, list=19%, signal=33%	LBP/PCK1/CCL3/HLA-DQA2/HHLA2/FGR/TYROBP/LEP/HLA-DPB1/SIRPB1/TREM2/HLA-DRA/HLA-DRB1/HLA-DMB/CD3E/KLRC2/IFNG/HLA-DMA/CCL5/SIRPG/BST1/FCRL3/HAVCR2/CLECL1/HLA-DOA/HLA-DPA1/IL10/CLEC7A/HLA-DQA1/CD4/IGF2/CD70/XCL1/ICOS/TOX/IL1RL1/CD2/TBX21/LGALS9/CD27/SASH3/NLRP3/IL1B/CR1/IL15/CD209/GATA2/VNN1/GPR183/HAMP/LILRB4/IL12RB1/HLX/NCKAP1L/CCR2/LCK/RPS3/CD40LG/TNFSF4/PTAFR/ITGAM/HLA-DQB1/CD80/IL4/RAG1/STAP1/CD…
GO:0002237	response to molecule of bacterial origin	315	0.407239	1.81578	0.00392157	0.0722293	0.0616528	2060	tags=25%, list=12%, signal=23%	LBP/PCK1/LILRA2/CCL3/LCN2/PENK/CAMP/CXCL2/LY86/CXCL3/ELANE/CXCL8/CXCL9/TREM2/FCGR2B/CCL5/CD68/SCIMP/CD14/HAVCR2/IL10/CXCL5/IL10RA/FASLG/CTSG/NOS2/IRF5/LGALS9/PTGS2/NLRP3/IL1B/SPI1/S100A9/SIGIRR/FMO1/CEBPE/CXCL10/IRF8/CSF2/HAMP/HNRNPA0/TNFRSF1B/S100A8/TNFSF4/LTF/PTAFR/HCK/CD180/S100A7/LDOC1/TNIP3/CD80/SELP/CCR5/IL18BP/CXCL11/NR1H3/STAP1/CD274/TNF/AKIRIN2/MGST1/ACP5/CD6/KMO/C5AR1/SSC5D/PDCD1LG2/LTA…
GO:0022409	positive regulation of cell-cell adhesion	264	0.458223	2.00487	0.00392157	0.0722293	0.0616528	3450	tags=40%, list=20%, signal=33%	PCK1/HLA-DQA2/HHLA2/LEP/ELANE/HLA-DPB1/SIRPB1/HLA-DRA/HLA-DRB1/HLA-DMB/CD3E/IFNG/HLA-DMA/CCL5/SIRPG/HAVCR2/CLECL1/HLA-DOA/HLA-DPA1/IL10/HLA-DQA1/CD4/IGF2/CD70/XCL1/ICOS/LGALS9/CD27/SASH3/NLRP3/IL1B/ALOX5/CR1/IL15/CD209/VNN1/LILRB4/IL12RB1/HLX/NCKAP1L/CCR2/LCK/RPS3/CD40LG/TNFSF4/PTAFR/HLA-DQB1/CD80/SELP/IL4/RAG1/CD274/TNF/CD83/CORO1A/RHOH/VAV1/CD6/PDCD1LG2/IL4I1/PDPN/ADAM8/ITGB2/CD86/FOXA1/FUT4/CD…
GO:0050867	positive regulation of cell activation	322	0.489384	2.18474	0.00393701	0.0722912	0.0617056	3315	tags=40%, list=19%, signal=33%	LBP/PCK1/LILRA2/CCL3/HLA-DQA2/HHLA2/FGR/TYROBP/LEP/HLA-DPB1/SIRPB1/TREM2/HLA-DRA/HLA-DRB1/HLA-DMB/CD3E/KLRC2/IFNG/HLA-DMA/CCL5/SIRPG/BST1/FCRL3/HAVCR2/CLECL1/HLA-DOA/HLA-DPA1/IL10/CLEC7A/HLA-DQA1/CD4/IGF2/CD70/XCL1/PLEK/ICOS/TOX/IL1RL1/CD2/TBX21/LILRA5/LGALS9/CD27/SASH3/NLRP3/IL1B/CR1/IL15/CD209/GATA2/VNN1/GPR183/HAMP/LILRB4/IL12RB1/HLX/NCKAP1L/CCR2/LCK/RPS3/CD40LG/TNFSF4/PTAFR/ITGAM/HLA-DQB1/CD8…
GO:0060326	cell chemotaxis	269	0.406988	1.78713	0.00396825	0.0726421	0.0620052	2248	tags=31%, list=13%, signal=28%	LBP/CCL18/CCL3L3/CCRL2/DEFB4A/CCL3/CCL4/S100A12/CXCL2/SAA1/CXCL3/JAML/CXCL8/CXCL9/CCL23/CCL5/BST1/IL10/AGTR1/CCR10/CXCL5/XCL1/CSF3R/CCR1/C3AR1/C5AR2/LGALS9/CXCL16/DDT/ALOX5/RARRES2/SPI1/S100A9/GPR18/RIN3/PLA2G7/CXCL10/CXCR6/CMKLR1/SLAMF8/CXCR3/GPR183/TREM1/NCKAP1L/CCR2/PTPRO/S100A8/CHGA/VEGFC/PADI2/XCL2/CXCR4/S100A7/ACKR2/SCG2/CCR5/IL4/CXCL11/CCL26/STAP1/CH25H/CORO1A/VAV1/CSF1/C5AR1/SLC8B1/P2RX4/…
GO:0007204	positive regulation of cytosolic calcium ion concentration	272	0.315261	1.3868	0.004	0.0727262	0.062077	3464	tags=35%, list=20%, signal=29%	CCRL2/CCL3/ADRA1A/SAA1/TRDN/FPR3/CXCL9/CYBA/AGTR1/CCR10/CALM3/FASLG/RYR1/XCL1/TPCN2/CCR1/C3AR1/C5AR2/GRIN2D/FKBP1B/GPR18/PTGER2/CXCL10/CD52/CXCR6/P2RX1/CMKLR1/GATA2/GPR174/CXCR3/FPR1/MCOLN2/CCR2/LCK/AGT/TRPA1/CXCR4/ACKR2/CCR5/CXCL11/GPR65/GPER1/CALCR/CORO1A/C5AR1/SLC8B1/P2RX4/LPAR4/PTGER4/TBXA2R/SLC8A3/S1PR4/CXCR1/NMB/ACKR3/PTGER1/OPRL1/CD38/P2RX5/TRPM2/FFAR4/CXCL13/P2RY10/LPAR3/CACNA2D1/TPCN1/TA…
GO:0051251	positive regulation of lymphocyte activation	272	0.488322	2.14807	0.004	0.0727262	0.062077	3450	tags=40%, list=20%, signal=32%	PCK1/HLA-DQA2/HHLA2/TYROBP/LEP/HLA-DPB1/SIRPB1/HLA-DRA/HLA-DRB1/HLA-DMB/CD3E/KLRC2/IFNG/HLA-DMA/CCL5/SIRPG/BST1/FCRL3/HAVCR2/CLECL1/HLA-DOA/HLA-DPA1/IL10/CLEC7A/HLA-DQA1/CD4/IGF2/CD70/XCL1/ICOS/TOX/TBX21/LGALS9/CD27/SASH3/NLRP3/IL1B/CR1/IL15/CD209/VNN1/GPR183/LILRB4/IL12RB1/HLX/NCKAP1L/CCR2/LCK/RPS3/CD40LG/TNFSF4/HLA-DQB1/CD80/IL4/RAG1/CD274/CD83/TNFSF13/CORO1A/RHOH/VAV1/CD6/PDCD1LG2/IL4I1/ADAM8/…
GO:0002253	activation of immune response	271	0.408561	1.79348	0.00401606	0.0727262	0.062077	3194	tags=30%, list=18%, signal=25%	LILRA2/CFD/C6/HHLA2/FGR/TYROBP/HLA-DPB1/SERPING1/FPR3/TREM2/HLA-DRB1/CD3E/CD22/FCGR2B/KLRC2/C4BPB/FCRL3/CLEC7A/NFAM1/PRAM1/C1S/MFAP4/C3AR1/C5AR2/UBASH3A/MASP1/CD79B/IL1B/C7/CR1/CD79A/C1R/CMKLR1/FPR1/LILRB4/NCKAP1L/LCK/RPS3/HCK/NCR3/HLA-DQB1/CTLA4/CR1L/SLA2/C2/STAP1/LAPTM5/VAV1/C5AR1/KLHL6/ZBP1/KLRD1/SH2B2/BTN3A1/CD38/PLCL2/CD300A/PTPN22/NLRC4/GBP1/TESPA1/LYN/PYHIN1/MYO1G/NFKBID/CBLB/SH2D1A/ADA/C1…
GO:0050678	regulation of epithelial cell proliferation	313	-0.352454	-1.40751	0.00402145	0.0727262	0.062077	3335	tags=30%, list=19%, signal=25%	FUT2/SIX1/SP1/FGF1/MIR27B/MARVELD3/AKT3/PRKDC/ISL1/IFT74/YAP1/MMP12/HRAS/MTSS1/HIF1A/NR4A1/NRARP/JCAD/MTOR/NRP2/ADAM17/A4GNT/HMGN1/PRKD1/BCL11B/FBXW7/WNT5A/DUSP10/FLT1/MCC/NR4A3/HMGB2/APLN/EPGN/PTPRK/KDR/EREG/ZNF304/SULF2/CDKN2B/TGFA/SPARC/ERRFI1/CEACAM1/LAMC1/XDH/SULF1/SFN/DLX5/GJA1/TGFB2/VDR/HTR2B/PRKCA/ARG1/CCL24/UHRF1/PLXNB3/ESRP2/LAMB1/ROBO1/GATA3/HPN/THBS1/CLDN1/NGFR/CYP7B1/HYAL1/EGFR/PGF/S…
GO:0050727	regulation of inflammatory response	318	0.362007	1.60811	0.00404858	0.0729964	0.0623076	3412	tags=33%, list=19%, signal=27%	ADIPOQ/LBP/PLA2G2A/CCL3/S100A12/PLA2G2D/NCF1/MIR126/SAA1/FGR/ELANE/FABP4/NLRP12/TREM2/CMA1/HLA-DRB1/FCGR2B/IFNG/CCL5/BST1/SUCNR1/MGLL/IL10/AGTR1/CST7/XCL1/IL1RL1/TLR7/LILRA5/PTGS2/NLRP3/IL1B/DDT/AOAH/ALOX5/S100A9/PLA2G7/IL15/SLAMF8/HAMP/TNFRSF1B/CCR2/S100A8/TNFSF4/HCK/AGT/SYT11/ALOX5AP/GPX1/PDE2A/NLRP6/IL4/FNDC4/MEFV/NR1H3/GPER1/STAP1/TNF/ACP5/ABHD12/ZBP1/LTA/PTGER4/DUOXA2/TNFAIP8L2/ADAM8/C1QTNF1…
GO:0016358	dendrite development	228	-0.364301	-1.42484	0.00407056	0.0731722	0.0624577	3563	tags=30%, list=20%, signal=24%	ADAM10/KIDINS220/BBS4/MINK1/CUX2/C21orf91/DAB2IP/FLRT1/ITGB1/TNIK/DIP2A/BHLHB9/EIF4G2/PPP1R9A/CRKL/ARF6/CDK5R1/ARHGAP33/EZH2/IQGAP1/MTOR/BTBD3/SRGAP2C/DHX36/CUX1/CAMK2A/RBFOX2/MAP1B/TRPC6/MEF2A/HECW2/MAPK6/MAP6/DGKG/CHRNA3/CTNNA2/KNDC1/SIPA1L1/ADGRB3/VLDLR/NEDD4/SYNGAP1/EEF2K/PTPRD/EPHB3/DLG5/EPHB1/TPBG/EPHA4/TIAM1/SRCIN1/BCL11A/CRK/APP/IGSF9/LRP4/FSTL4/DCC/NGEF/ELAVL4/SHANK1/BMP7/PTN/COBL/SDK1/I…
GO:0007611	learning or memory	224	-0.363208	-1.41919	0.00409277	0.0733147	0.0625793	3900	tags=35%, list=22%, signal=28%	DKK1/SYNJ1/ITGA3/EN1/SHISA7/SLC24A2/SLC6A1/PRKAR2B/EP300/EIF2AK4/CUX2/LDLR/ITGB1/GIT1/BHLHB9/PRKN/RIC8A/ARL6IP5/PTPRZ1/PRRT1/NLGN4Y/HIF1A/PAIP2/GATM/NLGN3/MTOR/VDAC1/TANC1/FEN1/NTF3/ADCY1/ADGRB3/PRKCZ/VLDLR/FOS/PRNP/SYNGAP1/CNR1/NEUROD2/POMK/NPAS4/CAMK4/SLC7A11/KLK8/SCN2A/NRXN1/ITPR3/GRIN2A/TPBG/BDNF/MAPT/PPP1R1B/S100B/AFF2/NTSR1/APP/RCAN1/EGFR/RASGRF1/OXTR/BRSK1/NETO1/CALB1/NDRG4/NLGN4X/CNTN2/GR…
GO:0050900	leukocyte migration	332	0.43038	1.92535	0.00411523	0.0733147	0.0625793	3116	tags=38%, list=18%, signal=32%	LBP/CCL18/CCL3L3/CCL3/CCL4/S100A12/CXCL2/SAA1/CXCL3/JAML/LEP/ELANE/CXCL8/NLRP12/DBH/CXCL9/TREM2/CCL23/CCL5/BST1/IL10/CXCL5/CD34/XCL1/CSF3R/TBX21/CCR1/C3AR1/C5AR2/LGALS9/CXCL16/NLRP3/DDT/ALOX5/RARRES2/ITGAL/SPI1/S100A9/GPR18/RIN3/PLA2G7/CXCL10/CMKLR1/SLAMF8/CXCR3/GPR183/TREM1/NCKAP1L/MCOLN2/ROR2/CCR2/LCK/PTPRO/S100A8/CHGA/PTAFR/HCK/VEGFC/PADI2/XCL2/CXCR4/S100A7/SCG2/SELP/CCR5/IL4/PODXL2/CXCL11/CRT…
GO:1903706	regulation of hemopoiesis	328	0.338138	1.50828	0.00411523	0.0733147	0.0625793	1741	tags=18%, list=10%, signal=17%	ADIPOQ/PCK1/CCL3/DCSTAMP/TESC/TYROBP/TREM2/HLA-DRA/HLA-DRB1/FCGR2B/IFNG/FCRL3/HLA-DOA/IL10/CD4/NFAM1/TOX/CSF3R/CD2/TBX21/CCR1/LGALS9/CD27/LILRB3/SASH3/IKZF3/NLRP3/SPI1/CR1/IL15/GATA2/SLAMF8/VNN1/LILRB4/IL12RB1/HLX/NCKAP1L/ROR2/CCR2/TNFSF4/LTF/TMEM176A/IL17D/POU4F1/LAG3/CTLA4/CD80/IL4/CRTAM/RAG1/EVI2B/TNF/CD83/FOXJ1/RHOH/CSF1/GFI1B/NME2/IL4I1/RBM15
GO:0002443	leukocyte mediated immunity	331	0.453062	2.02249	0.00413223	0.0733992	0.0626514	3333	tags=40%, list=19%, signal=33%	CCL3/HLA-DQA2/C6/FGR/TYROBP/LEP/ELANE/FCER2/HLA-DPB1/SERPING1/DBH/TREM2/HLA-DRA/HLA-DRB1/HLA-DMB/FCGR2B/KLRC2/C4BPB/HLA-DMA/SCIMP/HAVCR2/HLA-DOA/HLA-DPA1/IL10/CD8A/CLEC7A/HLA-DQA1/CD70/KIR2DL4/CTSG/PRAM1/C1S/XCL1/NOS2/SLAMF6/TBX21/GZMM/PRF1/TLR8/LGALS9/CD27/SASH3/NLRP3/IL1B/SPI1/C7/KLRC1/CR1/SERPINB4/MILR1/C1R/GATA2/LILRB4/IL12RB1/SH2D1B/S100A13/TREM1/NCKAP1L/TNFRSF1B/CCR2/CD40LG/CHGA/TNFSF4/PTAF…
GO:0007159	leukocyte cell-cell adhesion	337	0.444942	1.99087	0.00414938	0.0734857	0.0627253	3450	tags=38%, list=20%, signal=31%	PCK1/HLA-DQA2/PLA2G2D/HHLA2/LEP/ELANE/HLA-DPB1/SIRPB1/HLA-DRA/HLA-DRB1/HLA-DMB/CD3E/FCGR2B/IFNG/HLA-DMA/CCL5/SIRPG/HAVCR2/CLECL1/HLA-DOA/HLA-DPA1/IL10/TIGIT/HLA-DQA1/CD4/IGF2/CD70/XCL1/ICOS/TBX21/LGALS9/CD27/SASH3/NLRP3/IL1B/ALOX5/FERMT3/ITGAL/S100A9/CR1/IL15/CD209/VNN1/LILRB4/IL12RB1/HLX/NCKAP1L/CCR2/LCK/RPS3/S100A8/CD40LG/TNFSF4/PTAFR/HLA-DQB1/LAG3/CTLA4/CD80/SELP/IL4/PODXL2/CRTAM/LGALS9C/RAG1/…
GO:0031345	negative regulation of cell projection organization	175	-0.393463	-1.5035	0.0041958	0.0740887	0.06324	3320	tags=28%, list=19%, signal=23%	CRMP1/SEMA3E/EFNB2/RUFY3/ARF6/YAP1/SEMA4C/CDK5R1/ADCY6/TCHP/DIP2B/SRGAP2C/MAP4K4/KREMEN1/ACP4/WNT5A/TRPC6/FLNA/SEMA4G/BAG5/LIMK2/PRNP/SYNGAP1/RTN4RL1/KLK8/SEMA3D/SEMA3F/LPAR1/SEMA4B/TACSTD2/EPHA4/PLXNB3/TBC1D7/SEMA3B/BCL11A/INPP5J/SEMA5A/LRP4/FSTL4/KANK1/GFAP/WNT3/DCC/GRIN2B/NGEF/WNT3A/MT3/SPP1/MCF2
GO:0030098	lymphocyte differentiation	342	0.375987	1.68311	0.00425532	0.0749186	0.0639484	3333	tags=32%, list=19%, signal=27%	PCK1/PLA2G2D/LEP/LY9/HLA-DRA/HLA-DRB1/CD3E/FCGR2B/IFNG/FCRL3/HLA-DOA/IL10/CD8A/CD4/NFAM1/TOX/SLAMF6/CD2/TBX21/CD3G/LGALS9/CD27/CD79B/SASH3/LYL1/IKZF3/NLRP3/IL1B/SPI1/GPR18/KLRC1/CR1/IL15/CD3D/CD79A/IRF8/CMTM7/SLAMF8/VNN1/GPR183/LILRB4/IL12RB1/HLX/NCKAP1L/CCR2/LCK/MFNG/CD40LG/TNFSF4/FZD9/LAG3/CTLA4/EOMES/CD80/IL4/CRTAM/RAG1/ITM2A/CD83/FOXJ1/RHOH/VAV1/BATF/IL4I1/PTGER4/DCLRE1C/ADAM8/RPS6/MIR17HG/CD…
GO:0048839	inner ear development	160	-0.402608	-1.50879	0.00429799	0.0754481	0.0644003	2242	tags=21%, list=13%, signal=19%	GJB6/CEP290/CCNA2/GABRB2/WHRN/COL11A1/HOXA13/SPARC/GRHL3/DLX5/TGFB2/MYCL/EPHA4/GATA3/HPN/ROR1/ATP8A2/FREM2/NTRK3/LIN7A/CALB1/ADGRV1/ALDH1A3/MYCN/MYO3B/GABRA5/FGFR2/OTOL1/USH1G/WNT3A/MYO3A/EYA1/KCNK3/COL2A1
GO:0045916	negative regulation of complement activation	11	0.763845	1.78089	0.00438596	0.0767672	0.0655262	1346	tags=36%, list=8%, signal=34%	SERPING1/C4BPB/CR1/CR1L
GO:0002764	immune response-regulating signaling pathway	360	0.398941	1.79362	0.00442478	0.0772208	0.0659134	3345	tags=28%, list=19%, signal=23%	LBP/LILRA4/LILRA2/HHLA2/CTSS/CD300LF/FGR/TYROBP/HLA-DPB1/FPR3/TREM2/HLA-DRB1/SLC15A3/CD3E/CD22/FCGR2B/KLRC2/CLEC4E/FCRL3/SCIMP/CD14/HAVCR2/CYBA/CLEC7A/NFAM1/PRAM1/TLR7/C3AR1/C5AR2/UBASH3A/TLR8/CD79B/KLRC1/CR1/CD79A/CMKLR1/FPR1/LILRB4/NCKAP1L/LCK/RPS3/LTF/HCK/NCR3/NOP53/HLA-DQB1/CTLA4/TNIP3/CD33/SLA2/WDFY1/NLRP6/MS4A2/NR1H3/STAP1/LAPTM5/VAV1/FCGR1B/C5AR1/KLHL6/UNC93B1/NFKBIL1/KLRD1/SH2B2/ARRB2/BTN…
GO:0032103	positive regulation of response to external stimulus	372	0.35953	1.62483	0.00446429	0.0776838	0.0663086	3364	tags=31%, list=19%, signal=26%	LBP/PLA2G2A/LILRA2/CCL3/CCL4/S100A12/LY86/MIR126/TYROBP/CXCL8/FABP4/NLRP12/TREM2/KLRC2/IFNG/CCL5/SCIMP/SUCNR1/HAVCR2/CYBA/AGTR1/CLEC7A/KIR2DL4/XCL1/SLAMF6/IL1RL1/TLR7/LILRA5/CCR1/C3AR1/TLR8/LGALS9/PTGS2/IL1B/DDT/RARRES2/SPI1/FKBP1B/S100A9/PLA2G7/CXCL10/IL15/CMKLR1/SH2D1B/NCKAP1L/CCR2/S100A8/TNFSF4/HCK/NCR3/VEGFC/CD180/AGT/ALOX5AP/XCL2/CXCR4/S100A7/LAG3/SCG2/PDE2A/IL4/CRTAM/CPB2/CCL26/STAP1/TNF/AK…
GO:0071361	cellular response to ethanol	14	0.731312	1.86299	0.00456621	0.0778181	0.0664232	1759	tags=36%, list=10%, signal=32%	GLRA2/SPI1/KCNMB1/CYBB/PTEN
GO:0035930	corticosteroid hormone secretion	13	0.730747	1.80654	0.00458716	0.0778181	0.0664232	1629	tags=38%, list=9%, signal=35%	GAL/AGTR1/KCNQ1/AGT/POMC
GO:0043374	CD8-positive, alpha-beta T cell differentiation	13	0.741092	1.83211	0.00458716	0.0778181	0.0664232	3450	tags=77%, list=20%, signal=62%	TOX/GPR18/LILRB4/NCKAP1L/EOMES/TNFSF8/SOCS1/IRF1/BCL2/RUNX3
GO:0070230	positive regulation of lymphocyte apoptotic process	13	0.736349	1.82039	0.00458716	0.0778181	0.0664232	1856	tags=54%, list=11%, signal=48%	PDCD1/IDO1/CCL5/IL10/LGALS9/CD274/ADAM8
GO:0002758	innate immune response-activating signal transduction	21	0.624508	1.76841	0.00460829	0.0778181	0.0664232	3298	tags=43%, list=19%, signal=35%	LILRA2/TYROBP/KLRC2/CLEC7A/HCK/KLRD1/LYN/PAK1/SYK
GO:0034143	regulation of toll-like receptor 4 signaling pathway	21	0.613345	1.7368	0.00460829	0.0778181	0.0664232	2504	tags=38%, list=14%, signal=33%	LBP/LILRA2/TREM2/LTF/WDFY1/NR1H3/PTPN22/LYN
GO:0050772	positive regulation of axonogenesis	75	-0.506951	-1.71626	0.0046225	0.0778181	0.0664232	3555	tags=33%, list=20%, signal=27%	PLXNA3/GOLGA4/MACF1/EIF4G2/RUFY3/AMIGO1/MAP1B/NEFL/MAP6/ISLR2/CHODL/RND2/PLXNA4/BDNF/MAPT/TIAM1/PLXNB3/ROBO1/FN1/SEMA5A/WNT3/L1CAM/VEGFA/WNT3A/ROBO2
GO:0002250	adaptive immune response	377	0.461854	2.08033	0.0046729	0.0778181	0.0664232	3333	tags=39%, list=19%, signal=32%	HLA-DQA2/C6/CD8B/CTSS/FCER2/HLA-DPB1/LY9/SERPING1/TREM2/HLA-DRA/HLA-DRB1/TRGC1/HLA-DMB/CD3E/FCGR2B/PDCD1/KLRC2/C4BPB/IFNG/HLA-DMA/HAVCR2/HLA-DOA/HLA-DPA1/IL10/CD8A/CLEC7A/HLA-DQA1/CD4/CD70/C1S/XCL1/CD7/TNFRSF17/SLAMF6/IL1RL1/TBX21/LILRA1/GZMM/PRF1/CD3G/CD48/TLR8/SIT1/CD27/LILRB3/CD79B/SASH3/RAPGEF3/NLRP3/IL1B/LAIR1/C7/KLRC1/CR1/CD3D/CD79A/C1R/CD209/GPR183/LILRB4/IL12RB1/SH2D1B/HLX/TREM1/NCKAP1L/M…
GO:0010447	response to acidic pH	19	0.665003	1.8151	0.0046729	0.0778181	0.0664232	5044	tags=74%, list=29%, signal=53%	PCK1/PKD2L1/CTSS/ASIC1/GPR65/CHP1/LGMN/SLC38A3/ASIC3/NOX1/SLC9A1/RAB11B/IMPACT/RAB11FIP5
GO:0019400	alditol metabolic process	19	0.658083	1.79622	0.0046729	0.0778181	0.0664232	213	tags=16%, list=1%, signal=16%	PCK1/MOGAT2/LEP
GO:0001911	negative regulation of leukocyte mediated cytotoxicity	24	0.633221	1.86632	0.00469484	0.0778181	0.0664232	3150	tags=62%, list=18%, signal=51%	FCGR2B/HAVCR2/KIR2DL4/LGALS9/KLRC1/SERPINB4/NCKAP1L/KLRD1/HLA-F/ARRB2/HLA-E/SERPINB9/PPP3CB/PTPRC/CLEC12B
GO:0002825	regulation of T-helper 1 type immune response	24	0.587863	1.73263	0.00469484	0.0778181	0.0664232	1321	tags=38%, list=7%, signal=35%	HAVCR2/XCL1/IL1RL1/IL1B/IL12RB1/HLX/CCR2/TNFSF4/CD80
GO:0002862	negative regulation of inflammatory response to antigenic stimulus	24	0.56458	1.66401	0.00469484	0.0778181	0.0664232	1391	tags=33%, list=8%, signal=31%	FGR/TREM2/HLA-DRB1/FCGR2B/IL10/HCK/GPX1/NLRP6
GO:0090023	positive regulation of neutrophil chemotaxis	24	0.600258	1.76916	0.00469484	0.0778181	0.0664232	2103	tags=29%, list=12%, signal=26%	LBP/CXCL8/XCL1/C3AR1/NCKAP1L/C5AR1/CD74
GO:1904706	negative regulation of vascular associated smooth muscle cell proliferation	24	0.619397	1.82557	0.00469484	0.0778181	0.0664232	1759	tags=29%, list=10%, signal=26%	ADIPOQ/IL10/CNN1/PRKG1/MYOCD/GPER1/PTEN
GO:1903131	mononuclear cell differentiation	389	0.362283	1.64635	0.00471698	0.0778181	0.0664232	3333	tags=31%, list=19%, signal=26%	PCK1/PLA2G2D/DCSTAMP/LEP/LY9/TREM2/HLA-DRA/HLA-DRB1/CD3E/FCGR2B/IFNG/UBD/FCRL3/HLA-DOA/IL10/CD8A/CD4/NFAM1/TOX/SLAMF6/CD2/TBX21/CD3G/LGALS9/CD27/CD79B/SASH3/BATF3/LYL1/IKZF3/NLRP3/IL1B/SPI1/GPR18/KLRC1/CR1/IL15/CD3D/CD79A/IRF8/CMTM7/CSF2/SLAMF8/VNN1/GPR183/LILRB4/IL12RB1/HLX/NCKAP1L/MT1G/CCR2/LCK/MFNG/CD40LG/TNFSF4/TMEM176A/FZD9/LAG3/CTLA4/EOMES/CD80/IL4/CRTAM/RAG1/ITM2A/CD83/FOXJ1/RHOH/VAV1/CSF1…
GO:0072698	protein localization to microtubule cytoskeleton	54	-0.513468	-1.65051	0.00473934	0.0778181	0.0664232	4818	tags=43%, list=27%, signal=31%	CHAMP1/MAPRE3/PIBF1/PCM1/SNX10/CSNK1D/CEP192/BICD1/APC/BBS4/KIF20B/GAS2L1/UBXN2B/NUMA1/STIL/CEP250/ABHD17C/AURKA/TTK/SPAG5/FAM83D/MID2/GAS2L2
GO:0002683	negative regulation of immune system process	387	0.371559	1.68603	0.0047619	0.0778181	0.0664232	3515	tags=33%, list=20%, signal=27%	ADIPOQ/CCL3/PLA2G2D/GAL/CD300LF/FGR/TYROBP/SERPING1/TREM2/HLA-DRB1/CD22/FCGR2B/PDCD1/C4BPB/CD68/FCRL3/HAVCR2/HLA-DOA/IL10/TIGIT/KIR2DL4/CST7/XCL1/IL1RL1/TBX21/C5AR2/UBASH3A/LGALS9/LILRB3/DDT/SPI1/GPR18/RIN3/KLRC1/CR1/SERPINB4/MILR1/GATA2/SLAMF8/LILRB4/HLX/NCKAP1L/CCR2/TNFSF4/LTF/TMEM176A/HCK/PADI2/SYT11/IL17D/GPX1/LAG3/CTLA4/CD80/CR1L/SLA2/CD84/NLRP6/IL4/CRTAM/LGALS9C/NR1H3/GPER1/CLEC4G/STAP1/CD2…
GO:0045682	regulation of epidermis development	55	-0.509238	-1.63913	0.00477707	0.0778181	0.0664232	1705	tags=38%, list=10%, signal=35%	NUMA1/EZH2/ABCA12/CYP27B1/HOXA7/TMEM79/ERRFI1/AQP3/SFN/VDR/MYCL/SULT2B1/GRHL1/KDF1/OVOL2/TP63/REG3G/GRHL2/MYCN/KRT10/KRT2
GO:0046530	photoreceptor cell differentiation	55	-0.503955	-1.62212	0.00477707	0.0778181	0.0664232	2334	tags=27%, list=13%, signal=24%	DLX2/CNGB1/DCX/CEP290/RP1L1/CRB2/SOX8/TOPORS/THRB/VEGFA/PTN/PAX6/NKD1/CDHR1/OLFM3
GO:0002313	mature B cell differentiation involved in immune response	25	0.627836	1.8621	0.00480769	0.0778181	0.0664232	3233	tags=52%, list=18%, signal=43%	FCGR2B/IL10/SPI1/CR1/IRF8/GPR183/MFNG/ITM2A/IL6/ADA/PTK2B/LGALS1/POU2AF1
GO:0032480	negative regulation of type I interferon production	26	0.564826	1.68936	0.00480769	0.0778181	0.0664232	456	tags=12%, list=3%, signal=11%	LILRA4/HAVCR2/IL10
GO:0045589	regulation of regulatory T cell differentiation	25	0.651027	1.93088	0.00480769	0.0778181	0.0664232	3110	tags=56%, list=18%, signal=46%	HLA-DRA/HLA-DRB1/IFNG/LGALS9/CR1/LILRB4/TNFSF4/LAG3/CTLA4/IL4I1/SOCS1/IRF1/LILRB2/CD28
GO:1904738	vascular associated smooth muscle cell migration	26	0.590634	1.76655	0.00480769	0.0778181	0.0664232	1192	tags=19%, list=7%, signal=18%	ADIPOQ/TERT/PRKG1/MYOCD/AGT
GO:1904752	regulation of vascular associated smooth muscle cell migration	25	0.593406	1.75998	0.00480769	0.0778181	0.0664232	1192	tags=20%, list=7%, signal=19%	ADIPOQ/TERT/PRKG1/MYOCD/AGT
GO:0042269	regulation of natural killer cell mediated cytotoxicity	40	0.554588	1.82212	0.00481928	0.0778181	0.0664232	2819	tags=52%, list=16%, signal=44%	LEP/KLRC2/HAVCR2/KIR2DL4/SLAMF6/LGALS9/KLRC1/SERPINB4/NCR3/LAG3/CRTAM/VAV1/KLRD1/HLA-F/ARRB2/HLA-E/KLRK1/SERPINB9/IL18RAP/SH2D1A/PIK3R6
GO:0030851	granulocyte differentiation	31	0.566835	1.77664	0.00485437	0.0778181	0.0664232	1490	tags=23%, list=8%, signal=21%	ADIPOQ/TESC/SPI1/CEBPE/CSF2/GATA2/EVI2B
GO:0001819	positive regulation of cytokine production	418	0.337194	1.54644	0.00487805	0.0778181	0.0664232	2114	tags=21%, list=12%, signal=19%	ADIPOQ/LBP/LILRA2/CCL3/HHLA2/SAA1/FGR/TYROBP/LEP/ELANE/C1QTNF4/HLA-DPB1/LY9/NLRP12/TREM2/CD3E/IFNG/SCIMP/CD14/HAVCR2/CYBA/CLECL1/HLA-DPA1/IL10/TIGIT/CLEC7A/CD4/NFAM1/TWIST1/CD34/KIR2DL4/XCL1/NOS2/SLAMF6/IL1RL1/TLR7/CD2/LILRA5/C3AR1/IRF5/TLR8/LGALS9/AGPAT2/SASH3/PTGS2/NLRP3/IL1B/DDT/UCN/IL15/IRF8/CSF2/IL12RB1/S100A13/MCOLN2/CCR2/RPS3/CD40LG/TNFSF4/PTAFR/AGT/IL17D/CD244/CD80/CD84/IL4/CRTAM/CD274/TN…
GO:0045785	positive regulation of cell adhesion	405	0.315618	1.43682	0.00487805	0.0778181	0.0664232	3450	tags=31%, list=20%, signal=25%	PCK1/HLA-DQA2/HHLA2/SAA1/LEP/ELANE/HLA-DPB1/SIRPB1/HLA-DRA/HLA-DRB1/SFRP2/HLA-DMB/CD3E/LIMS2/IFNG/HLA-DMA/CCL5/SIRPG/APBB1IP/HAVCR2/CLECL1/HLA-DOA/HLA-DPA1/IL10/HLA-DQA1/CD4/IGF2/CD70/XCL1/ICOS/RAC3/LGALS9/CD27/SASH3/NLRP3/IL1B/ALOX5/CR1/IL15/AGR2/FBLN2/CD209/VNN1/LILRB4/IL12RB1/HLX/NCKAP1L/CCR2/LCK/RPS3/CD40LG/TNFSF4/PTAFR/S100A10/HLA-DQB1/CD80/SELP/IL4/RAG1/CD274/TNF/CD83/CORO1A/RHOH/VAV1/CSF1/…
GO:0071624	positive regulation of granulocyte chemotaxis	27	0.602473	1.8172	0.00488998	0.0778181	0.0664232	2103	tags=33%, list=12%, signal=29%	LBP/CXCL8/XCL1/C3AR1/NCKAP1L/S100A7/IL4/C5AR1/CD74
GO:0001504	neurotransmitter uptake	37	-0.574085	-1.72712	0.00490998	0.0778181	0.0664232	1410	tags=32%, list=8%, signal=30%	SLC22A3/GDNF/SLC6A11/SLC6A13/GFAP/SNAP25/ITGB3/RAB3B/SLC18A1/NOS1/KCNJ10/DRD2
GO:0006953	acute-phase response	36	0.549651	1.76461	0.004914	0.0778181	0.0664232	986	tags=28%, list=6%, signal=26%	LBP/HP/LCN2/SAA1/SAA2/SERPINA1/PTGS2/IL1B/SIGIRR/HAMP
GO:0034142	toll-like receptor 4 signaling pathway	36	0.555461	1.78326	0.004914	0.0778181	0.0664232	1444	tags=25%, list=8%, signal=23%	LBP/LILRA2/TREM2/SCIMP/CD14/LTF/TNIP3/WDFY1/NR1H3
GO:0070741	response to interleukin-6	36	0.569274	1.82761	0.004914	0.0778181	0.0664232	2734	tags=31%, list=15%, signal=26%	PCK1/LCN2/CAMP/C1QTNF4/SPI1/HAMP/SELPLG/ST18/CEBPA/PTGIS/IL6
GO:0006120	mitochondrial electron transport, NADH to ubiquinone	42	0.49546	1.64764	0.0049505	0.0779833	0.0665643	6952	tags=76%, list=39%, signal=46%	NDUFB9/NDUFS6/NDUFC2/NDUFB8/NDUFS7/NDUFB7/NDUFA9/NDUFB6/NDUFS5/NDUFB5/NDUFS8/NDUFAB1/NDUFB2/DNAJC15/NDUFS2/NDUFA1/ISCU/NDUFA2/NDUFA3/NDUFS3/NDUFC1/NDUFV1/PARK7/NDUFA10/NDUFB1/SNCA/NDUFA4/NDUFA8/NDUFAF1/NDUFB4/NDUFS4/NDUFV2
GO:0022407	regulation of cell-cell adhesion	406	0.377211	1.71396	0.0049505	0.0779833	0.0665643	3450	tags=33%, list=20%, signal=27%	ADIPOQ/PCK1/HLA-DQA2/PLA2G2D/HHLA2/LEP/ELANE/HLA-DPB1/SIRPB1/ADAMTS18/HLA-DRA/HLA-DRB1/HLA-DMB/CD3E/FCGR2B/IFNG/HLA-DMA/CCL5/SIRPG/HAVCR2/CLECL1/HLA-DOA/HLA-DPA1/IL10/TIGIT/PKHD1/HLA-DQA1/CD4/IGF2/CD70/XCL1/ICOS/TBX21/PRKG1/LGALS9/CD27/SASH3/NLRP3/IL1B/ALOX5/FERMT3/SPI1/CR1/IL15/CD209/VNN1/LILRB4/IL12RB1/HLX/NCKAP1L/CCR2/LCK/RPS3/CD40LG/TNFSF4/PTAFR/HLA-DQB1/LAG3/CTLA4/CD80/SELP/IL4/CRTAM/LGALS9C…
GO:0014044	Schwann cell development	30	-0.58901	-1.67729	0.00505051	0.0786865	0.0671645	3454	tags=37%, list=20%, signal=30%	MED12/PLEC/NRG1/DAG1/NCMAP/PARD3/NDRG1/LGI4/ADGRG6/POU3F1/MYOC
GO:0051249	regulation of lymphocyte activation	412	0.406547	1.85479	0.00505051	0.0786865	0.0671645	3315	tags=33%, list=19%, signal=27%	PCK1/HLA-DQA2/PLA2G2D/GAL/HHLA2/FGR/TYROBP/LEP/HLA-DPB1/SIRPB1/HLA-DRA/HLA-DRB1/HLA-DMB/CD3E/CD22/FCGR2B/KLRC2/IFNG/HLA-DMA/CCL5/SIRPG/BST1/FCRL3/HAVCR2/CLECL1/HLA-DOA/HLA-DPA1/IL10/TIGIT/CLEC7A/HLA-DQA1/CD4/NFAM1/IGF2/CD70/XCL1/ICOS/TOX/CD2/TBX21/LGALS9/SIT1/CD27/SASH3/IKZF3/NLRP3/IL1B/CR1/IL15/CD209/SLAMF8/VNN1/GPR183/LILRB4/IL12RB1/HLX/NCKAP1L/TNFRSF1B/CCR2/LCK/RPS3/CD40LG/TNFSF4/HLA-DQB1/LAG3…
GO:0019221	cytokine-mediated signaling pathway	410	0.338583	1.54244	0.00507614	0.0786865	0.0671645	2226	tags=21%, list=13%, signal=19%	ADIPOQ/CCL18/CCL3L3/LILRA4/CCRL2/LILRA2/CCL3/CCL4/CXCL2/ACKR1/CD300LF/CNTFR/CXCL3/LEP/CXCL8/C1QTNF4/CXCL9/TREM2/CCL23/IFNG/CCL5/CCR10/CD4/CXCL5/IL5RA/IL10RA/CD70/CTSG/XCL1/IL2RG/TNFRSF17/CSF3R/IL1RL1/LILRA1/LILRA5/CCR1/GHR/IRF5/LILRB3/AGPAT2/IL1B/SPI1/SIGIRR/CXCL10/IL15/CXCR6/CMKLR1/CXCR3/LILRB4/IL12RB1/IL2RB/TNFRSF1B/CCR2/HCK/PADI2/XCL2/CXCR4/ACKR2/CCR5/CXCL11/NR1H3/CCL26/STAP1/TNF/LAPTM5/CSF1/L…
GO:0002092	positive regulation of receptor internalization	26	-0.584028	-1.61516	0.00511945	0.0786865	0.0671645	646	tags=23%, list=4%, signal=22%	GREM1/ANGPT1/VEGFA/WNT3A/EGF/DRD2
GO:0097028	dendritic cell differentiation	44	0.533055	1.77077	0.00518135	0.0786865	0.0671645	2970	tags=39%, list=17%, signal=32%	DCSTAMP/TREM2/FCGR2B/UBD/LGALS9/BATF3/SPI1/IRF8/CSF2/TMEM176A/IL4/BATF/TRPM2/LYN/RBPJ/ITGB6/LILRB2
GO:0042110	T cell activation	443	0.405795	1.85702	0.00520833	0.0786865	0.0671645	3450	tags=35%, list=20%, signal=29%	PCK1/HLA-DQA2/PLA2G2D/HHLA2/CD8B/JAML/LEP/HLA-DPB1/LY9/SIRPB1/HLA-DRA/HLA-DRB1/HLA-DMB/CD3E/FCGR2B/IFNG/HLA-DMA/CCL5/SIRPG/APBB1IP/HAVCR2/CLECL1/HLA-DOA/HLA-DPA1/IL10/TIGIT/CD8A/CLEC7A/HLA-DQA1/CD4/IGF2/CD70/XCL1/CD7/ICOS/TOX/SLAMF6/CD2/TBX21/CD3G/CD48/LGALS9/SIT1/CD27/SASH3/NLRP3/IL1B/ITGAL/SPI1/FKBP1B/GPR18/KLRC1/CR1/IL15/CD3D/CD209/VNN1/GPR183/LILRB4/IL12RB1/HLX/NCKAP1L/TNFRSF1B/CCR2/LCK/RPS3/…
GO:0003148	outflow tract septum morphogenesis	22	-0.646848	-1.70625	0.00522648	0.0786865	0.0671645	4099	tags=50%, list=23%, signal=38%	TBX1/ZFPM2/LRP2/ISL1/NRP2/TBX2/TGFB2/ROBO1/FGFR2/ROBO2/NKX2-5
GO:0035338	long-chain fatty-acyl-CoA biosynthetic process	19	-0.671965	-1.72655	0.00522648	0.0786865	0.0671645	1918	tags=37%, list=11%, signal=33%	ELOVL4/ACSBG1/ACSL1/ELOVL7/ACSL3/ACSL6/ELOVL2
GO:0071731	response to nitric oxide	19	-0.652742	-1.67716	0.00522648	0.0786865	0.0671645	2235	tags=26%, list=13%, signal=23%	CCNA2/MMP3/CRK/MT3/KCNC2
GO:0046460	neutral lipid biosynthetic process	45	0.52959	1.76237	0.0052356	0.0786865	0.0671645	1547	tags=24%, list=9%, signal=22%	PCK1/THRSP/MOGAT2/DGAT2L6/AWAT2/RGN/PLA2G15/MFSD2A/NR1H3/ANG/PLIN5
GO:0046463	acylglycerol biosynthetic process	45	0.52959	1.76237	0.0052356	0.0786865	0.0671645	1547	tags=24%, list=9%, signal=22%	PCK1/THRSP/MOGAT2/DGAT2L6/AWAT2/RGN/PLA2G15/MFSD2A/NR1H3/ANG/PLIN5
GO:0050778	positive regulation of immune response	440	0.420832	1.92387	0.0052356	0.0786865	0.0671645	3315	tags=32%, list=19%, signal=27%	LBP/PCK1/LILRA2/CFD/C6/HHLA2/FGR/TYROBP/ELANE/FCER2/HLA-DPB1/SERPING1/FPR3/TREM2/HLA-DRA/HLA-DRB1/HLA-DMB/CD3E/CD22/FCGR2B/KLRC2/C4BPB/IFNG/CCL5/FCRL3/HAVCR2/CYBA/IL10/CLEC7A/CD4/NFAM1/KIR2DL4/CTSG/PRAM1/C1S/XCL1/MFAP4/SLAMF6/TBX21/C3AR1/C5AR2/UBASH3A/TLR8/LGALS9/MASP1/CD79B/SASH3/NLRP3/IL1B/SPI1/C7/CR1/IL15/CD79A/C1R/CMKLR1/GATA2/FPR1/LILRB4/IL12RB1/SH2D1B/HLX/NCKAP1L/CCR2/LCK/RPS3/TNFSF4/PTAFR/…
GO:0072507	divalent inorganic cation homeostasis	440	0.274639	1.25553	0.0052356	0.0786865	0.0671645	3196	tags=29%, list=18%, signal=24%	MT1A/CCRL2/CCL3/ADRA1A/SAA1/CALB2/ELANE/TRDN/MT1M/FPR3/REG1A/CXCL9/CCL23/CCL5/CYBA/AGTR1/PKHD1/CCR10/CALM3/FASLG/RYR1/XCL1/SLC30A3/TPCN2/KCNA1/CCR1/C3AR1/C5AR2/SLC30A2/MT1F/GRIN2D/FKBP1B/S100A9/GPR18/PTGER2/CXCL10/CD52/KL/CXCR6/P2RX1/CMKLR1/GATA2/GPR174/CXCR3/FPR1/MT1G/MCOLN2/CCR2/LCK/S100A8/FZD9/CDH23/RGN/AGT/TRPA1/CXCR4/ACKR2/CLN3/CCR5/KCNA5/CXCL11/GPR65/GPER1/CALCR/CORO1A/C5AR1/SLC8B1/P2RX4/LP…
GO:0051546	keratinocyte migration	18	-0.664384	-1.68393	0.00526316	0.0786865	0.0671645	3135	tags=56%, list=18%, signal=46%	ARF6/MMP9/MTOR/MAP4K4/LTB4R2/FERMT1/ADAM9/EPB41L4B/EPPK1/KRT2
GO:0031346	positive regulation of cell projection organization	327	-0.348567	-1.39849	0.00529101	0.0786865	0.0671645	3851	tags=29%, list=22%, signal=23%	ITGA3/CORO1C/ITPKA/EPS8L2/ATMIN/APC/ATF1/TENM2/HSPA5/FNBP1L/PLXNA3/KIDINS220/BBS4/EP300/APBB1/CUX2/GOLGA4/DAB2IP/MACF1/UBE2V2/ENC1/BHLHB9/EIF4G2/PPP1R9A/CCDC88A/RUFY3/HRAS/EZH2/IQGAP1/MTOR/DHX36/PRKD1/CUX1/AMIGO1/LTK/EPS8/SERPINI1/WNT5A/MAP1B/HAP1/FES/FLNA/MIR221/TWF1/NEFL/CDC42EP4/NFE2L2/MAP6/HDAC4/ISLR2/EPS8L1/ITGA2/RRN3/VLDLR/ITGA6/CHODL/GPM6A/CNR1/EEF2K/MNS1/PTPRD/RND2/PLXNA4/EPHA3/BDNF/MAPT/…
GO:0071599	otic vesicle development	13	-0.740381	-1.72731	0.00530035	0.0786865	0.0671645	1057	tags=54%, list=6%, signal=51%	SOX9/SIX1/CEP290/GATA3/FGFR2/EYA1/COL2A1
GO:0031343	positive regulation of cell killing	56	0.503051	1.72955	0.00530504	0.0786865	0.0671645	3303	tags=52%, list=19%, signal=42%	TYROBP/FCER2/HLA-DRA/HLA-DRB1/KLRC2/IFNG/CLEC7A/XCL1/NOS2/SLAMF6/PRF1/SPI1/IL12RB1/NCR3/ITGAM/LAG3/CRTAM/STAP1/VAV1/KLRD1/HLA-F/HLA-E/KLRK1/IL18RAP/MR1/SH2D1A/PTPRC/SYK/IL23A
GO:0001822	kidney development	271	-0.356229	-1.41172	0.00531208	0.0786865	0.0671645	2612	tags=34%, list=15%, signal=29%	BCL2L11/MAGED1/DLL1/HAS2/CTNNB1/MYO1E/LAMB2/KCNJ8/IL6R/SMAD5/GLI2/HOXB7/SPRY1/NUP107/ITGA3/RARB/KANK2/GZF1/LRP2/TNS2/NPNT/JAG1/SOX9/ZBTB16/SIX1/FGF1/YAP1/MTSS1/MMP9/IQGAP1/IRX2/ZBTB14/ENPEP/WNT5A/PYGO1/ASS1/WNT4/WNT2B/ADAMTS1/SERPINB7/FADD/CEP290/GCNT1/CXCR2/SDC1/ANGPT2/ADAMTS6/SULF2/PODXL/CA2/DLG5/CYP26A1/SULF1/PDGFD/FOXD1/CTNNBIP1/TGFB2/CENPF/SOX8/GDNF/TACSTD2/EPHA4/EPCAM/FRAS1/GATA3/DACT2/TFAP…
GO:0002521	leukocyte differentiation	493	0.345621	1.5935	0.00531915	0.0786865	0.0671645	3303	tags=29%, list=19%, signal=24%	ADIPOQ/PCK1/CCL3/PLA2G2D/DCSTAMP/TESC/TYROBP/LEP/LY9/TREM2/HLA-DRA/HLA-DRB1/CD3E/FCGR2B/IFNG/OSCAR/UBD/FCRL3/HLA-DOA/IL10/CD8A/CD4/NFAM1/TOX/SLAMF6/CD2/TBX21/CCR1/CD3G/LGALS9/CD27/LILRB3/CD79B/SASH3/BATF3/LYL1/IKZF3/NLRP3/IL1B/SPI1/GPR18/KLRC1/CEBPE/CR1/IL15/CD3D/CD79A/IRF8/CMTM7/CSF2/GATA2/SLAMF8/GPC3/VNN1/GPR183/LILRB4/IL12RB1/HLX/NCKAP1L/MT1G/ROR2/CCR2/LCK/MFNG/CD40LG/TNFSF4/LTF/TMEM176A/FZD9/…
GO:0001502	cartilage condensation	15	-0.715142	-1.73013	0.0053286	0.0786865	0.0671645	1817	tags=40%, list=10%, signal=36%	BARX2/COL11A1/SOX6/MYCN/MGP/COL2A1
GO:0071732	cellular response to nitric oxide	15	-0.704264	-1.70381	0.0053286	0.0786865	0.0671645	2235	tags=33%, list=13%, signal=29%	CCNA2/MMP3/CRK/MT3/KCNC2
GO:0045229	external encapsulating structure organization	285	-0.355837	-1.41315	0.00534045	0.0786865	0.0671645	2514	tags=27%, list=14%, signal=24%	SPINT2/ADAMTS1/COL13A1/PTX3/COL18A1/COL27A1/COL3A1/FURIN/MELTF/MPZL3/COL1A2/COL16A1/DAG1/COL6A5/FERMT1/FAP/COL5A2/ADAMTS9/MMP1/COL15A1/ADAMTS6/OLFML2A/MMP16/COL4A6/COL11A1/SULF2/SH3PXD2B/CYP1B1/SPINK5/LAMC1/MYH11/COL4A5/COL24A1/SULF1/DDR1/COL9A2/TGFBI/MMP3/ADAMTS14/TGFB2/COL17A1/COL10A1/POSTN/COL4A2/COL28A1/NTN4/LAMB1/COL22A1/HPN/APP/SLC2A10/ANGPTL7/RXFP1/ADAMTS4/SERPINB5/COL4A1/GFAP/GREM1/FMOD/L…
GO:0002820	negative regulation of adaptive immune response	55	0.490506	1.67372	0.00534759	0.0786865	0.0671645	2478	tags=36%, list=14%, signal=31%	FCGR2B/C4BPB/HAVCR2/XCL1/IL1RL1/TBX21/KLRC1/CR1/LILRB4/NCKAP1L/TNFSF4/CR1L/IL4/CLEC4G/FOXJ1/IL4I1/KLRD1/HLA-F/JAK3/PPP3CB
GO:0032613	interleukin-10 production	55	0.470271	1.60467	0.00534759	0.0786865	0.0671645	3315	tags=49%, list=19%, signal=40%	TYROBP/TREM2/HLA-DRB1/FCGR2B/TIGIT/CLEC7A/CD34/XCL1/LILRA5/LGALS9/SASH3/LILRB4/CD40LG/TNFSF4/IL4/CD274/CD83/PDCD1LG2/TRIB2/HGF/JAK3/IL6/CD47/CD28/SYK/IL23A/PYCARD
GO:0032653	regulation of interleukin-10 production	55	0.470271	1.60467	0.00534759	0.0786865	0.0671645	3315	tags=49%, list=19%, signal=40%	TYROBP/TREM2/HLA-DRB1/FCGR2B/TIGIT/CLEC7A/CD34/XCL1/LILRA5/LGALS9/SASH3/LILRB4/CD40LG/TNFSF4/IL4/CD274/CD83/PDCD1LG2/TRIB2/HGF/JAK3/IL6/CD47/CD28/SYK/IL23A/PYCARD
GO:0046638	positive regulation of alpha-beta T cell differentiation	46	0.53328	1.76607	0.00534759	0.0786865	0.0671645	3450	tags=43%, list=20%, signal=35%	HLA-DRA/HLA-DRB1/IFNG/LGALS9/SASH3/NLRP3/LILRB4/IL12RB1/HLX/NCKAP1L/TNFSF4/CD80/CD83/CD86/SOCS1/NFKBID/ADA/SYK/IL23A/RUNX3
GO:0002694	regulation of leukocyte activation	494	0.405636	1.86788	0.00537634	0.0786865	0.0671645	3315	tags=34%, list=19%, signal=28%	LBP/PCK1/PLA2G2A/CCL3/HLA-DQA2/PLA2G2D/GAL/HHLA2/CD300LF/FGR/TYROBP/LEP/HLA-DPB1/SIRPB1/TREM2/HLA-DRA/HLA-DRB1/HLA-DMB/CD3E/CD22/FCGR2B/KLRC2/IFNG/HLA-DMA/CCL5/SIRPG/BST1/FCRL3/HAVCR2/CLECL1/HLA-DOA/HLA-DPA1/IL10/TIGIT/CLEC7A/HLA-DQA1/CD4/NFAM1/IGF2/CD70/CST7/PRAM1/XCL1/ICOS/TOX/IL1RL1/CD2/TBX21/LGALS9/SIT1/CD27/SASH3/IKZF3/NLRP3/IL1B/SPI1/CR1/IL15/MILR1/CD209/GATA2/SLAMF8/VNN1/GPR183/HAMP/LILRB4…
GO:0002823	negative regulation of adaptive immune response based on somatic recombination of immune receptors built from immunoglobulin superfamily domains	50	0.526287	1.75663	0.00537634	0.0786865	0.0671645	2478	tags=40%, list=14%, signal=34%	FCGR2B/C4BPB/HAVCR2/XCL1/IL1RL1/TBX21/KLRC1/CR1/LILRB4/NCKAP1L/TNFSF4/CR1L/IL4/CLEC4G/FOXJ1/IL4I1/KLRD1/HLA-F/JAK3/PPP3CB
GO:0070228	regulation of lymphocyte apoptotic process	50	0.515871	1.72187	0.00537634	0.0786865	0.0671645	4778	tags=56%, list=27%, signal=41%	PIP/PDCD1/IDO1/CCL5/IL10/CD3G/LGALS9/CD27/RAG1/CD274/PTEN/ADAM8/MIR17HG/CD74/PRKCQ/JAK3/LYN/ADA/RIPK3/IRS2/GIMAP8/GPAM/BCL10/BAX/BLK/TP53/LGALS3/BIRC7
GO:0030888	regulation of B cell proliferation	59	0.489356	1.71072	0.00539084	0.0787062	0.0671813	3289	tags=47%, list=19%, signal=39%	TYROBP/CD22/FCGR2B/BST1/FCRL3/IL10/SASH3/IKZF3/GPR183/NCKAP1L/CTLA4/IL4/MZB1/CD38/TNFRSF13B/CD74/CD300A/TNFRSF4/LYN/BMI1/CD320/ADA/PTPRC/INPP5D/BCL2/TICAM1/IRS2/TNFSF13B
GO:0048662	negative regulation of smooth muscle cell proliferation	54	0.499049	1.69551	0.00542005	0.0787714	0.067237	1838	tags=24%, list=10%, signal=22%	ADIPOQ/VIPR2/IFNG/IL10/CNN1/PRKG1/MYOCD/IL15/OGN/ANG/GPER1/PTEN/APOD
GO:0010257	NADH dehydrogenase complex assembly	51	0.528987	1.76706	0.00543478	0.0787714	0.067237	6142	tags=63%, list=35%, signal=41%	NDUFB9/NDUFC2/DMAC2/NDUFB8/NDUFB11/NDUFA11/NDUFS7/NDUFB7/NDUFA9/NDUFB6/NDUFS5/NDUFB5/NDUFS8/NDUFAB1/NDUFAF4/TMEM126A/NDUFB2/OXA1L/NDUFS2/NDUFA1/NDUFAF2/NDUFA2/NDUFA3/NDUFS3/DMAC1/NDUFC1/BCS1L/NDUFAF5/NDUFA10/TMEM126B/NDUFB1/NDUFA12
GO:0032981	mitochondrial respiratory chain complex I assembly	51	0.528987	1.76706	0.00543478	0.0787714	0.067237	6142	tags=63%, list=35%, signal=41%	NDUFB9/NDUFC2/DMAC2/NDUFB8/NDUFB11/NDUFA11/NDUFS7/NDUFB7/NDUFA9/NDUFB6/NDUFS5/NDUFB5/NDUFS8/NDUFAB1/NDUFAF4/TMEM126A/NDUFB2/OXA1L/NDUFS2/NDUFA1/NDUFAF2/NDUFA2/NDUFA3/NDUFS3/DMAC1/NDUFC1/BCS1L/NDUFAF5/NDUFA10/TMEM126B/NDUFB1/NDUFA12
GO:0090596	sensory organ morphogenesis	226	-0.361957	-1.41479	0.00544959	0.0787953	0.0672574	2390	tags=20%, list=14%, signal=18%	MEGF11/GJB6/LRP5/CEP290/HIPK2/WHRN/COL5A2/COL11A1/FOXN4/FAT1/GRHL3/TBX2/NECTIN1/DLX5/EPHB1/CRB2/SOX8/TOPORS/SHROOM2/RPE65/GATA3/THRB/HPN/IGFN1/TFAP2B/WNT16/ATP8A2/CALB1/ALDH1A3/VEGFA/MYO3B/FGFR2/BMP7/PTN/PAX6/NKD1/LCTL/STRA6/SDK1/AQP5/USH1G/WNT3A/MYO3A/EYA1/OLFM3/COL2A1
GO:0010466	negative regulation of peptidase activity	201	-0.371296	-1.43652	0.00552486	0.0794186	0.0677894	1655	tags=25%, list=9%, signal=23%	SERPINI1/DHCR24/SPINT2/IFI16/SERPINB2/SERPINB7/FURIN/TIMP1/SERPINB8/PRNP/C4A/WFIKKN1/TIMP3/CST6/SPINK5/SFN/CRB2/SERPINA3/KLF4/COL28A1/ANXA8/APP/THBS1/CRYAB/GAPDH/COL7A1/SERPINB12/WFDC12/MAGEA3/SERPINE2/FETUB/WFDC10B/A2ML1/SERPINB5/ITIH5/SORL1/WFDC5/VEGFA/SERPIND1/C4B/SPINK7/PI15/SPINK6/ANXA8L1/MT3/SERPINA12/TFPI2/ITIH6/SERPINA5/WFDC1
GO:0043068	positive regulation of programmed cell death	492	0.279065	1.28419	0.00552486	0.0794186	0.0677894	2361	tags=17%, list=13%, signal=15%	ADIPOQ/FOXL2/KCNMA1/CCL3/LCN2/GAL/FRZB/TYROBP/LEP/FCER2/SFRP4/SYCE3/SFRP2/PDCD1/IFNG/IDO1/UBD/CCL5/GZMA/IL10/CLEC7A/FASLG/CDKN2A/NOS2/PRF1/RNF122/EEF1A2/CTSD/IRF5/LGALS9/PTGS2/S100A9/TFAP2A/ECSCR/PHLDA2/RPS6KA2/ATG7/TNFRSF1B/DUSP9/LCK/RPS3/S100A8/CD40LG/TNFSF12/FZD9/CD248/AGT/ITGAM/GSDME/POU4F1/CTLA4/G0S2/GPER1/HRK/CD274/TNF/LAPTM5/MSX1/ENDOG/ZBP1/LTA/TNFRSF8/PTEN/ADAMTSL4/GADD45G/ADAM8/RPL26/AKR…
GO:0050769	positive regulation of neurogenesis	207	-0.370334	-1.43528	0.0055325	0.0794186	0.0677894	3439	tags=27%, list=19%, signal=22%	CUX2/GOLGA4/MACF1/BHLHB9/EIF4G2/RUFY3/PTPRZ1/HIF1A/MTOR/DHX36/SPINT1/CUX1/AMIGO1/MAP1B/HAP1/IL34/MIR221/NEFL/MAP6/ISLR2/DAG1/CHODL/EEF2K/PTPRD/RND2/E2F1/ASPM/PLXNA4/SOX8/BDNF/TENM4/MAPT/OLIG2/ELL3/EPHA4/TIAM1/PLXNB3/ROBO1/XRCC2/ASCL1/FN1/EGFR/SEMA5A/RASSF10/SERPINE2/STAR/GFAP/WNT3/L1CAM/LIF/VEGFA/PTN/PAX6/WNT3A/ROBO2/DRD2
GO:0031099	regeneration	177	-0.389503	-1.4888	0.00560224	0.0801481	0.0684121	3145	tags=32%, list=18%, signal=26%	ISL1/YAP1/SELENON/LPIN1/ANXA3/EZH2/CDK1/MAP4K4/OMG/KREMEN1/TNC/MAP1B/TYMS/FLNA/MIR221/NEFL/DUSP10/AURKA/CPT1A/NR4A3/GSTP1/CCNA2/DAG1/CCNB1/ADM/CTNNA1/GATA4/ANGPT2/PTPRF/RTN4RL1/SULF2/LGR6/KLK8/BIN3/DHFR/KLF4/POSTN/EPHA4/FOLR1/SOX15/CLDN1/HOPX/CHL1/EGFR/PGF/GFAP/ERBB4/KLF5/SGCA/ELAVL4/PTPN3/EPPK1/MSTN/PTN/SPP1/BAAT
GO:0010951	negative regulation of endopeptidase activity	193	-0.371834	-1.43168	0.0056101	0.0801481	0.0684121	2652	tags=28%, list=15%, signal=24%	BIRC5/NR4A1/MMP9/SH3RF1/SPINT1/SERPINI1/DHCR24/SPINT2/IFI16/SERPINB2/SERPINB7/FURIN/TIMP1/SERPINB8/PRNP/C4A/WFIKKN1/TIMP3/CST6/SPINK5/SFN/CRB2/SERPINA3/KLF4/COL28A1/ANXA8/APP/THBS1/CRYAB/GAPDH/COL7A1/SERPINB12/WFDC12/MAGEA3/SERPINE2/FETUB/WFDC10B/A2ML1/SERPINB5/ITIH5/SORL1/WFDC5/VEGFA/SERPIND1/C4B/SPINK7/SPINK6/ANXA8L1/MT3/SERPINA12/TFPI2/ITIH6/SERPINA5/WFDC1
GO:0032945	negative regulation of mononuclear cell proliferation	77	0.425874	1.58188	0.00569801	0.0808253	0.0689901	3160	tags=36%, list=18%, signal=30%	PLA2G2D/GAL/TYROBP/HLA-DRB1/FCGR2B/HAVCR2/IL10/XCL1/LGALS9/CR1/LILRB4/CTLA4/CD80/CRTAM/LGALS9C/CLEC4G/CD274/FOXJ1/PDCD1LG2/IL4I1/CD86/TNFRSF13B/CD300A/LYN/CBLB/LILRB2/PTPN6/INPP5D
GO:0043367	CD4-positive, alpha-beta T cell differentiation	77	0.439695	1.63322	0.00569801	0.0808253	0.0689901	2735	tags=34%, list=15%, signal=29%	PLA2G2D/LY9/HLA-DRA/HLA-DRB1/IFNG/TOX/SLAMF6/TBX21/LGALS9/SASH3/NLRP3/GPR183/IL12RB1/HLX/NCKAP1L/TNFSF4/CD80/IL4/CD83/BATF/PTGER4/CD86/JAK3/SOCS1/IL6/NFKBID
GO:0050672	negative regulation of lymphocyte proliferation	77	0.425874	1.58188	0.00569801	0.0808253	0.0689901	3160	tags=36%, list=18%, signal=30%	PLA2G2D/GAL/TYROBP/HLA-DRB1/FCGR2B/HAVCR2/IL10/XCL1/LGALS9/CR1/LILRB4/CTLA4/CD80/CRTAM/LGALS9C/CLEC4G/CD274/FOXJ1/PDCD1LG2/IL4I1/CD86/TNFRSF13B/CD300A/LYN/CBLB/LILRB2/PTPN6/INPP5D
GO:0098869	cellular oxidant detoxification	84	0.433574	1.62956	0.00574713	0.0813293	0.0694203	1259	tags=20%, list=7%, signal=19%	HBB/HBQ1/HBA2/HBA1/HP/HBG2/TPO/GSTA1/CYGB/PTGS2/S100A9/GPX3/MGST3/APOM/ALOX5AP/SOD3/GPX1
GO:0002292	T cell differentiation involved in immune response	69	0.448521	1.62041	0.00578035	0.0813409	0.0694302	1984	tags=28%, list=11%, signal=25%	PCK1/LY9/HLA-DRA/HLA-DRB1/IFNG/SLAMF6/TBX21/LGALS9/NLRP3/GPR183/IL12RB1/HLX/TNFSF4/EOMES/CD80/IL4/BATF/PTGER4/CD86
GO:0019730	antimicrobial humoral response	69	0.449841	1.62518	0.00578035	0.0813409	0.0694302	2217	tags=39%, list=13%, signal=34%	DEFB4A/S100A12/CAMP/CXCL2/CXCL3/ELANE/CXCL8/PI3/REG1A/CXCL9/LYZ/CXCL5/CTSG/RARRES2/S100A9/CXCL10/LTF/RPL39/S100A7/CXCL11/ANG/RNASE6/WFDC3/KRT6A/CCL13/HLA-E/CXCL13
GO:0007043	cell-cell junction assembly	129	-0.430486	-1.56733	0.00578871	0.0813409	0.0694302	2654	tags=28%, list=15%, signal=24%	ACTB/ACTG1/MICALL2/MPDZ/GJB6/SNAI1/GJB1/CDH8/CTNNA1/CDH19/CLDN2/PARD3/CDH22/DLG5/GJA1/JUP/CLDN8/PRKCA/OCLN/CLDN18/CLDN4/TJP1/MARVELD2/CLDN1/PKP3/CLDN20/CLDN16/PATJ/PKP1/MPP7/CDH20/GRHL2/DSG1/CDH7/POF1B/CLDN14
GO:0032755	positive regulation of interleukin-6 production	85	0.443223	1.66326	0.0058651	0.0822213	0.0701817	1549	tags=26%, list=9%, signal=24%	LBP/LILRA2/TYROBP/LEP/C1QTNF4/IFNG/SCIMP/CYBA/CLEC7A/TWIST1/NOS2/TLR7/LILRA5/TLR8/LGALS9/IL1B/UCN/TNFSF4/PTAFR/IL17D/TNF/AKIRIN2
GO:0002821	positive regulation of adaptive immune response	99	0.39472	1.51659	0.00591716	0.0825906	0.0704969	3315	tags=32%, list=19%, signal=26%	FCER2/TREM2/HLA-DRA/HLA-DRB1/CLEC7A/CD4/XCL1/TBX21/SASH3/NLRP3/IL1B/IL12RB1/CCR2/TNFSF4/IL4/CD274/TNF/TNFSF13/LTA/HLA-F/HLA-E/PRKCQ/MR1/IL6/NFKBID/ADA/EXOSC6/PTPRC/CD28/TNFSF13B/IL23A/PYCARD
GO:1903707	negative regulation of hemopoiesis	95	0.386525	1.47904	0.00593472	0.0825906	0.0704969	1671	tags=19%, list=9%, signal=17%	ADIPOQ/CCL3/FCGR2B/TBX21/LILRB3/CR1/GATA2/LILRB4/HLX/TNFSF4/LTF/TMEM176A/IL17D/LAG3/CTLA4/IL4/FOXJ1/NME2
GO:0071347	cellular response to interleukin-1	96	0.409943	1.56815	0.00597015	0.0825906	0.0704969	2920	tags=27%, list=17%, signal=23%	CCL18/PCK1/CCL3L3/CCL3/LCN2/CCL4/CAMP/CXCL8/CCL23/CCL5/XCL1/IL1B/XCL2/CCL26/KMO/ZBP1/ST18/CCL13/GBP1/PTGIS/BMI1/KLF2/CCL8/IL6/CD47/CCL11
GO:1990748	cellular detoxification	96	0.401478	1.53577	0.00597015	0.0825906	0.0704969	1259	tags=19%, list=7%, signal=18%	HBB/HBQ1/HBA2/HBA1/HP/HBG2/TPO/GSTA1/CYGB/GSTM1/PTGS2/S100A9/GPX3/MGST3/APOM/ALOX5AP/SOD3/GPX1
GO:0002824	positive regulation of adaptive immune response based on somatic recombination of immune receptors built from immunoglobulin superfamily domains	94	0.404691	1.54356	0.00598802	0.0825906	0.0704969	3303	tags=33%, list=19%, signal=27%	FCER2/TREM2/HLA-DRA/HLA-DRB1/CLEC7A/CD4/XCL1/TBX21/SASH3/NLRP3/IL1B/IL12RB1/CCR2/TNFSF4/IL4/CD274/TNF/TNFSF13/LTA/HLA-F/HLA-E/PRKCQ/MR1/IL6/NFKBID/ADA/EXOSC6/PTPRC/CD28/TNFSF13B/IL23A
GO:0035710	CD4-positive, alpha-beta T cell activation	94	0.414166	1.5797	0.00598802	0.0825906	0.0704969	2735	tags=32%, list=15%, signal=27%	PLA2G2D/LY9/HLA-DRA/HLA-DRB1/IFNG/XCL1/TOX/SLAMF6/TBX21/LGALS9/SASH3/NLRP3/GPR183/IL12RB1/HLX/NCKAP1L/TNFSF4/CD80/IL4/LGALS9C/CD274/CD83/BATF/PTGER4/CD86/PRKCQ/JAK3/SOCS1/IL6/NFKBID
GO:0042116	macrophage activation	94	0.39067	1.49008	0.00598802	0.0825906	0.0704969	3304	tags=36%, list=19%, signal=30%	LBP/CCL3/TYROBP/TREM2/FCGR2B/IFNG/SUCNR1/HAVCR2/IL10/CST7/IL1RL1/CSF2/HAMP/SYT11/ITGAM/CD84/IL4/NR1H3/STAP1/TNF/C5AR1/ITGB2/CD74/CTSC/CEBPA/JUND/IL6/C1QA/TMEM106A/PTPRC/FPR2/TICAM1/SYK/GRN
GO:0046660	female sex differentiation	99	-0.45905	-1.60233	0.0060241	0.0828971	0.0707585	2816	tags=30%, list=16%, signal=26%	INHA/MMP14/DMC1/WNT5A/WNT4/ADAMTS1/FOXO3/CYP19A1/PTX3/AMH/FANCA/TYRO3/MERTK/CTNNA1/EREG/MSH4/PCYT1B/ADCYAP1/FST/TP63/SFRP1/VEGFA/ZFP42/DMRTA1/VGF/STRA6/COL9A3/ROBO2/CSMD1/PTPRN
GO:0072028	nephron morphogenesis	66	-0.485708	-1.62178	0.00610687	0.0838434	0.0715663	1495	tags=24%, list=8%, signal=22%	FOXD1/CTNNBIP1/SOX8/GDNF/TACSTD2/GATA3/GREB1L/WNK4/GREM1/ERBB4/LIF/VEGFA/HOXD11/BMP7/EYA1/SALL1
GO:0072163	mesonephric epithelium development	82	-0.482653	-1.64274	0.00613497	0.0838446	0.0715673	1495	tags=22%, list=8%, signal=20%	FOXD1/CTNNBIP1/SOX8/GDNF/TACSTD2/EPCAM/GATA3/GREB1L/CALB1/GREM1/SFRP1/VEGFA/FGFR2/HOXD11/BMP7/ROBO2/EYA1/SALL1
GO:0072164	mesonephric tubule development	82	-0.482653	-1.64274	0.00613497	0.0838446	0.0715673	1495	tags=22%, list=8%, signal=20%	FOXD1/CTNNBIP1/SOX8/GDNF/TACSTD2/EPCAM/GATA3/GREB1L/CALB1/GREM1/SFRP1/VEGFA/FGFR2/HOXD11/BMP7/ROBO2/EYA1/SALL1
GO:0008306	associative learning	67	-0.48429	-1.61688	0.00619195	0.0842387	0.0719037	1938	tags=27%, list=11%, signal=24%	FOS/SYNGAP1/NEUROD2/SLC7A11/GRIN2A/TPBG/PPP1R1B/APP/BRSK1/NETO1/NDRG4/SNAP25/ELAVL4/GABRA5/SHANK1/NPTX2/DRD2/CSMD1
GO:0043297	apical junction assembly	67	-0.483395	-1.61389	0.00619195	0.0842387	0.0719037	2157	tags=28%, list=12%, signal=25%	SNAI1/CTNNA1/CLDN2/PARD3/DLG5/GJA1/CLDN8/OCLN/CLDN18/CLDN4/TJP1/MARVELD2/CLDN1/CLDN20/CLDN16/MPP7/GRHL2/POF1B/CLDN14
GO:0032922	circadian regulation of gene expression	62	-0.485563	-1.5929	0.00626959	0.0851015	0.0726402	4870	tags=37%, list=28%, signal=27%	PPP1CA/NOCT/ATF4/OGT/ZFHX3/RAI1/MYBBP1A/HDAC2/MAGED1/CSNK1D/PER1/HUWE1/PER2/MYCBP2/NCOA2/TOP1/PPARA/NGFR/RORA/NPAS2/RORC/DRD2/PASD1
GO:0070830	bicellular tight junction assembly	59	-0.49695	-1.6114	0.00633914	0.0858509	0.0732798	1686	tags=27%, list=10%, signal=25%	CLDN2/PARD3/GJA1/CLDN8/OCLN/CLDN18/CLDN4/TJP1/MARVELD2/CLDN1/CLDN20/CLDN16/MPP7/GRHL2/POF1B/CLDN14
GO:1903038	negative regulation of leukocyte cell-cell adhesion	120	0.367291	1.44122	0.00651466	0.0880288	0.0751388	2761	tags=30%, list=16%, signal=25%	PLA2G2D/HLA-DRB1/FCGR2B/HAVCR2/IL10/TIGIT/XCL1/TBX21/LGALS9/CR1/LILRB4/HLX/NCKAP1L/TNFSF4/LAG3/CTLA4/CD80/IL4/CRTAM/LGALS9C/CLEC4G/CD274/FOXJ1/LAPTM5/PDCD1LG2/IL4I1/TNFAIP8L2/CXCL12/CD86/CD74/CD300A/JAK3/PTPN22/SOCS1/IRF1/CBLB
GO:0036158	outer dynein arm assembly	11	0.752325	1.75403	0.00657895	0.0886972	0.0757094	1369	tags=27%, list=8%, signal=25%	DNAH5/DNAH8/DNAI1
GO:0051497	negative regulation of stress fiber assembly	28	-0.589165	-1.65959	0.00670017	0.0901285	0.0769311	3180	tags=39%, list=18%, signal=32%	PPP1R9A/PHLDB2/MET/ARHGAP28/STMN1/TACSTD2/TJP1/TMEFF2/MIR138-1/CGNL1/MYOC
GO:0035337	fatty-acyl-CoA metabolic process	36	-0.540495	-1.60528	0.00672269	0.0902287	0.0770166	2092	tags=25%, list=12%, signal=22%	ACACA/ELOVL4/ACSBG1/ACSL1/ELOVL7/ACSL3/ACSL6/ELOVL2/THEM5
GO:0043062	extracellular structure organization	283	-0.345458	-1.36883	0.00675676	0.0904831	0.0772337	2514	tags=27%, list=14%, signal=23%	SPINT2/ADAMTS1/TEX14/COL13A1/PTX3/COL18A1/COL27A1/COL3A1/FURIN/MELTF/MPZL3/COL1A2/COL16A1/DAG1/COL6A5/FERMT1/FAP/COL5A2/ADAMTS9/MMP1/COL15A1/ADAMTS6/OLFML2A/MMP16/COL4A6/COL11A1/SULF2/SH3PXD2B/CYP1B1/SPINK5/LAMC1/MYH11/COL4A5/COL24A1/SULF1/DDR1/COL9A2/TGFBI/MMP3/ADAMTS14/TGFB2/COL17A1/COL10A1/POSTN/COL4A2/COL28A1/NTN4/LAMB1/COL22A1/HPN/APP/SLC2A10/ANGPTL7/RXFP1/ADAMTS4/SERPINB5/COL4A1/GFAP/GREM1/…
GO:0048588	developmental cell growth	215	-0.360999	-1.40399	0.00683995	0.0906256	0.0773553	3635	tags=34%, list=21%, signal=27%	ULK1/SIN3A/PLXNA3/SOX9/EIF2AK4/GOLGA4/MACF1/FLRT1/ITGB1/CPNE5/SEMA3E/EIF4G2/RAPH1/PRKN/RUFY3/SEMA4C/CDK5R1/SYT2/RARG/DIP2B/NLGN3/IQGAP1/MTOR/UNC13A/NRP2/SLC23A2/WNT5A/MAP1B/FLRT3/SYT17/TNN/CTTN/AURKA/SEMA4G/PPARA/KMT2D/RGS4/ISLR2/MEX3C/PRKCZ/GATA4/HSP90AB1/RND2/DDR1/PLXNA4/SEMA3D/SEMA3F/SEMA4B/BDNF/MAPT/POSTN/RASAL1/HSP90AA1/TIAM1/SEMA3B/BCL11A/APP/OLFM1/FN1/SEMA5A/FSTL4/NRCAM/WNT3/DCC/L1CAM/PAK6…
GO:0022408	negative regulation of cell-cell adhesion	171	0.337347	1.41103	0.00684932	0.0906256	0.0773553	2761	tags=26%, list=16%, signal=22%	ADIPOQ/PLA2G2D/ADAMTS18/HLA-DRB1/FCGR2B/HAVCR2/IL10/TIGIT/XCL1/TBX21/PRKG1/LGALS9/SPI1/CR1/LILRB4/HLX/NCKAP1L/TNFSF4/LAG3/CTLA4/CD80/IL4/CRTAM/LGALS9C/CLEC4G/CD274/FOXJ1/LAPTM5/PDCD1LG2/IL4I1/TNFAIP8L2/MAP2K5/CXCL12/CD86/CD74/APOA1/CD300A/JAK3/PTPN22/CD9/SOCS1/IRF1/AKNA/CBLB
GO:0002679	respiratory burst involved in defense response	13	0.722271	1.78558	0.00688073	0.0906256	0.0773553	1129	tags=38%, list=6%, signal=36%	LBP/NCF1/TREM2/SLAMF8/HCK
GO:0002685	regulation of leukocyte migration	196	0.357904	1.51356	0.00689655	0.0906256	0.0773553	3116	tags=35%, list=18%, signal=29%	LBP/CCL3/CCL4/ELANE/CXCL8/TREM2/CCL5/BST1/XCL1/CCR1/C3AR1/C5AR2/LGALS9/DDT/RARRES2/SPI1/GPR18/RIN3/PLA2G7/CXCL10/CMKLR1/SLAMF8/CXCR3/NCKAP1L/CCR2/PTAFR/VEGFC/PADI2/XCL2/S100A7/SELP/IL4/STAP1/TNF/RHOH/JAM2/CSF1/C5AR1/SLC8B1/P2RX4/PRSS56/PTGER4/APOD/ADAM8/CXCL12/FUT4/CD74/CXCL13/KLRK1/GPSM3/FUT9/CD300A/CD99/LYN/ITGA2B/CCL8/VEGFB/CD9/IL6/ADA/RIPK3/DEFB124/CD47/DPP4/THBS4/PTK2B/HMOX1/FPR2/LGMN
GO:0003081	regulation of systemic arterial blood pressure by renin-angiotensin	21	0.595292	1.68568	0.00691244	0.0906256	0.0773553	3286	tags=62%, list=19%, signal=50%	CMA1/SUCNR1/CYBA/AGTR1/CTSG/RPS6KA2/AGT/MME/ACE/OR51E2/CPA3/SERPINF2/PCSK5
GO:0072677	eosinophil migration	21	0.5967	1.68967	0.00691244	0.0906256	0.0773553	2920	tags=57%, list=17%, signal=48%	CCL3/CCL4/CCL5/SCG2/IL4/CCL26/PTGER4/ADAM8/CCL13/CD300A/CCL8/CCL11
GO:0002523	leukocyte migration involved in inflammatory response	18	0.663255	1.7949	0.00694444	0.0906256	0.0773553	1976	tags=50%, list=11%, signal=44%	LBP/ELANE/NLRP3/ALOX5/S100A9/SLAMF8/S100A8/ADAM8/TRIM55
GO:0002573	myeloid leukocyte differentiation	188	0.329728	1.39473	0.00694444	0.0906256	0.0773553	1691	tags=18%, list=10%, signal=16%	ADIPOQ/CCL3/DCSTAMP/TESC/TYROBP/TREM2/HLA-DRB1/IFNG/OSCAR/UBD/CD4/CCR1/LILRB3/BATF3/SPI1/CEBPE/IL15/CSF2/GATA2/GPC3/GPR183/LILRB4/MT1G/ROR2/LTF/POU4F1/NRROS/IL4/EVI2B/TNF/CSF1/NME2/BATF
GO:0030449	regulation of complement activation	18	0.68936	1.86555	0.00694444	0.0906256	0.0773553	1346	tags=33%, list=8%, signal=31%	SERPING1/TREM2/C4BPB/IL1B/CR1/CR1L
GO:0140131	positive regulation of lymphocyte chemotaxis	18	0.658057	1.78084	0.00694444	0.0906256	0.0773553	1236	tags=39%, list=7%, signal=36%	CCL3/CCL4/CCL5/XCL1/CCR2/XCL2/S100A7
GO:2000108	positive regulation of leukocyte apoptotic process	23	0.606038	1.7624	0.00696056	0.0906256	0.0773553	2504	tags=39%, list=14%, signal=34%	PDCD1/IDO1/CCL5/IL10/CDKN2A/LGALS9/CD274/ADAM8/LYN
GO:0034764	positive regulation of transmembrane transport	192	0.336364	1.41981	0.00696864	0.0906256	0.0773553	1475	tags=17%, list=8%, signal=16%	ADIPOQ/TERT/LCN2/GH1/CACNG4/GAL/STAC/CTSS/TESC/ITLN1/TRDN/CXCL9/TREM2/IFNG/CALM3/ADRB2/XCL1/FXYD2/KCNA1/ACTN2/CXCL10/P2RX1/GPC3/CCR2/PTAFR/KCNQ1/RGN/AGT/RGS9/KCNMB1/CXCL11/GPER1/CALCR
GO:0048863	stem cell differentiation	192	-0.372778	-1.43514	0.00699301	0.0906256	0.0773553	3824	tags=31%, list=22%, signal=25%	CORO1C/KDM3A/ZNF281/SETD2/JAG1/SOX9/KITLG/LRP6/SEMA3E/ACVR1/PRKDC/ISL1/YAP1/SEMA4C/HIF1A/NRP2/DHX36/NRG1/HSPA9/NOLC1/HOXA7/KRT18/SEMA4G/RUNX2/NFE2L2/TCOF1/GATA4/GPM6A/TBX2/SOX6/SEMA3D/SEMA3F/TGFB2/SOX8/SEMA4B/GDNF/TACSTD2/HTR2B/ELL3/EPCAM/SEMA3B/FOLR1/SHC4/FN1/SEMA5A/EDN3/OVOL2/TP63/GREM1/ERBB4/WNT3/SFRP1/LIF/FGFR2/BMP7/PTN/WNT3A/SOX21/NKX2-5/LIN28A
GO:0002922	positive regulation of humoral immune response	17	0.669189	1.77767	0.00700935	0.0906256	0.0773553	1726	tags=41%, list=10%, signal=37%	FCER2/TREM2/FCGR2B/IL1B/CR1/TNF/LTA
GO:0031664	regulation of lipopolysaccharide-mediated signaling pathway	22	0.59325	1.69963	0.00700935	0.0906256	0.0773553	1863	tags=36%, list=11%, signal=33%	LILRA2/LY86/SCIMP/SIGIRR/LTF/CD180/NFKBIL1/CARD16
GO:0031348	negative regulation of defense response	210	0.315808	1.35039	0.0070922	0.0906256	0.0773553	3412	tags=31%, list=19%, signal=26%	ADIPOQ/MIR126/SAA1/FGR/ELANE/NLRP12/SERPING1/TREM2/HLA-DRB1/FCGR2B/HAVCR2/IL10/KIR2DL4/CST7/LGALS9/NLRP3/AOAH/ALOX5/KLRC1/CR1/SERPINB4/SLAMF8/HAMP/TNFRSF1B/HCK/SYT11/GPX1/NLRP6/IL4/FNDC4/MEFV/NR1H3/GPER1/ACP5/PTGER4/TNFAIP8L2/KLRD1/HLA-F/ARRB2/C1QTNF12/HLA-E/FFAR4/FEM1A/SERPINB9/APOA1/HGF/LYN/PTGIS/CDH5/NR1H2/PARP14/ZFP36/ADA/PTPRC/GPATCH3/FPR2/CLEC12B/MICB/PPARG/MIR590/CD96/SYK/GRN/CD200R1/HTRA1…
GO:0042754	negative regulation of circadian rhythm	14	-0.718376	-1.70661	0.0070922	0.0906256	0.0773553	69	tags=36%, list=0%, signal=36%	SIN3A/PER2/CIPC/DRD2/PASD1
GO:0051580	regulation of neurotransmitter uptake	14	-0.747249	-1.77521	0.0070922	0.0906256	0.0773553	1328	tags=64%, list=8%, signal=59%	PER2/ITGB1/PRKN/GDNF/GFAP/ITGB3/RAB3B/NOS1/DRD2
GO:0015698	inorganic anion transport	153	-0.397229	-1.47785	0.00711238	0.0906256	0.0773553	3283	tags=35%, list=19%, signal=28%	SLC4A3/GABRE/ABCC1/GABRR2/LRRC8A/ABCC2/SLC26A7/MTOR/SLC25A10/VDAC1/GABRQ/LRRC8D/CLCNKB/ANO5/ANO8/GABRB2/P2RY4/PRNP/RACGAP1/CLCA2/SLC4A9/PRKG2/SLC39A14/SLC12A1/TG/GABRP/SLC26A9/ANO9/SLC20A1/SLC26A4/TTYH3/FXYD1/CLDN4/ANO1/SLC34A3/SLC26A2/CLCN4/ENPP1/CFTR/SLC22A11/SLC26A10/CLIC3/GABRG3/WNK4/ANO2/BEST2/GABRA5/TTYH1/CLCNKA/ANO4/CLCA4/GABRB3/ANO3
GO:0071356	cellular response to tumor necrosis factor	201	0.340698	1.43859	0.00719424	0.0906256	0.0773553	1552	tags=15%, list=9%, signal=14%	ADIPOQ/CCL18/PCK1/CCL3L3/CCL3/LCN2/CCL4/CAMP/GPD1/DCSTAMP/CXCL8/FABP4/CCL23/CCL5/CYBA/CD70/XCL1/TNFRSF17/SLC2A4/HAMP/TNFRSF1B/RPS3/TCL1A/XCL2/GSDME/IL18BP/CCL26/GPER1/TNF/LAPTM5
GO:0021516	dorsal spinal cord development	12	-0.778969	-1.76436	0.00722022	0.0906256	0.0773553	1328	tags=58%, list=8%, signal=54%	MDGA1/GDNF/GDF7/HOXB8/ASCL1/DAAM2/WNT3A
GO:0042088	T-helper 1 type immune response	40	0.518646	1.70404	0.00722892	0.0906256	0.0773553	1342	tags=28%, list=8%, signal=25%	HLA-DRB1/HAVCR2/XCL1/IL1RL1/IL1B/IL12RB1/HLX/CCR2/TNFSF4/CD80/IL18BP
GO:0010977	negative regulation of neuron projection development	132	-0.427982	-1.56115	0.00724638	0.0906256	0.0773553	3320	tags=30%, list=19%, signal=24%	CRMP1/SEMA3E/EFNB2/RUFY3/ARF6/SEMA4C/CDK5R1/ADCY6/DIP2B/MAP4K4/KREMEN1/ACP4/WNT5A/FLNA/SEMA4G/BAG5/SYNGAP1/RTN4RL1/KLK8/SEMA3D/SEMA3F/LPAR1/SEMA4B/EPHA4/SEMA3B/BCL11A/INPP5J/SEMA5A/LRP4/FSTL4/KANK1/GFAP/WNT3/DCC/NGEF/WNT3A/MT3/SPP1/MCF2
GO:0046661	male sex differentiation	134	-0.422445	-1.54609	0.00724638	0.0906256	0.0773553	2816	tags=28%, list=16%, signal=24%	INHA/MMP14/BRIP1/WNT5A/DHCR24/TEX11/WNT4/WNT2B/TNFSF10/SYCP2/FLNA/AMH/FANCA/HMGB2/RRM1/TMF1/BCL2L2/SDC1/CTNNA1/GATA4/ING2/HOXA13/ASPM/TGFB2/SOX8/GATA3/NR0B1/SOX15/KIF18A/GREB1L/STAR/SFRP1/HOXA9/ZFP42/TFAP2C/NKX3-1/COL9A3/CSMD1
GO:0120254	olefinic compound metabolic process	131	-0.422065	-1.53828	0.00725689	0.0906256	0.0773553	2378	tags=30%, list=13%, signal=26%	ALOX15/GSTP1/PLA2G4B/CYP2D6/ALOX12/CBR1/ADM/CYP1B1/EPHX2/CYP4F3/ALDH8A1/PLA2G2F/TTR/RPE65/CYP2J2/CYP2E1/CYP27C1/AKR1B10/SDR16C5/PLB1/FADS2/FAAH2/DKK3/STAR/SCNN1B/ALDH1A3/AKR1B15/CYP3A5/ALOXE3/PTGS1/CYP2C8/ALOX12B/RDH12/ELOVL2/CYP2C9/CYP3A4/CYP4F12/BCO1/RDH8
GO:0032814	regulation of natural killer cell activation	33	0.559462	1.79215	0.00726392	0.0906256	0.0773553	2452	tags=30%, list=14%, signal=26%	FGR/TYROBP/LEP/KLRC2/HAVCR2/TOX/IL15/HLA-F/HLA-E/PTPN22
GO:0008584	male gonad development	116	-0.434947	-1.5628	0.00726744	0.0906256	0.0773553	2816	tags=28%, list=16%, signal=24%	INHA/MMP14/BRIP1/WNT5A/TEX11/WNT4/WNT2B/TNFSF10/FLNA/FANCA/HMGB2/RRM1/TMF1/BCL2L2/SDC1/CTNNA1/GATA4/ING2/ASPM/TGFB2/SOX8/GATA3/NR0B1/SOX15/KIF18A/STAR/SFRP1/HOXA9/ZFP42/TFAP2C/NKX3-1/COL9A3/CSMD1
GO:0002934	desmosome organization	10	-0.794672	-1.73442	0.00727273	0.0906256	0.0773553	1485	tags=70%, list=8%, signal=64%	NECTIN1/JUP/PRKCA/GRHL1/PERP/PKP3/DSP
GO:0043589	skin morphogenesis	11	-0.787519	-1.74756	0.00732601	0.0906256	0.0773553	2114	tags=45%, list=12%, signal=40%	COL1A2/ITGA2/ITGA6/ERRFI1/TP63
GO:0060442	branching involved in prostate gland morphogenesis	11	-0.775649	-1.72122	0.00732601	0.0906256	0.0773553	1788	tags=55%, list=10%, signal=49%	HOXA13/SFRP1/FGFR2/BMP7/NKX3-1/HOXB13
GO:0072593	reactive oxygen species metabolic process	204	0.356372	1.51072	0.00735294	0.0906256	0.0773553	1898	tags=21%, list=11%, signal=19%	HBB/HBQ1/HBA2/HBA1/HP/HBG2/TPO/LCN2/NCF1/TYROBP/LEP/ADGRB1/BST1/CYBA/MPV17L/AGTR1/CLEC7A/NOS2/PARL/NCF4/ALOX5/GPX3/TFAP2A/ABCD2/DCXR/AGT/ITGAM/SOD3/GPX1/NRROS/AKR1C1/TNF/GLS2/PLIN5/ACP5/VAV1/HVCN1/SLC25A33/CYBB/DUOXA2/ITGB2/AKR1C3
GO:0034381	plasma lipoprotein particle clearance	36	0.522696	1.67807	0.00737101	0.0906256	0.0773553	1606	tags=28%, list=9%, signal=25%	ADIPOQ/SOAT2/APOC2/TREM2/GPIHBP1/LIPA/APOC1/SOAT1/APOM/MSR1
GO:0002717	positive regulation of natural killer cell mediated immunity	28	0.556962	1.69135	0.00740741	0.0906256	0.0773553	2780	tags=50%, list=16%, signal=42%	KLRC2/KIR2DL4/SLAMF6/SH2D1B/NCR3/LAG3/CRTAM/VAV1/KLRD1/HLA-F/HLA-E/KLRK1/IL18RAP/SH2D1A
GO:0006958	complement activation, classical pathway	28	0.583082	1.77067	0.00740741	0.0906256	0.0773553	1415	tags=36%, list=8%, signal=33%	C6/SERPING1/TREM2/C4BPB/C1S/C7/CR1/C1R/CR1L/C2
GO:0009636	response to toxic substance	223	0.315843	1.36254	0.00740741	0.0906256	0.0773553	1259	tags=16%, list=7%, signal=15%	HBB/HBQ1/HBA2/HBA1/MT1A/HP/HBG2/CCL3/TPO/LCN2/CCL4/PENK/DDC/MT1M/GLYAT/MGMT/SLC47A1/CCL5/CES1/GSTA1/SLC6A14/CYGB/GSTM1/MT1F/CERS1/INMT/PTGS2/S100A9/GPX3/MGST3/MT1G/APOM/ALOX5AP/SOD3/GPX1
GO:0031342	negative regulation of cell killing	28	0.552206	1.67691	0.00740741	0.0906256	0.0773553	3150	tags=61%, list=18%, signal=50%	FCGR2B/HAVCR2/KIR2DL4/LGALS9/KLRC1/SERPINB4/NCKAP1L/IL4/KLRD1/HLA-F/ARRB2/KRT6A/HLA-E/SERPINB9/PPP3CB/PTPRC/CLEC12B
GO:0032607	interferon-alpha production	28	0.60206	1.8283	0.00740741	0.0906256	0.0773553	728	tags=21%, list=4%, signal=21%	LILRA4/HAVCR2/IL10/TLR7/IRF5/TLR8
GO:0032647	regulation of interferon-alpha production	28	0.60206	1.8283	0.00740741	0.0906256	0.0773553	728	tags=21%, list=4%, signal=21%	LILRA4/HAVCR2/IL10/TLR7/IRF5/TLR8
GO:0050850	positive regulation of calcium-mediated signaling	28	0.541996	1.64591	0.00740741	0.0906256	0.0773553	3412	tags=50%, list=19%, signal=40%	CCL3/CCL4/TREM2/CD3E/CLEC7A/CD4/TNF/P2RX4/P2RX5/CAMTA1/LMCD1/ADA/SYK/IGF1
GO:1902624	positive regulation of neutrophil migration	28	0.560475	1.70202	0.00740741	0.0906256	0.0773553	2389	tags=32%, list=14%, signal=28%	LBP/CXCL8/XCL1/C3AR1/NCKAP1L/C5AR1/ADAM8/CD74/CD99
GO:0007600	sensory perception	428	-0.328842	-1.34701	0.00741656	0.0906256	0.0773553	2365	tags=22%, list=13%, signal=20%	GJB6/TYR/COL18A1/GNG13/CNGB1/KCNE1/ADRA2C/TMEM150C/GABRB2/ITGA2/TRPM8/LPO/PTGES/WHRN/PRR4/RP1L1/EPYC/OR51E1/CNR1/CRYM/COL11A1/BDKRB1/OR7D2/POMK/CD36/TIMP3/SLC24A1/CEMIP/TGFBI/FABP5/GRM6/UGT2A1/ITPR3/EPHB1/CRB2/GRIN2A/LOXHD1/SLC26A4/TACSTD2/ADCYAP1/CNGA4/CNGA1/GRM7/HMCN1/NAV2/OR2C3/HOXB8/ANO1/GRM1/RPE65/RLBP1/NTSR1/MARVELD2/SCNN1G/THRB/HPN/ROR1/CA6/ATP8A2/AZGP1/TRPM3/SERPINE2/GJB4/ADGRV1/ESPN/KCNA…
GO:0007088	regulation of mitotic nuclear division	106	-0.455508	-1.61328	0.0074184	0.0906256	0.0773553	4714	tags=47%, list=27%, signal=35%	TRIP13/OBSL1/TOM1L1/SPDL1/AURKB/SPHK1/GEN1/INSR/RAD21/ZWILCH/CDK5RAP2/APC/ZWINT/L3MBTL1/KIF20B/BORA/FBXO5/CUL3/MTBP/MAD2L1/KNTC1/TEX14/IK/AURKA/LRP5/TPR/PKMYT1/CDCA2/PLK1/EPGN/CCNB1/FBXO43/EREG/HOXA13/CDC25C/TGFA/TTK/MKI67/BUB1/DLGAP5/NUSAP1/NDC80/CENPF/NEK2/ESPL1/BUB1B/EDN3/BMP7/BTC/EGF
GO:0061387	regulation of extent of cell growth	106	-0.447454	-1.58476	0.0074184	0.0906256	0.0773553	3635	tags=34%, list=21%, signal=27%	ULK1/SIN3A/PLXNA3/GOLGA4/MACF1/SEMA3E/EIF4G2/RUFY3/SEMA4C/CDK5R1/DIP2B/WNT5A/MAP1B/CTTN/SEMA4G/ISLR2/RND2/PLXNA4/SEMA3D/SEMA3F/SEMA4B/BDNF/MAPT/SEMA3B/OLFM1/FN1/SEMA5A/FSTL4/NRCAM/WNT3/DCC/L1CAM/VEGFA/WNT3A/MT3/SPP1
GO:0006720	isoprenoid metabolic process	100	-0.452106	-1.578	0.00754148	0.0919415	0.0784786	1725	tags=28%, list=10%, signal=25%	NAPEPLD/LSS/CYP2D6/UGT1A7/CYP1B1/CYP26A1/ALDH8A1/TTR/RPE65/RLBP1/CYP2E1/CYP27C1/AKR1B10/EGFR/CYP2W1/SDR16C5/PLB1/STAR/ALDH1A3/AKR1B15/CYP3A5/CYP2C8/RDH12/CYP2C9/CYP3A4/BCO1/HMGCS2/RDH8
GO:0001657	ureteric bud development	81	-0.484018	-1.64784	0.00764526	0.0928287	0.0792358	1495	tags=22%, list=8%, signal=20%	FOXD1/CTNNBIP1/SOX8/GDNF/TACSTD2/EPCAM/GATA3/GREB1L/CALB1/GREM1/SFRP1/VEGFA/FGFR2/HOXD11/BMP7/ROBO2/EYA1/SALL1
GO:0060993	kidney morphogenesis	81	-0.480953	-1.63741	0.00764526	0.0928287	0.0792358	1495	tags=23%, list=8%, signal=22%	FOXD1/CTNNBIP1/SOX8/GDNF/TACSTD2/FRAS1/GATA3/GREB1L/CALB1/WNK4/GREM1/ERBB4/LIF/VEGFA/WNT7B/HOXD11/BMP7/EYA1/SALL1
GO:0002861	regulation of inflammatory response to antigenic stimulus	37	0.53181	1.70211	0.00767263	0.0929724	0.0793585	3333	tags=43%, list=19%, signal=35%	PLA2G2D/FGR/TREM2/HLA-DRB1/FCGR2B/IL10/HCK/GPX1/NLRP6/TNF/LTA/HLA-E/LYN/CD28/SYK/FUT7
GO:0030225	macrophage differentiation	45	0.490134	1.63107	0.0078534	0.0944566	0.0806254	1612	tags=27%, list=9%, signal=24%	ADIPOQ/HLA-DRB1/IFNG/CD4/SPI1/CEBPE/IL15/CSF2/GATA2/ROR2/NRROS/CSF1
GO:0043124	negative regulation of I-kappaB kinase/NF-kappaB signaling	45	0.502311	1.67159	0.0078534	0.0944566	0.0806254	1554	tags=18%, list=9%, signal=16%	ADIPOQ/NLRP12/TREM2/LILRB4/PPM1N/TNIP3/NLRP6/RHOH
GO:0006949	syncytium formation	47	0.479615	1.6006	0.00787402	0.0944566	0.0806254	1564	tags=28%, list=9%, signal=25%	MYMX/DCSTAMP/TYROBP/ADGRB1/CXCL9/TREM2/ADAMTS15/CD53/RAPGEF3/CXCL10/IL4/SCGB3A1/JAM2
GO:0043370	regulation of CD4-positive, alpha-beta T cell differentiation	47	0.493081	1.64554	0.00787402	0.0944566	0.0806254	3450	tags=45%, list=20%, signal=36%	HLA-DRA/HLA-DRB1/IFNG/TBX21/LGALS9/SASH3/NLRP3/IL12RB1/HLX/NCKAP1L/TNFSF4/CD80/IL4/CD83/CD86/JAK3/SOCS1/NFKBID/IL23A/TNFSF18/RUNX3
GO:0050878	regulation of body fluid levels	329	-0.338548	-1.36046	0.00787402	0.0944566	0.0806254	2426	tags=33%, list=14%, signal=29%	CYP4F11/GGCX/F2RL2/TLN1/ADORA2A/UBASH3B/PRDX2/THBD/P2RY2/CSRP1/F2R/WNK1/PLEC/SLC22A4/PLA2G4A/FZD6/HK2/GP1BA/MPL/NPR1/HIF1A/ADCY6/MLLT6/SCUBE1/ABCA12/ACTB/ACTG1/PAM/MYH9/FLNA/SERPINB2/MET/NFE2L2/RAB27A/COL3A1/DGKG/ADRA2C/ALOX12/NCOR2/APLN/ITGA2/TYRO3/MERTK/ADM/DGKA/FAP/HGFAC/PRLR/HSD11B2/NPR3/GRHL3/TMEM79/SLC7A11/CD36/STMN1/CEACAM1/AQP3/XDH/DDR1/SFN/GJA1/VDR/NFE2/F2RL3/PRKCA/ANXA8/DMTN/CLDN4/ENTPD…
GO:2000242	negative regulation of reproductive process	48	-0.520458	-1.63765	0.00792393	0.094833	0.0809466	2737	tags=33%, list=16%, signal=28%	PRKAR1A/WNT5A/WNT4/MYH9/AMH/TIMP1/SNAI1/FBXO43/TTK/SULF1/GJA1/LIF/BMP7/NKX3-1/NPPC/PAEP
GO:0003407	neural retina development	57	-0.482568	-1.56284	0.00796178	0.094833	0.0809466	2390	tags=32%, list=14%, signal=27%	MEGF11/DLX2/HIPK2/ATP2B4/GPM6A/FOXN4/TGFB2/CRB2/SOX8/TOPORS/RPE65/THRB/IGFN1/TFAP2B/ATP8A2/CALB1/PTN/SDK1
GO:0000768	syncytium formation by plasma membrane fusion	46	0.487537	1.61458	0.00802139	0.094833	0.0809466	1564	tags=28%, list=9%, signal=26%	MYMX/DCSTAMP/TYROBP/ADGRB1/CXCL9/TREM2/ADAMTS15/CD53/RAPGEF3/CXCL10/IL4/SCGB3A1/JAM2
GO:0001912	positive regulation of leukocyte mediated cytotoxicity	49	0.477001	1.59517	0.00802139	0.094833	0.0809466	2992	tags=47%, list=17%, signal=39%	TYROBP/HLA-DRA/HLA-DRB1/KLRC2/XCL1/NOS2/SLAMF6/SPI1/IL12RB1/NCR3/ITGAM/LAG3/CRTAM/STAP1/VAV1/KLRD1/HLA-F/HLA-E/KLRK1/IL18RAP/MR1/SH2D1A/PTPRC
GO:0061756	leukocyte adhesion to vascular endothelial cell	46	0.509779	1.68824	0.00802139	0.094833	0.0809466	3364	tags=39%, list=19%, signal=32%	LEP/ELANE/ALOX5/CCR2/PTAFR/SELP/PODXL2/SELPLG/TNF/JAM2/ITGB2/CXCL12/FUT4/FUT9/SELL/IL6/FUT7/ETS1
GO:0070231	T cell apoptotic process	46	0.484406	1.60422	0.00802139	0.094833	0.0809466	2883	tags=33%, list=16%, signal=27%	PIP/PDCD1/IDO1/CCL5/FASLG/LGALS9/CD27/RAG1/CD274/ADAM8/RPS6/PRKCQ/JAK3/ADA/RIPK3
GO:0140253	cell-cell fusion	46	0.487537	1.61458	0.00802139	0.094833	0.0809466	1564	tags=28%, list=9%, signal=26%	MYMX/DCSTAMP/TYROBP/ADGRB1/CXCL9/TREM2/ADAMTS15/CD53/RAPGEF3/CXCL10/IL4/SCGB3A1/JAM2
GO:0001655	urogenital system development	315	-0.347613	-1.38881	0.00803213	0.094833	0.0809466	2695	tags=22%, list=15%, signal=19%	ENPEP/TNC/WNT5A/PYGO1/ASS1/WNT4/WNT2B/ADAMTS1/SERPINB7/AMH/FADD/CEP290/GCNT1/CXCR2/SDC1/ANGPT2/ADAMTS6/SULF2/HOXA13/PODXL/EPHB3/CA2/DLG5/CYP26A1/SULF1/PDGFD/FOXD1/CTNNBIP1/TGFB2/CENPF/SOX8/GDNF/TACSTD2/EPHA4/EPCAM/FRAS1/GATA3/DACT2/TFAP2B/CYP7B1/GREB1L/LRP4/HEYL/FREM2/PDGFA/TP63/PSAPL1/CALB1/SERPINB5/COL4A1/WNK4/GREM1/ERBB4/SFRP1/ANGPT1/LIF/VEGFA/WNT7B/NID1/FGFR2/HOXD11/BMP7/STRA6/NKX3-1/HOXB13/R…
GO:0060562	epithelial tube morphogenesis	298	-0.34682	-1.37949	0.00805369	0.0948412	0.0809537	4062	tags=32%, list=23%, signal=25%	TSC2/MICAL2/GLI2/MEGF8/CELSR1/HOXB7/SPRY1/NOTCH4/GZF1/HECTD1/LRP2/SETD2/NPNT/BBS4/BRD2/SOX9/MED12/RHOB/KIF20B/SIX1/SEMA3E/FGF1/ACVR1/FZD6/YAP1/SEMA4C/MTSS1/HIF1A/RARG/STIL/NRARP/LEF1/IRX2/SPINT1/MMP14/SCRIB/TNC/WNT5A/WNT4/SPINT2/WNT2B/MET/LRP5/CEP290/ALOX12/DAG1/CXCR2/ADM/GATA4/KDR/FOXN4/GRHL3/PODXL/TBX2/DLG5/ST14/DDR1/TRIM71/FOXD1/CTNNBIP1/TGFB2/VDR/SOX8/GDNF/TACSTD2/EPHA4/RYR2/GDF7/ESRP2/GATA3/…
GO:0071622	regulation of granulocyte chemotaxis	50	0.469174	1.566	0.00806452	0.0948412	0.0809537	1622	tags=28%, list=9%, signal=25%	LBP/CXCL8/CCL5/BST1/XCL1/C3AR1/C5AR2/RARRES2/CMKLR1/NCKAP1L/S100A7/IL4/CSF1/C5AR1
GO:0050766	positive regulation of phagocytosis	59	0.477734	1.67009	0.00808625	0.0949104	0.0810127	1517	tags=31%, list=9%, signal=28%	CD300LF/SIRPB1/TREM2/FCGR2B/IFNG/SIRPG/CYBA/CLEC7A/IL2RG/IL1B/IL15/GATA2/IL2RB/NCKAP1L/TULP1/C2/STAP1/TNF
GO:0072001	renal system development	280	-0.343194	-1.35803	0.00814111	0.0951246	0.0811956	2612	tags=21%, list=15%, signal=18%	WNT5A/PYGO1/ASS1/WNT4/WNT2B/ADAMTS1/SERPINB7/FADD/CEP290/GCNT1/CXCR2/SDC1/ANGPT2/ADAMTS6/SULF2/PODXL/CA2/DLG5/CYP26A1/SULF1/PDGFD/FOXD1/CTNNBIP1/TGFB2/CENPF/SOX8/GDNF/TACSTD2/EPHA4/EPCAM/FRAS1/GATA3/DACT2/TFAP2B/GREB1L/LRP4/HEYL/FREM2/PDGFA/CALB1/COL4A1/WNK4/GREM1/ERBB4/SFRP1/ANGPT1/LIF/VEGFA/WNT7B/NID1/FGFR2/HOXD11/BMP7/STRA6/NKX3-1/ROBO2/EYA1/SALL1/LIN28A
GO:0002534	cytokine production involved in inflammatory response	51	0.467138	1.56046	0.00815217	0.0951246	0.0811956	3316	tags=43%, list=19%, signal=35%	LEP/TREM2/PLD3/CLEC7A/NOS2/ALOX5/LILRB4/ABCD2/IL17D/MEFV/TNF/CD6/PLD4/GBP5/APOD/GPSM3/IL6/MIR135A1/TICAM1/CUEDC2/PYCARD/MIR93
GO:1900015	regulation of cytokine production involved in inflammatory response	51	0.467138	1.56046	0.00815217	0.0951246	0.0811956	3316	tags=43%, list=19%, signal=35%	LEP/TREM2/PLD3/CLEC7A/NOS2/ALOX5/LILRB4/ABCD2/IL17D/MEFV/TNF/CD6/PLD4/GBP5/APOD/GPSM3/IL6/MIR135A1/TICAM1/CUEDC2/PYCARD/MIR93
GO:0032623	interleukin-2 production	60	0.462114	1.62039	0.00824176	0.0954259	0.0814527	3110	tags=40%, list=18%, signal=33%	CD3E/HAVCR2/CLEC7A/CD4/CD34/XCL1/TBX21/SASH3/IL1B/CR1/LILRB4/CCR2/RPS3/LAG3/CD80/CD83/LAPTM5/CD86/PRKCQ/GBP1/HOMER3/ZFP36/PTPRC/CD28
GO:0032663	regulation of interleukin-2 production	60	0.462114	1.62039	0.00824176	0.0954259	0.0814527	3110	tags=40%, list=18%, signal=33%	CD3E/HAVCR2/CLEC7A/CD4/CD34/XCL1/TBX21/SASH3/IL1B/CR1/LILRB4/CCR2/RPS3/LAG3/CD80/CD83/LAPTM5/CD86/PRKCQ/GBP1/HOMER3/ZFP36/PTPRC/CD28
GO:0050854	regulation of antigen receptor-mediated signaling pathway	60	0.496696	1.74165	0.00824176	0.0954259	0.0814527	3128	tags=38%, list=18%, signal=32%	CD22/FCGR2B/FCRL3/NFAM1/UBASH3A/LILRB4/LCK/RPS3/SLA2/STAP1/LAPTM5/PLCL2/CD300A/PTPN22/GBP1/TESPA1/LYN/CBLB/SH2D1A/ADA/PTPRC/PTPN6/CD19
GO:0097006	regulation of plasma lipoprotein particle levels	62	0.466921	1.65914	0.00824176	0.0954259	0.0814527	1606	tags=24%, list=9%, signal=22%	ADIPOQ/PLA2G2A/SOAT2/APOC2/TREM2/GPIHBP1/AGTR1/LIPA/PLA2G7/APOC1/SOAT1/APOM/AGT/MFSD2A/MSR1
GO:0032722	positive regulation of chemokine production	64	0.471934	1.68446	0.00828729	0.0957678	0.0817446	1517	tags=22%, list=9%, signal=20%	ADIPOQ/LBP/IFNG/HAVCR2/CLEC7A/TWIST1/IL1RL1/TLR7/LGALS9/IL1B/MCOLN2/TNFSF4/CD84/TNF
GO:1903578	regulation of ATP metabolic process	73	0.424001	1.55546	0.00833333	0.0957726	0.0817487	4551	tags=44%, list=26%, signal=33%	GPD1/FBP1/TREM2/IFNG/GCK/COX7A1/MLXIPL/SLC2A6/GAPDHS/ZBTB20/IL4/PRKAG2/SLC25A33/ACTN3/ARL2/COX7A2L/NUPR1/COX7A2/FIS1/P2RX7/IGF1/UQCC2/SLC25A23/TMSB4X/DNAJC15/PRKAA2/TSPO/DNAJC30/PRKAG1/TP53/PID1/PRKAA1
GO:0030850	prostate gland development	42	-0.516962	-1.57181	0.0083612	0.0957726	0.0817487	1788	tags=38%, list=10%, signal=34%	ANXA1/SOX9/RARG/TNC/WNT5A/HOXA13/SULF1/CYP7B1/TP63/PSAPL1/SERPINB5/SFRP1/FGFR2/BMP7/NKX3-1/HOXB13
GO:0006536	glutamate metabolic process	28	-0.572278	-1.61203	0.00837521	0.0957726	0.0817487	2049	tags=25%, list=12%, signal=22%	AADAT/HAL/SLC7A11/GLUD2/GAD1/PRODH/GAD2
GO:0031128	developmental induction	29	-0.564891	-1.60521	0.00837521	0.0957726	0.0817487	4222	tags=59%, list=24%, signal=45%	CTNNB1/SPRY1/DKK1/SOX9/SIX1/FGF1/WNT5A/WNT4/WNT2B/HIPK2/SOX8/GDNF/ROBO1/WNT3/WNT3A/ROBO2/SALL1
GO:2000514	regulation of CD4-positive, alpha-beta T cell activation	61	0.453631	1.59348	0.00837989	0.0957726	0.0817487	2735	tags=36%, list=15%, signal=31%	HLA-DRA/HLA-DRB1/IFNG/XCL1/TBX21/LGALS9/SASH3/NLRP3/IL12RB1/HLX/NCKAP1L/TNFSF4/CD80/IL4/LGALS9C/CD274/CD83/CD86/PRKCQ/JAK3/SOCS1/NFKBID
GO:0018149	peptide cross-linking	30	-0.56447	-1.60741	0.00841751	0.0957726	0.0817487	987	tags=33%, list=6%, signal=32%	THBS1/FN1/KRT1/EVPL/DSP/KRT10/FLG/TGM5/TGM3/KRT2
GO:0002637	regulation of immunoglobulin production	65	0.434046	1.55363	0.00842697	0.0957726	0.0817487	3110	tags=34%, list=18%, signal=28%	RBP4/CD22/FCGR2B/FCRL3/IL10/XCL1/TBX21/SASH3/CR1/CD40LG/TNFSF4/IL4/TNF/TNFSF13/MZB1/CD86/HLA-E/TNFRSF4/IL6/EXOSC6/PTPRC/CD28
GO:0045123	cellular extravasation	65	0.450091	1.61106	0.00842697	0.0957726	0.0817487	3426	tags=38%, list=19%, signal=31%	JAML/LEP/ELANE/BST1/ITGAL/CCR2/PTAFR/SELP/PODXL2/SELPLG/TNF/JAM2/PTGER4/ADAM8/CXCL12/TRIM55/FUT4/FUT9/SELL/CD99/RIPK3/CD47/CD177/FUT7/THY1
GO:0042759	long-chain fatty acid biosynthetic process	27	-0.57128	-1.59759	0.0084317	0.0957726	0.0817487	2698	tags=44%, list=15%, signal=38%	FADS1/ALOX15/GSTP1/CYP2D6/ALOX12/ACSBG1/CYP2E1/ALOXE3/CYP2C8/ALOX12B/CYP2C9/CYP3A4
GO:0010971	positive regulation of G2/M transition of mitotic cell cycle	26	-0.572519	-1.58334	0.00853242	0.0967153	0.0825533	3580	tags=38%, list=20%, signal=31%	SIN3A/CDK4/FBXO5/CDK1/CDC25A/CCNB1/DTL/CDC25C/APP/HSPA2
GO:0002709	regulation of T cell mediated immunity	76	0.420774	1.56117	0.00854701	0.0967153	0.0825533	3333	tags=38%, list=19%, signal=31%	HLA-DRA/HLA-DRB1/FCGR2B/XCL1/TBX21/SASH3/NLRP3/IL1B/KLRC1/LILRB4/IL12RB1/NCKAP1L/TNFRSF1B/CCR2/TNFSF4/IL4/WAS/CLEC4G/IL4I1/KLRD1/HLA-F/HLA-E/PPP3CB/MR1/IL6/RIPK3/PTPRC/IL23A/FUT7
GO:0021544	subpallium development	20	-0.637982	-1.66076	0.00859107	0.0970304	0.0828223	4891	tags=60%, list=28%, signal=43%	ZSWIM6/SHANK3/BBS2/RARB/BBS4/FOXP2/BCL11B/DLX2/SLC7A11/ASCL1/ALDH1A3/DRD2
GO:0036010	protein localization to endosome	24	-0.590886	-1.60109	0.00868056	0.097557	0.0832718	3964	tags=42%, list=22%, signal=32%	RDX/MGAT3/MICALL1/ARF6/SCRIB/MSN/ABHD17C/EZR/SORL1/EGF
GO:0046546	development of primary male sexual characteristics	117	-0.4339	-1.56185	0.00869565	0.097557	0.0832718	2816	tags=28%, list=16%, signal=24%	INHA/MMP14/BRIP1/WNT5A/TEX11/WNT4/WNT2B/TNFSF10/FLNA/FANCA/HMGB2/RRM1/TMF1/BCL2L2/SDC1/CTNNA1/GATA4/ING2/ASPM/TGFB2/SOX8/GATA3/NR0B1/SOX15/KIF18A/STAR/SFRP1/HOXA9/ZFP42/TFAP2C/NKX3-1/COL9A3/CSMD1
GO:0034501	protein localization to kinetochore	19	-0.643125	-1.65245	0.0087108	0.097557	0.0832718	4818	tags=68%, list=27%, signal=50%	CHAMP1/SPDL1/AURKB/MIS12/CENPQ/ZWILCH/CDK1/MTBP/KNTC1/IK/KNL1/TTK/NDC80
GO:1903083	protein localization to condensed chromosome	19	-0.643125	-1.65245	0.0087108	0.097557	0.0832718	4818	tags=68%, list=27%, signal=50%	CHAMP1/SPDL1/AURKB/MIS12/CENPQ/ZWILCH/CDK1/MTBP/KNTC1/IK/KNL1/TTK/NDC80
GO:0002690	positive regulation of leukocyte chemotaxis	91	0.390258	1.48679	0.00874636	0.097557	0.0832718	3116	tags=37%, list=18%, signal=31%	LBP/CCL3/CCL4/CXCL8/CCL5/XCL1/CCR1/C3AR1/LGALS9/RARRES2/SPI1/PLA2G7/CXCL10/CMKLR1/NCKAP1L/CCR2/VEGFC/XCL2/S100A7/IL4/CSF1/C5AR1/PRSS56/CXCL12/CD74/CXCL13/GPSM3/VEGFB/IL6/DEFB124/THBS4/PTK2B/FPR2/LGMN
GO:0030010	establishment of cell polarity	138	-0.416765	-1.5281	0.00874636	0.097557	0.0832718	3408	tags=33%, list=19%, signal=27%	KIF20B/UBXN2B/ITGB1/CRKL/NUMA1/RUFY3/ARF6/WEE1/SIPA1L3/SCRIB/MSN/WNT5A/MAP1B/CENPA/MAD2L1/MYH9/KIF25/WWC1/PLK1/PRKCZ/FERMT1/FRMD4B/LLGL2/HSP90AB1/FAT1/MYO18A/PARD3/NDE1/GJA1/EPHB1/NDC80/CRB2/HSP90AA1/SPAG5/GATA3/CRK/OPHN1/CAMSAP3/KANK1/PATJ/BRSK1/MPP7/LAMA1/ANKFN1/PAX6
GO:2000846	regulation of corticosteroid hormone secretion	11	0.747188	1.74205	0.00877193	0.097557	0.0832718	1629	tags=36%, list=9%, signal=33%	GAL/AGTR1/AGT/POMC
GO:1902106	negative regulation of leukocyte differentiation	92	0.388959	1.48271	0.00879765	0.097557	0.0832718	1671	tags=18%, list=9%, signal=17%	ADIPOQ/CCL3/FCGR2B/TBX21/LILRB3/CR1/GATA2/LILRB4/HLX/TNFSF4/LTF/TMEM176A/LAG3/CTLA4/IL4/FOXJ1/NME2
GO:0051225	spindle assembly	110	-0.43853	-1.56242	0.00883652	0.097557	0.0832718	5289	tags=48%, list=30%, signal=34%	TOGARAM1/CHMP2B/SENP6/WASHC5/GPSM2/HAUS7/CHMP5/GOLGA8A/DYNC1H1/KIF2A/MAPRE3/RAB11A/STAG2/PIBF1/GOLGA2/AURKB/CSNK1D/CCSAP/SMC3/CEP192/CDC20/STAG1/TUBGCP6/NUMA1/KIF11/TUBGCP4/FBXO5/TUBGCP5/KPNB1/MAP9/LSM14A/TUBB/FLNA/AURKA/MYBL2/TPR/MAP10/PLK1/KIFC1/RACGAP1/SMC1A/CCNB2/KIFC2/INCENP/TPX2/KIF15/ASPM/NEK2/SPAG5/KIF23/KIF4A/CHMP4C/PRC1
GO:0002924	negative regulation of humoral immune response mediated by circulating immunoglobulin	10	0.765771	1.74365	0.00884956	0.097557	0.0832718	1546	tags=50%, list=9%, signal=46%	FCGR2B/C4BPB/CR1/CR1L/FOXJ1
GO:0031665	negative regulation of lipopolysaccharide-mediated signaling pathway	10	0.763661	1.73884	0.00884956	0.097557	0.0832718	1863	tags=50%, list=11%, signal=45%	LILRA2/SIGIRR/LTF/NFKBIL1/CARD16
GO:0070234	positive regulation of T cell apoptotic process	10	0.759698	1.72982	0.00884956	0.097557	0.0832718	1856	tags=60%, list=11%, signal=54%	PDCD1/IDO1/CCL5/LGALS9/CD274/ADAM8
GO:0071887	leukocyte apoptotic process	100	0.372786	1.43544	0.00884956	0.097557	0.0832718	2883	tags=24%, list=16%, signal=20%	PIP/PDCD1/IDO1/CCL5/IL10/FASLG/CDKN2A/CD3G/LGALS9/CD27/RAG1/CD274/PTEN/ADAM8/RPS6/MIR17HG/CXCL12/CD74/PRKCQ/JAK3/LYN/IL6/ADA/RIPK3
GO:0030903	notochord development	15	-0.690444	-1.67038	0.00888099	0.0977236	0.083414	4021	tags=60%, list=23%, signal=46%	GLI2/SOX9/YAP1/STIL/WNT5A/COL13A1/CRB2/COBL/COL2A1
GO:0046462	monoacylglycerol metabolic process	12	0.728054	1.74607	0.00892857	0.0978675	0.0835368	1619	tags=42%, list=9%, signal=38%	MOGAT2/DGAT2L6/AWAT2/MGLL/ABHD12
GO:0060707	trophoblast giant cell differentiation	12	-0.737174	-1.6697	0.00902527	0.0978675	0.0835368	3758	tags=75%, list=21%, signal=59%	HECTD1/E2F7/MDFI/SNAI1/PLK4/GJB5/SOX15/E2F8/LIF
GO:0006639	acylglycerol metabolic process	107	0.368403	1.43184	0.00906344	0.0978675	0.0835368	2324	tags=24%, list=13%, signal=21%	PCK1/THRSP/MOGAT2/DGAT2L6/AWAT2/APOC2/TNXB/MGLL/LIPE/APOC1/RGN/GPX1/PLA2G15/MFSD2A/DGKE/NR1H3/ANG/GNB3/PLIN5/DGKI/ABHD12/SLC27A5/LYPLA2/CPS1/GPAT2/APOA1
GO:0009950	dorsal/ventral axis specification	10	-0.787146	-1.71799	0.00909091	0.0978675	0.0835368	632	tags=50%, list=4%, signal=48%	MDFI/WNT3/SFRP1/PAX6/CXXC4
GO:0048671	negative regulation of collateral sprouting	10	-0.761563	-1.66215	0.00909091	0.0978675	0.0835368	821	tags=60%, list=5%, signal=57%	SPART/FGF13/ULK1/FSTL4/DCC/SPP1
GO:0002713	negative regulation of B cell mediated immunity	15	0.676858	1.74551	0.00911162	0.0978675	0.0835368	1546	tags=33%, list=9%, signal=30%	FCGR2B/C4BPB/CR1/CR1L/FOXJ1
GO:0002890	negative regulation of immunoglobulin mediated immune response	15	0.676858	1.74551	0.00911162	0.0978675	0.0835368	1546	tags=33%, list=9%, signal=30%	FCGR2B/C4BPB/CR1/CR1L/FOXJ1
GO:0002921	negative regulation of humoral immune response	15	0.679082	1.75124	0.00911162	0.0978675	0.0835368	1546	tags=40%, list=9%, signal=37%	SERPING1/FCGR2B/C4BPB/CR1/CR1L/FOXJ1
GO:0006721	terpenoid metabolic process	83	-0.474612	-1.62244	0.00911854	0.0978675	0.0835368	2392	tags=34%, list=14%, signal=29%	NAPEPLD/LSS/CYP2D6/UGT1A7/CYP1B1/CYP26A1/ALDH8A1/TTR/RPE65/RLBP1/CYP2E1/CYP27C1/AKR1B10/EGFR/CYP2W1/SDR16C5/PLB1/STAR/ALDH1A3/AKR1B15/CYP3A5/CYP2C8/RDH12/CYP2C9/CYP3A4/BCO1/HMGCS2/RDH8
GO:0008585	female gonad development	83	-0.468627	-1.60198	0.00911854	0.0978675	0.0835368	2816	tags=30%, list=16%, signal=25%	INHA/MMP14/DMC1/WNT4/ADAMTS1/FOXO3/CYP19A1/PTX3/AMH/FANCA/CTNNA1/EREG/MSH4/PCYT1B/ADCYAP1/FST/SFRP1/VEGFA/ZFP42/DMRTA1/VGF/COL9A3/ROBO2/CSMD1/PTPRN
GO:0007492	endoderm development	69	-0.470856	-1.5838	0.00914634	0.0978675	0.0835368	5632	tags=61%, list=32%, signal=42%	COL6A1/NOTCH1/BMP4/VTN/BPTF/CDC73/HSBP1/EPB41L5/LAMA3/RTF1/ITGA4/HMGA2/ARC/SMAD3/ZFP36L1/CTNNB1/DUSP5/ITGA5/DKK1/KIF16B/SETD2/SOX7/MED12/HOXC11/MMP9/MMP14/DUSP4/PAX9/POU5F1/CTR9/COL5A2/GATA4/COL11A1/LEO1/LAMC1/COL4A2/LAMB1/COL7A1/FN1/ONECUT1/ITGA7/MMP8
GO:0072080	nephron tubule development	80	-0.468072	-1.59398	0.00914634	0.0978675	0.0835368	1495	tags=22%, list=8%, signal=21%	FOXD1/CTNNBIP1/SOX8/GDNF/TACSTD2/GATA3/TFAP2B/GREB1L/HEYL/CALB1/WNK4/GREM1/LIF/VEGFA/WNT7B/HOXD11/EYA1/SALL1
GO:0120193	tight junction organization	69	-0.468749	-1.57671	0.00914634	0.0978675	0.0835368	2595	tags=30%, list=15%, signal=26%	ACTG1/MICALL2/MPDZ/SNAI1/CLDN2/PARD3/GJA1/CLDN8/OCLN/CLDN18/CLDN4/TJP1/MARVELD2/CLDN1/CLDN20/CLDN16/PATJ/MPP7/GRHL2/POF1B/CLDN14
GO:0048148	behavioral response to cocaine	11	-0.760847	-1.68838	0.00915751	0.0978675	0.0835368	2735	tags=45%, list=15%, signal=38%	HOMER2/FADD/PPP1R1B/SDK1/DRD2
GO:0060742	epithelial cell differentiation involved in prostate gland development	11	-0.738146	-1.638	0.00915751	0.0978675	0.0835368	707	tags=36%, list=4%, signal=35%	TP63/PSAPL1/FGFR2/HOXB13
GO:0021675	nerve development	66	-0.474441	-1.58416	0.00916031	0.0978675	0.0835368	4299	tags=48%, list=24%, signal=37%	HOXB3/CTNNB1/TBX1/ERBB3/ADARB1/FBXO45/PLXNA3/SIX1/CHD7/ISL1/VCAM1/NRP2/NTF3/CNGB1/GABRB2/DAG1/RNF165/SULF2/NPTX1/SULF1/PLXNA4/HOXB2/EPHB1/SEMA3F/BDNF/NAV2/NGFR/SERPINE2/KCNA2/NTF4/GABRA5/SALL1
GO:0015669	gas transport	13	0.713771	1.76457	0.00917431	0.0978675	0.0835368	719	tags=46%, list=4%, signal=44%	HBB/HBQ1/HBA2/HBA1/HBG2/CYGB
GO:0032465	regulation of cytokinesis	78	-0.476187	-1.61844	0.00918836	0.0978675	0.0835368	4733	tags=50%, list=27%, signal=37%	CCP110/CDC14B/RAB11A/CSPP1/RAB11FIP3/CALM1/BIRC6/AURKB/PKP4/ZFYVE26/SETD2/BBS4/KIF20B/SVIL/GIT1/ECT2/BECN1/E2F7/CUL3/KIF13A/MAP9/AHCTF1/TEX14/KLHL13/AURKA/MAP10/PLK1/PLK4/RACGAP1/INCENP/CDC6/KIF14/CIT/KIF23/CHMP4C/PRC1/KIF20A/E2F8/DRD2
GO:0050771	negative regulation of axonogenesis	64	-0.473707	-1.56473	0.009375	0.099657	0.0850643	3635	tags=36%, list=21%, signal=29%	ULK1/PLXNA3/SEMA3E/RUFY3/SEMA4C/CDK5R1/DIP2B/WNT5A/SEMA4G/SYNGAP1/SEMA3D/SEMA3F/SEMA4B/SEMA3B/SEMA5A/LRP4/FSTL4/WNT3/DCC/WNT3A/MT3/SPP1/MCF2
GO:0051310	metaphase plate congression	63	-0.471529	-1.55145	0.00938967	0.099657	0.0850643	4928	tags=49%, list=28%, signal=36%	CHMP5/DYNC1H1/CHAMP1/RMDN1/TTL/RAB11A/SPDL1/PIBF1/AURKB/MIS12/CENPQ/KIF2C/CHMP4A/BECN1/NUMA1/CUL3/KPNB1/CDCA8/CDCA5/CCNB1/NUF2/KIFC1/CENPE/INCENP/NDC80/CENPF/SPAG5/KIF14/FAM83D/KIF18A/CHMP4C
GO:0030198	extracellular matrix organization	282	-0.343707	-1.36311	0.00943396	0.0999499	0.0853143	2514	tags=27%, list=14%, signal=23%	SPINT2/ADAMTS1/COL13A1/PTX3/COL18A1/COL27A1/COL3A1/FURIN/MELTF/MPZL3/COL1A2/COL16A1/DAG1/COL6A5/FERMT1/FAP/COL5A2/ADAMTS9/MMP1/COL15A1/ADAMTS6/OLFML2A/MMP16/COL4A6/COL11A1/SULF2/SH3PXD2B/CYP1B1/SPINK5/LAMC1/MYH11/COL4A5/COL24A1/SULF1/DDR1/COL9A2/TGFBI/MMP3/ADAMTS14/TGFB2/COL17A1/COL10A1/POSTN/COL4A2/COL28A1/NTN4/LAMB1/COL22A1/HPN/APP/SLC2A10/ANGPTL7/RXFP1/ADAMTS4/SERPINB5/COL4A1/GFAP/GREM1/FMOD/L…

## Sheet: GSEA R vs. NR at week12
ID	Description	setSize	enrichmentScore	NES	pvalue	p.adjust	qvalues	rank	leading_edge	core_enrichment
GO:0007423	sensory organ development	476	-0.366114	-1.48103	0.00126904	0.0450109	0.0378264	2876	tags=24%, list=16%, signal=20%	CCNA2/NIPBL/CABP4/LHX2/RBP4/USH2A/TGFB3/CDK4/SLC44A4/ESRRB/NTF4/ARHGAP35/KCNE2/FZD6/TOPORS/DCX/PDE6A/LIMK2/RARG/TMOD1/JAG1/THRB/ECE1/FOXC1/HOXA13/ASCL1/EPHA2/TBX1/DLL1/ATP2B4/AQP5/NTRK2/DIO3/LGR5/RARB/DLX5/ALDH1A2/SPRY1/PROM1/RRM1/IGFN1/CRYBB2/GRHL3/SPARC/FOXI1/CEP290/BMP2/COL4A1/TGFB2/SOBP/DLX2/HIF1A/SLC7A11/LRP5/LIN7A/ANGPTL7/LEF1/WNT3A/SOX8/GRHL2/TBX2/FGFR2/TENM3/KLF4/BMPER/TFAP2B/EPHA4/EFEMP1…
GO:0009611	response to wounding	488	-0.346071	-1.40035	0.00128041	0.0450109	0.0378264	3433	tags=33%, list=19%, signal=28%	MPL/HRAS/PLEC/CDKN1A/NRP1/HBEGF/KLK6/DGKA/DCBLD2/GNAS/MTOR/ANXA2/EDN1/ITGB1/WNT4/WNT7A/RAB27A/HMGCR/SCRIB/MYOF/SDC4/FOXC2/SH2B3/HSPB1/TMEFF2/PHLDB2/ZFP36L1/CSRP1/ID3/AP3B1/NFE2L2/FAP/VAV3/MMRN1/TGFB3/AJAP1/TFPI/ARHGAP35/C1QTNF1/BNIP3/FZD6/FERMT2/ITGA9/CAV1/SLC12A2/GRIN2A/MACF1/TNR/MYL9/TPM1/ADRA2A/ENTPD2/MYOZ1/THBS1/AJUBA/ADM/CASK/ITGA5/MAP3K5/LYVE1/MYH9/DAG1/PLA2G4A/F2RL2/IGF1/TYRO3/DMTN/ISL1/DS…
GO:0002009	morphogenesis of an epithelium	465	-0.465812	-1.88012	0.00128205	0.0450109	0.0378264	3174	tags=32%, list=18%, signal=27%	EDN1/OPHN1/IHH/WNT4/WNT7A/CELSR1/SCRIB/TIAM1/SDC4/TSC2/RASIP1/IFT57/KIF20B/FOXC2/TMEFF2/EDNRA/PHLDB2/LHX2/MEGF8/SETD2/LMO4/KAT2A/AJAP1/ARHGAP35/SPINT2/TBX5/HECTD1/HOXD11/FZD6/FERMT2/PRICKLE1/FOXD1/RARG/CTNNBIP1/DLG5/IRX2/MMP14/JAG1/IRX1/RSPO3/AJUBA/CAMSAP3/ADM/DLG3/ITGA5/ST14/ADAMTS12/HOXA13/DAG1/EPHA2/FOXE1/NFATC4/DLL1/TMEM79/KDF1/LGR5/FOLR1/KRT17/KDR/MICAL2/ALDH1A2/GDF7/SPRY1/TBX4/SEMA3E/MESP1/…
GO:0060284	regulation of cell development	453	-0.351612	-1.41765	0.00129534	0.0450109	0.0378264	3915	tags=34%, list=22%, signal=27%	DRAXIN/BHLHB9/RNF6/HDAC2/FBXO22/CARMIL1/DAAM2/PTPRD/FLNA/CRK/EZH2/THY1/PRKDC/FEZF1/FBN1/LDLR/PTPRS/RAB11A/ELL3/VCL/SEMA3G/PARP6/DOCK1/SNW1/SLIT2/YAP1/GOLGA4/FBXW7/HAP1/LIG4/FRZB/MPL/EIF4G2/CHD7/NRP1/HOXB3/DBN1/IDH2/MTOR/ADNP/WNT7A/TIAM1/DUSP10/E2F1/DNM1L/CDK5R1/MAPT/ASPA/PLXNB1/LHX2/KIF14/BCL11A/MEGF8/ACTN4/STAR/METRN/EFNA5/FERMT2/NKX6-1/CUX1/MACF1/TNR/OLIG2/CHODL/SIGLEC15/SEMA3D/FGF13/DAG1/RND2/…
GO:0010817	regulation of hormone levels	423	-0.371944	-1.49117	0.00130719	0.0450109	0.0378264	2553	tags=26%, list=14%, signal=23%	CNR1/C1QTNF1/EFNA5/NKX6-1/DYNLL1/STX1A/FOXD1/LRRC8A/SLC39A14/ADRA2A/PCSK5/FURIN/ASMT/PNPLA4/ECE1/OXCT1/DGAT2/ADM/CYP3A5/FFAR2/AKR1C2/CYP2C18/TRPV6/SCG5/DOC2B/AWAT2/SELENOM/FOXE1/ENPEP/CYP2C9/TMF1/ISL1/AKR1C3/ADCY5/DIO3/CYP27C1/DHCR7/SNAP25/LIPE/ALDH1A2/ADCYAP1/ALDH8A1/BCO1/FAM3B/BMP2/CAMK2N1/CRABP2/IL6/HIF1A/TTR/LRP5/SPP1/SDR16C5/SOX8/GJA1/PCSK6/ANXA1/HSD3B1/PTPRN/IL1B/CHST9/AKR1C1/ACE2/ABCA12/TF…
GO:0048285	organelle fission	437	-0.345735	-1.38776	0.0013089	0.0450109	0.0378264	4912	tags=36%, list=28%, signal=27%	P3H4/TACC3/UBE2S/FIGNL1/AKAP8L/HNRNPU/FANCM/FBXO43/NUMA1/DRG1/LSM14A/AKAP8/MSH3/TUBG1/NDEL1/ZSCAN21/CDC20/DCN/HSF2BP/AURKA/SPDL1/TOM1L2/NCAPD2/TTK/MSX1/PLK1/ZWILCH/INO80/UBE2C/MYO19/MTBP/KLHL22/CEP85/KMT5A/PEX11A/DCTN2/CHMP2B/KIF2A/PLCB1/RAD21/CKS2/KIF3B/SMC3/RRS1/RIOK2/PKMYT1/RANBP1/SMPD3/KIFC2/TERF1/FLNA/EPS8/RAB11A/SMC2/RMDN1/RACGAP1/PIBF1/CDCA5/RAD51/RNF212/PINX1/STAG2/CDK5RAP2/TOP2B/EDN1/WNT…
GO:0048871	multicellular organismal homeostasis	456	-0.367789	-1.47959	0.0013089	0.0450109	0.0378264	2733	tags=25%, list=15%, signal=22%	USH2A/ACSL1/ACACA/ACADVL/AQP1/GRB10/ESRRB/AKT3/CNR1/TJP2/CAV1/SLC12A2/MBP/PTGS2/ADCY6/CIB2/ACOT11/SIGLEC15/GPR55/CYP4F12/FOXC1/PECAM1/TNS2/LSR/HOXA13/HOMER2/DLL1/TMEM79/KDF1/TRPM8/IL20RA/OCLN/TJP1/CUBN/ANGPT1/STMN1/PDK4/ADCYAP1/LAMA2/PROM1/SLC28A2/NPR3/GRHL3/FA2H/ID1/IL6/CD36/PIGR/LAMC1/SPP1/VSIG1/GJA1/CXADR/OXTR/SLC2A1/PRKCA/IL1B/SFTPD/CLDN3/ABCA12/TFAP2B/AQP2/PPARGC1A/IL20RB/APLN/NMU/SLN/GRHL1/…
GO:0051960	regulation of nervous system development	404	-0.35956	-1.43728	0.00131752	0.0450109	0.0378264	3936	tags=37%, list=22%, signal=30%	FLRT2/DRAXIN/BHLHB9/RNF6/HDAC2/AGRN/DAAM2/PTPRD/EZH2/THY1/FEZF1/LDLR/PTPRS/CBLN2/RAB11A/ELL3/SEMA3G/PARP6/SNW1/SLIT2/YAP1/GOLGA4/HAP1/LIG4/EIF4G2/CHD7/NRP1/HOXB3/SRPX2/DBN1/IDH2/MTOR/ADNP/WNT7A/TIAM1/DUSP10/E2F1/DNM1L/CDK5R1/SLITRK2/MAPT/ASPA/PLXNB1/LHX2/KIF14/MEGF8/STAR/METRN/NKX6-1/LRRN3/UBE2V2/CUX1/MACF1/TNR/RARG/DLG5/S100B/OLIG2/CHODL/SEMA3D/NRXN1/NLGN3/FGF13/DAG1/TNFRSF21/RND2/LRP4/ASCL1/PCM…
GO:0000280	nuclear division	392	-0.35489	-1.41718	0.00131926	0.0450109	0.0378264	4912	tags=38%, list=28%, signal=28%	P3H4/TACC3/UBE2S/FIGNL1/AKAP8L/HNRNPU/FANCM/FBXO43/NUMA1/DRG1/LSM14A/AKAP8/MSH3/TUBG1/NDEL1/ZSCAN21/CDC20/HSF2BP/AURKA/SPDL1/TOM1L2/NCAPD2/TTK/MSX1/PLK1/ZWILCH/INO80/UBE2C/MTBP/KLHL22/CEP85/KMT5A/DCTN2/CHMP2B/KIF2A/PLCB1/RAD21/CKS2/KIF3B/SMC3/RRS1/RIOK2/PKMYT1/RANBP1/SMPD3/KIFC2/TERF1/FLNA/EPS8/RAB11A/SMC2/RMDN1/RACGAP1/PIBF1/CDCA5/RAD51/RNF212/PINX1/STAG2/CDK5RAP2/TOP2B/EDN1/WNT4/BECN1/EME1/KIF2…
GO:0048732	gland development	392	-0.429916	-1.71677	0.00131926	0.0450109	0.0378264	2089	tags=24%, list=12%, signal=21%	CUL3/PAM/CCKBR/FOXC1/LSR/HOXA13/DAG1/CCNB2/ASCL1/EPHA2/FOXE1/TBX1/ISL1/ASS1/EPHB3/SULF2/ALDH1A2/ADCYAP1/GDF7/MESP1/ITGA2/PTPN3/FA2H/BMP2/IL6/TGFB2/HIF1A/LAMA5/LRP5/ERBB4/VDR/LEF1/WNT3A/ARG1/OXTR/ANXA1/NTN4/ONECUT2/TBX2/IGF2/FGFR2/PDGFA/ATP2C2/IQGAP3/NRG3/CCL11/IRF6/APLN/XDH/WNT3/WNT7B/KRT18/TFCP2L1/HPN/MET/HOXA9/ROBO1/EGFR/DKK3/WNT5A/NTN1/TGFA/ALDH1A3/NRG1/ESRP2/FGF7/TP63/CYP7B1/ELF3/AREG/EDAR/HO…
GO:0001667	ameboidal-type cell migration	393	-0.356398	-1.42291	0.00132275	0.0450109	0.0378264	3709	tags=32%, list=21%, signal=26%	FLT4/SOX18/RAB11A/SEMA3G/DOCK1/GNA12/ARF6/SLIT2/LOXL2/PAXIP1/FUT1/FBXW7/CARD10/KRT16/EMP2/PLEC/MIR145/NRP1/HBEGF/HAS1/SPRED1/SRPX2/MTOR/CAP1/EDN1/ITGB1/MAP4K4/WNT7A/RIN2/SDC4/CYP1B1/DUSP10/FOXC2/HSPB1/EFNB2/PLK2/FGFR1/NFE2L2/KITLG/NR2F2/MEGF8/FAP/HYAL1/AKT3/PIK3R3/EGR3/ADAM9/MACF1/PTGS2/ADAMTS9/THBS1/CDH13/SEMA3D/MYH9/KANK2/EPHA2/SEMA3B/TBX1/EFNB1/DMTN/SEMA3F/ISL1/MEOX2/ATP2B4/SEMA6D/FOLR1/KDR/AN…
GO:0034329	cell junction assembly	384	-0.431162	-1.71507	0.00134048	0.0450109	0.0378264	3823	tags=39%, list=22%, signal=31%	AGRN/PTPRD/RAB13/THY1/BCR/PTPRS/CBLN2/VCL/ACTN1/CDH11/MYO1C/ARF6/EPB41L3/CDH8/TRPV4/PLEC/SNAI2/NRP1/PCDHB10/FBXO45/SRPX2/ADNP/OPHN1/CLDN7/WNT4/MAP4K4/NLGN4Y/WNT7A/SDC4/SLITRK2/SORBS1/LRFN5/EFNB2/THSD1/APC/PLXNB1/PHLDB2/APP/CTTN/AFDN/TBX5/CDH22/EFNA5/FERMT2/LRRN3/CAV1/UBE2V2/GJB1/MACF1/DLG5/LIMCH1/COL16A1/MMP14/THBS1/AJUBA/IQGAP1/CAMSAP3/PPP1R9A/NRXN1/PECAM1/NLGN3/CLDN10/FGF13/PCDHB11/CLDN8/LSR/CD…
GO:0048568	embryonic organ development	384	-0.421396	-1.67622	0.00134048	0.0450109	0.0378264	2798	tags=27%, list=16%, signal=23%	ZFP36L1/RBP4/ID3/KITLG/NR2F2/MEGF8/SETD2/TGFB3/SLC44A4/HYAL1/HOXB6/SPINT2/HECTD1/FZD6/GGNBP2/RARG/PAX5/PCSK5/MMP14/RSPO3/GJB5/HOXA4/ADM/FOXC1/ST14/HOXD10/EPHA2/FOXE1/TBX1/DLL1/RARB/FOLR1/KDR/MICAL2/DLX5/ALDH1A2/TBX4/MESP1/GRHL3/FOXI1/CEP290/TGFB2/SOBP/HOXB2/DLX2/HIF1A/MMP16/NDRG4/LEF1/WNT3A/GDNF/GRHL2/SNAI1/TBX2/IGF2/FGFR2/PDGFA/HEY1/SPINT1/EFEMP1/ATP8A2/PPP1R13L/KRT19/ATP6V1B1/FBN2/WNT7B/WNT16/G…
GO:0007389	pattern specification process	369	-0.410476	-1.6268	0.00134771	0.0450109	0.0378264	2832	tags=27%, list=16%, signal=23%	APC/LHX2/LRP6/NR2F2/MEGF8/MID1/KAT2A/SMAD6/HOXB6/NTF4/TBX5/HOXD11/HOXA10/CHSY1/FOXD1/RARG/OFD1/CTNNBIP1/PCSK5/IRX2/IRX1/DMRT3/HOXA4/FOXC1/RTTN/DRC1/HOXD10/LRP4/ASCL1/TBX1/EFNB1/SEMA3F/ISL1/MEOX2/DLL1/ETS2/MNS1/FOLR1/MICAL2/ALDH1A2/IFT74/SPRY1/MESP1/XRCC2/HES2/GRHL3/C3/NRARP/BMP2/HOXB2/DLX2/HIF1A/LRP5/NDRG4/ERBB4/LEF1/SHROOM3/WNT3A/GDNF/PCSK6/SNAI1/TBX2/FGFR2/FST/GPC3/HEY1/NRG3/GPR161/HHIP/WNT3/WN…
GO:0061458	reproductive system development	369	-0.409416	-1.6226	0.00134771	0.0450109	0.0378264	2798	tags=26%, list=16%, signal=22%	ZFP36L1/RBP4/AMH/DHCR24/KITLG/NR2F2/SETD2/STAR/SPINT2/HECTD1/ING2/HOXA10/GGNBP2/GJB1/RARG/PTGS2/MMP14/RSPO3/GJB5/ADM/FOXC1/ST14/HOXA13/TYRO3/HYAL3/KIF18A/TMF1/AKR1C3/PCYT1B/SYCP2/ASPM/ADAMTS1/ADCYAP1/GDF7/TNFSF10/RRM1/CTNNA1/SDC1/C3/MGST1/TGFB2/HIF1A/VDR/SPP1/LEF1/MSH4/SOX8/GJA1/ANXA1/GRHL2/SNAI1/IGF2/PTPRN/FGFR2/TCF23/FST/HEY1/SPINT1/GREB1L/KRT19/WNT7B/KRT8/HOXA9/WNT5A/TEX11/TFAP2C/NHLH2/INHBB/D…
GO:0007409	axonogenesis	378	-0.356679	-1.41388	0.00135135	0.0450109	0.0378264	3936	tags=38%, list=22%, signal=30%	FLRT2/ALCAM/DRAXIN/LRRC4C/RNF6/MYCBP2/SIPA1L1/THY1/FEZF1/PTPRS/NFASC/RAB11A/VCL/HSP90AB1/SEMA3G/CDH11/ROBO4/SLIT2/GOLGA4/RAPH1/ERBB2/EIF4G2/ETV1/SLIT3/CNTN2/NRP1/FBXO45/DBN1/TOP2B/ACTBL2/ADNP/OPHN1/ITGB1/WNT7A/NDN/TIAM1/CDK5R1/CNP/SLITRK2/TUBB3/MAPT/EFNB2/USP9X/PLXNB1/APP/LHX2/CTTN/MEGF8/ARHGAP35/METRN/EFNA5/APBB1/NKX6-1/CRMP1/MACF1/FOXD1/TNR/KIF13B/NEO1/S100B/CHODL/SEMA3D/NRXN1/NLGN3/FGF13/MAP1A…
GO:0050673	epithelial cell proliferation	364	-0.404518	-1.60009	0.00135318	0.0450109	0.0378264	2234	tags=24%, list=13%, signal=22%	THBS1/CDH13/CASK/ZNF304/CAV2/IGF1/EPHA2/TBX1/ISL1/KDF1/LGR5/KDR/DLX5/PLXNB3/SULF2/ALDH1A2/IFT74/PTPRK/PRKD1/FABP7/SPARC/NRARP/BMP2/MARVELD3/ID1/IL6/TGFB2/HIF1A/VDR/LAMC1/F3/SDR16C5/WNT3A/GJA1/ARG1/PRKCA/IGF2/PTPRN/FGFR2/PGF/FST/GPC3/CDKN2B/IQGAP3/CCL11/BMPER/IRF6/APLN/ERRFI1/XDH/WNT16/SFN/HTR2B/SEMA5A/LAMB1/HPN/ROBO1/EGFR/WNT5A/TGFA/ESRP2/FGF7/TP63/CYP7B1/AREG/FUT2/OVOL2/NGFR/KRT4/FERMT1/SERPINB5…
GO:0048608	reproductive structure development	366	-0.411113	-1.62635	0.00135501	0.0450109	0.0378264	2798	tags=26%, list=16%, signal=23%	ZFP36L1/RBP4/AMH/DHCR24/KITLG/NR2F2/SETD2/STAR/SPINT2/HECTD1/ING2/HOXA10/GGNBP2/GJB1/RARG/PTGS2/MMP14/RSPO3/GJB5/ADM/FOXC1/ST14/HOXA13/TYRO3/HYAL3/KIF18A/TMF1/AKR1C3/PCYT1B/SYCP2/ASPM/ADAMTS1/ADCYAP1/GDF7/TNFSF10/RRM1/CTNNA1/SDC1/C3/MGST1/TGFB2/HIF1A/VDR/SPP1/LEF1/MSH4/SOX8/GJA1/ANXA1/GRHL2/SNAI1/IGF2/PTPRN/FGFR2/TCF23/FST/HEY1/SPINT1/GREB1L/KRT19/WNT7B/KRT8/HOXA9/WNT5A/TEX11/TFAP2C/NHLH2/INHBB/D…
GO:0031346	positive regulation of cell projection organization	327	-0.389682	-1.52525	0.00136426	0.0450109	0.0378264	3843	tags=30%, list=22%, signal=24%	CARMIL1/BBS4/AGRN/PTPRD/FLNA/EZH2/EPS8/SCARB2/RAB11A/PARP6/SLIT2/GOLGA4/ROR1/HAP1/EIF4G2/HRAS/NRP1/DBN1/MTOR/FNBP1L/ADNP/TIAM1/ZMYND10/DNM1L/MAPT/APC/PLXNB1/NFE2L2/MEGF8/EPS8L2/TGFB3/KAT2A/ATMIN/ARHGAP35/METRN/CNR1/APBB1/UBE2V2/CUX1/MACF1/CHODL/IQGAP1/PPP1R9A/CDC42EP4/RND2/EPS8L1/ITPKA/LTK/ENC1/CCL21/ITGA6/MNS1/OCLN/NTRK2/NEGR1/EPO/MAP1B/PLXNB3/ADCYAP1/ITGA2/TWF1/PRKD1/EPHA3/CRABP2/VLDLR/NDRG4/WN…
GO:0003002	regionalization	282	-0.421037	-1.62864	0.00137363	0.0450109	0.0378264	2814	tags=27%, list=16%, signal=23%	LHX2/LRP6/NR2F2/MEGF8/KAT2A/SMAD6/HOXB6/NTF4/HOXD11/HOXA10/CHSY1/FOXD1/RARG/CTNNBIP1/PCSK5/IRX2/IRX1/DMRT3/HOXA4/FOXC1/HOXD10/LRP4/ASCL1/TBX1/SEMA3F/ISL1/MEOX2/DLL1/ETS2/MNS1/ALDH1A2/SPRY1/MESP1/XRCC2/HES2/C3/NRARP/BMP2/HOXB2/DLX2/LRP5/LEF1/WNT3A/GDNF/PCSK6/SNAI1/FGFR2/GPC3/HEY1/GPR161/HHIP/WNT3/WNT7B/GBX2/HOXA9/MESP2/EN1/ROBO1/WNT5A/TP63/NKD1/GREM1/OVOL2/HOXB9/COBL/HEYL/GATA4/CRB2/MDFI/HOXB8/HOX…
GO:0030198	extracellular matrix organization	282	-0.398059	-1.53976	0.00137363	0.0450109	0.0378264	3321	tags=34%, list=19%, signal=28%	VWA1/HAS1/ADAMTS4/ANXA2/ITGB1/IHH/LTBP3/COL27A1/VIT/ADAMTS5/ADAMTS7/CYP1B1/COL9A2/FOXC2/BMP1/PHLDB2/APP/COL1A2/FAP/SPINT2/CAV1/COLGALT2/TNR/RXFP1/COL16A1/FURIN/MMP14/ADAMTS9/MPZL3/FOXC1/CAV2/ADAMTS12/DAG1/OLFML2B/COL28A1/PXDN/COL4A6/ADAMTS3/LOXL4/GFAP/LOXL3/COL4A5/SLC2A10/SULF2/ADAMTS1/OLFML2A/COL4A2/EMILIN1/LAMB4/LAMB3/AEBP1/THSD4/COL18A1/BMP2/COL4A1/IL6/TGFB2/MMP16/ANGPTL7/KLK7/LAMC1/WNT3A/WDR7…
GO:0045229	external encapsulating structure organization	285	-0.41327	-1.59987	0.00137552	0.0450109	0.0378264	3321	tags=35%, list=19%, signal=29%	VWA1/HAS1/ADAMTS4/ANXA2/ITGB1/IHH/LTBP3/COL27A1/VIT/ADAMTS5/ADAMTS7/CYP1B1/COL9A2/FOXC2/BMP1/PHLDB2/APP/COL1A2/FAP/SPINT2/CAV1/COLGALT2/TNR/RXFP1/COL16A1/FURIN/MMP14/ADAMTS9/MPZL3/FOXC1/CAV2/ADAMTS12/DAG1/OLFML2B/COL28A1/PXDN/COL4A6/ADAMTS3/LOXL4/GFAP/LOXL3/COL4A5/SLC2A10/SULF2/ADAMTS1/OLFML2A/COL4A2/EMILIN1/LAMB4/LAMB3/AEBP1/THSD4/COL18A1/BMP2/COL4A1/IL6/TGFB2/MMP16/ANGPTL7/KLK7/LAMC1/WNT3A/WDR7…
GO:0072001	renal system development	280	-0.44856	-1.73333	0.00137931	0.0450109	0.0378264	2412	tags=26%, list=14%, signal=23%	FOXD1/CTNNBIP1/ACTA2/DLG5/PCSK5/IRX2/JAG1/IRX1/IQGAP1/FOXC1/PECAM1/TNS2/KANK2/LRP4/ENPEP/DLL1/LGR5/RARB/ASS1/ANGPT1/SULF2/EPCAM/ADAMTS1/OVOL1/ALDH1A2/SPRY1/PROM1/SDC1/CEP290/BMP2/CENPF/COL4A1/TGFB2/LAMA5/ERBB4/PDGFD/ANGPT2/SOX8/GDNF/FGFR2/ARG2/PDGFA/GPC3/BMPER/TFAP2B/AQP2/GREB1L/EPHA4/WNT7B/CXCR2/CA2/TACSTD2/FRAS1/WNT5A/SERPINB7/DACT2/MYOCD/CD24/CALB1/GREM1/BMP7/SOX11/HEYL/ADIPOQ/LIF/WNK4/NID1/EY…
GO:0060562	epithelial tube morphogenesis	298	-0.440299	-1.70585	0.00138313	0.0450109	0.0378264	3174	tags=32%, list=18%, signal=26%	EDN1/IHH/WNT4/CELSR1/SCRIB/SDC4/TSC2/RASIP1/IFT57/KIF20B/FOXC2/EDNRA/LHX2/MEGF8/SETD2/LMO4/KAT2A/ARHGAP35/SPINT2/HECTD1/HOXD11/FZD6/PRICKLE1/FOXD1/RARG/CTNNBIP1/DLG5/IRX2/MMP14/IRX1/ADM/ST14/ADAMTS12/DAG1/EPHA2/NFATC4/DLL1/LGR5/FOLR1/KDR/MICAL2/GDF7/SPRY1/SEMA3E/MESP1/GRHL3/CEP290/NRARP/BMP2/COL4A1/TGFB2/HIF1A/LAMA5/LRP5/NDRG4/VDR/LEF1/SHROOM3/WNT3A/SOX8/GDNF/GRHL2/TBX2/FGFR2/GPC3/CCL11/SPINT1/HH…
GO:0001655	urogenital system development	315	-0.442985	-1.7218	0.00138696	0.0450109	0.0378264	2412	tags=26%, list=14%, signal=23%	FOXD1/RARG/CTNNBIP1/ACTA2/DLG5/PCSK5/IRX2/JAG1/IRX1/IQGAP1/FOXC1/PECAM1/TNS2/KANK2/HOXA13/LRP4/ENPEP/DLL1/LGR5/RARB/ASS1/EPHB3/ANGPT1/SULF2/EPCAM/ADAMTS1/OVOL1/ALDH1A2/SPRY1/PROM1/SDC1/CEP290/BMP2/CENPF/COL4A1/TGFB2/LAMA5/ERBB4/PDGFD/ANGPT2/SOX8/GDNF/ANXA1/FGFR2/ARG2/PDGFA/GPC3/BMPER/TFAP2B/AQP2/GREB1L/EPHA4/WNT7B/CXCR2/CA2/TACSTD2/FRAS1/WNT5A/SERPINB7/TP63/DACT2/CYP7B1/MYOCD/CD24/CALB1/GREM1/BMP…
GO:0008544	epidermis development	293	-0.696986	-2.69514	0.00138696	0.0450109	0.0378264	2016	tags=43%, list=11%, signal=39%	LRP4/EPHA2/FOXE1/TNFRSF19/ACER1/DLL1/TMEM79/AKR1C3/KDF1/LAMC2/LGR5/KRT17/CALML5/OVOL1/IFT74/KRT15/C1orf68/LAMB3/GRHL3/FA2H/DCT/KRTDAP/FOXQ1/CRABP2/TGFB2/EXPH5/PALLD/LAMA5/LAMA3/VDR/KLK7/TGM5/LCE1B/ANXA1/GRHL2/SPRR2E/SNAI1/LCE1D/FGFR2/LCE4A/KLF4/PDGFA/FST/SOX21/LCE1C/LCE1A/EVPL/ABCA12/CERS3/IRF6/ERRFI1/GRHL1/LCE6A/POU3F1/LCE2D/APCDD1/LIPN/COL7A1/WNT16/LCE2B/SFN/HRNR/AQP3/LCE1E/COL17A1/SULT2B1/SPIN…
GO:0030900	forebrain development	322	-0.383264	-1.49305	0.00138889	0.0450109	0.0378264	4134	tags=34%, list=23%, signal=27%	PLCB1/TSKU/CEP120/CDH1/TACC1/SHANK3/EPHA5/DAB2IP/DRAXIN/BBS4/FLNA/CRK/EZH2/FEZF1/PTPRS/NDST1/INHBA/EMX2/SLIT2/NCOA1/FUT1/HAP1/CHD7/CNTN2/NRP1/TWSG1/FBXO45/TOP2B/OPHN1/WNT4/WNT7A/KCNA1/E2F1/CDK5R1/CNP/APP/LHX2/KIF14/GNAO1/NR2F2/SETD2/AQP1/KAT2A/NDE1/UQCRQ/ARHGAP35/BNIP3/TNR/PAX5/DNAJB1/WDR62/OLIG2/FGF13/MDGA1/ASCL1/PCM1/TYRO3/ISL1/ATP2B4/NTRK2/ASPM/RARB/EPHB3/DLX5/ALDH1A2/ADCYAP1/GDF7/RRM1/DCT/BMP…
GO:0001822	kidney development	271	-0.4459	-1.71725	0.00139276	0.0450109	0.0378264	2412	tags=26%, list=14%, signal=23%	FOXD1/CTNNBIP1/ACTA2/DLG5/PCSK5/IRX2/JAG1/IRX1/IQGAP1/FOXC1/PECAM1/TNS2/KANK2/LRP4/ENPEP/DLL1/RARB/ASS1/ANGPT1/SULF2/EPCAM/ADAMTS1/OVOL1/ALDH1A2/SPRY1/PROM1/SDC1/CEP290/BMP2/CENPF/TGFB2/LAMA5/ERBB4/PDGFD/ANGPT2/SOX8/GDNF/FGFR2/ARG2/PDGFA/GPC3/BMPER/TFAP2B/AQP2/GREB1L/EPHA4/WNT7B/CXCR2/CA2/TACSTD2/FRAS1/WNT5A/SERPINB7/DACT2/CD24/CALB1/GREM1/BMP7/SOX11/HEYL/ADIPOQ/LIF/WNK4/NID1/EYA1/PCSK9/STRA6/ROB…
GO:0140014	mitotic nuclear division	271	-0.431536	-1.66193	0.00139276	0.0450109	0.0378264	4903	tags=41%, list=28%, signal=30%	TACC3/UBE2S/AKAP8L/HNRNPU/FBXO43/NUMA1/DRG1/LSM14A/AKAP8/TUBG1/NDEL1/CDC20/AURKA/SPDL1/TOM1L2/NCAPD2/TTK/PLK1/ZWILCH/INO80/UBE2C/MTBP/KLHL22/CEP85/KMT5A/DCTN2/CHMP2B/KIF2A/RAD21/KIF3B/SMC3/RRS1/RIOK2/PKMYT1/RANBP1/SMPD3/KIFC2/FLNA/EPS8/RAB11A/SMC2/RMDN1/RACGAP1/PIBF1/CDCA5/PINX1/STAG2/CDK5RAP2/EDN1/BECN1/KIF20B/SGO2/BUB1/MYBL2/NIPBL/APC/MAD2L1/KIF14/NDE1/CDC25C/KPNB1/KIF15/SMC1A/BTC/CDCA2/CUL3/KI…
GO:0050678	regulation of epithelial cell proliferation	313	-0.404272	-1.56797	0.0013986	0.0450109	0.0378264	2234	tags=25%, list=13%, signal=22%	THBS1/CDH13/CASK/ZNF304/CAV2/IGF1/TBX1/ISL1/KDF1/KDR/DLX5/PLXNB3/SULF2/ALDH1A2/IFT74/PTPRK/PRKD1/SPARC/NRARP/BMP2/MARVELD3/ID1/TGFB2/HIF1A/VDR/LAMC1/F3/WNT3A/GJA1/ARG1/PRKCA/IGF2/PTPRN/FGFR2/PGF/GPC3/CDKN2B/IQGAP3/CCL11/APLN/ERRFI1/XDH/SFN/HTR2B/SEMA5A/LAMB1/HPN/ROBO1/EGFR/WNT5A/TGFA/ESRP2/FGF7/TP63/CYP7B1/AREG/FUT2/OVOL2/NGFR/KRT4/SERPINB5/SOX11/EGF/SLURP1/REG3G/EYA1/EPPK1/ITGB3/PTN/FGFBP1/TGM1/…
GO:0060485	mesenchyme development	258	-0.430635	-1.64898	0.00140252	0.0450109	0.0378264	4288	tags=42%, list=24%, signal=32%	HEY2/WWTR1/ZFPM2/ACVR1/HAS2/WNT11/BASP1/SFRP1/WNT10A/TEAD2/COL1A1/DAB2IP/HDAC2/NOLC1/VASN/FLNA/EZH2/NOTCH4/PPP2CA/ELL3/SEMA3G/OSR1/LOXL2/YAP1/HNRNPAB/FRZB/SNAI2/NRP1/SPRED1/MEOX1/MTOR/EDN1/WNT4/TIAM1/DACT3/FOXC2/EDNRA/PHLDB2/FGFR1/ZFP36L1/LRP6/AMH/KITLG/TGFB3/TBX5/FERMT2/LDLRAD4/FOXD1/ACTA2/DLG5/FAM83D/JAG1/SEMA3D/FOXC1/DAG1/SEMA3B/TBX1/EFNB1/BAMBI/SEMA3F/ISL1/SEMA6D/TCOF1/FOLR1/LOXL3/ALDH1A2/SPR…
GO:0043588	skin development	245	-0.706255	-2.6901	0.00141044	0.0450109	0.0378264	2114	tags=48%, list=12%, signal=43%	ST14/LSR/LRP4/EPHA2/FOXE1/TNFRSF19/ACER1/DLL1/TMEM79/AKR1C3/KDF1/ITGA6/LGR5/KRT17/STMN1/SLC2A10/OVOL1/IFT74/ITGA2/GRHL3/FA2H/FOXQ1/TGFB2/EXPH5/PALLD/LAMA5/VDR/LCE1B/ANXA1/GRHL2/COL5A3/ASPRV1/SPRR2E/SNAI1/LCE1D/FGFR2/LCE4A/PDGFA/FST/SOX21/LCE1C/LCE1A/EVPL/ABCA12/CERS3/IRF6/TFAP2B/ERRFI1/GRHL1/LCE6A/POU3F1/ATP8A2/LCE2D/APCDD1/LIPN/WNT16/LCE2B/SFN/HRNR/AQP3/LCE1E/MET/FRAS1/SPINK5/EGFR/WNT5A/FGF7/TP6…
GO:0098742	cell-cell adhesion via plasma-membrane adhesion molecules	238	-0.421735	-1.60316	0.00141243	0.0450109	0.0378264	2214	tags=31%, list=13%, signal=28%	AJUBA/CDH13/CDH26/PECAM1/CLDN10/PCDHB11/CLDN8/CDH20/LRRC4/MDGA1/IGSF9/PCDHB7/CDHR2/CLDN16/MPZ/PCDH7/PLXNB3/EPCAM/MYOT/IGFN1/PTPRF/DSC1/PCDHGB4/BMP2/PTPRT/CLDN11/TGFB2/PCDHGA2/HMCN1/PALLD/CXADR/NECTIN4/TENM3/KLF4/CLDN3/TENM4/GRID2/CDH19/FAT1/IL1RN/DSC3/NECTIN1/GPC6/SPARCL1/ROBO1/PCDHB3/FLRT3/NEXN/MPZL2/PCDHB5/PCDHB8/CEACAM6/CLDN4/ADIPOQ/PCDHGA12/PCDHGA11/DSG1/CRB2/LRRC4B/SDK1/SELE/CLDN2/LGALS7B/UN…
GO:0048562	embryonic organ morphogenesis	252	-0.452811	-1.72836	0.00142653	0.0450109	0.0378264	3766	tags=35%, list=21%, signal=28%	ZIC1/FBN1/PRRX1/SOX18/NDST1/MFAP2/OSR1/CHRNA9/YAP1/FRZB/HOXC9/CHD7/HOXB3/EDN1/IHH/TBX15/SCRIB/IFT57/FOXC2/NIPBL/RBP4/MEGF8/SETD2/TGFB3/SLC44A4/HYAL1/HOXB6/FZD6/RARG/PAX5/MMP14/HOXA4/HOXD10/EPHA2/FOXE1/TBX1/DLL1/RARB/FOLR1/MICAL2/DLX5/MESP1/GRHL3/FOXI1/CEP290/SOBP/HOXB2/DLX2/HIF1A/MMP16/NDRG4/WNT3A/GRHL2/TBX2/FGFR2/EFEMP1/ATP8A2/ATP6V1B1/FBN2/WNT16/GBX2/HPN/HOXA9/WNT5A/NTN1/ALDH1A3/OVOL2/HOXB9/BMP…
GO:0048762	mesenchymal cell differentiation	214	-0.432156	-1.62912	0.00143266	0.0450109	0.0378264	4679	tags=46%, list=27%, signal=34%	NOTCH1/PDPN/FOXA1/ZNF703/SEMA6C/EXT1/MSX1/SMAD3/HEY2/WWTR1/ACVR1/HAS2/WNT11/SFRP1/WNT10A/COL1A1/DAB2IP/HDAC2/NOLC1/VASN/FLNA/EZH2/NOTCH4/PPP2CA/ELL3/SEMA3G/OSR1/LOXL2/HNRNPAB/FRZB/SNAI2/NRP1/SPRED1/MTOR/EDN1/WNT4/TIAM1/DACT3/FOXC2/EDNRA/PHLDB2/FGFR1/LRP6/KITLG/TGFB3/TBX5/FERMT2/LDLRAD4/DLG5/FAM83D/JAG1/SEMA3D/FOXC1/DAG1/SEMA3B/TBX1/EFNB1/BAMBI/SEMA3F/ISL1/SEMA6D/TCOF1/FOLR1/LOXL3/ALDH1A2/SPRY1/SE…
GO:0090596	sensory organ morphogenesis	226	-0.465305	-1.75631	0.00144092	0.0450109	0.0378264	2011	tags=24%, list=11%, signal=22%	EPHA2/TBX1/DLL1/AQP5/NTRK2/DIO3/RARB/DLX5/PROM1/IGFN1/GRHL3/FOXI1/CEP290/SOBP/HIF1A/LRP5/WNT3A/SOX8/TBX2/FGFR2/TENM3/TFAP2B/EFEMP1/FAT1/ATP8A2/ATP6V1B1/FBN2/WNT16/GBX2/NECTIN1/HPN/RPE65/WNT5A/NTN1/ALDH1A3/NKD1/CALB1/LCTL/BMP7/SOX11/MYO3A/CRB2/SDK1/OTOP1/TH/EYA1/GJB6/PTN/FOXN4/MYO3B/USH1G/STRA6/PAX6/COL2A1/OLFM3
GO:0003007	heart morphogenesis	217	-0.455967	-1.71672	0.001443	0.0450109	0.0378264	1981	tags=22%, list=11%, signal=20%	TBX1/ISL1/DLL1/FOLR1/MICAL2/ADAMTS1/ALDH1A2/MYLK2/SPRY1/NPY1R/MESP1/BMP2/TGFB2/HIF1A/NDRG4/WNT3A/GRHL2/SNAI1/TBX2/TNNI1/FGFR2/HEY1/PPP1R13L/WNT16/HTR2B/MESP2/ROBO1/WNT5A/PKP2/NRG1/ACTC1/OVOL2/TNNT2/BMP7/SOX11/ADGRG6/HEYL/GATA4/DSP/RYR2/TH/EYA1/NPY5R/FOXN4/ROBO2/SYNPO2L/COL2A1/NKX2-5
GO:0021537	telencephalon development	213	-0.445095	-1.67442	0.00144509	0.0450109	0.0378264	4229	tags=36%, list=24%, signal=27%	BTBD3/DNAH5/PLCB1/TSKU/CEP120/TACC1/SHANK3/EPHA5/DAB2IP/DRAXIN/BBS4/FLNA/CRK/EZH2/FEZF1/PTPRS/INHBA/EMX2/SLIT2/NCOA1/FUT1/CHD7/CNTN2/FBXO45/KCNA1/CDK5R1/LHX2/KIF14/AQP1/KAT2A/NDE1/UQCRQ/BNIP3/TNR/PAX5/WDR62/FGF13/MDGA1/ASCL1/ATP2B4/NTRK2/ASPM/RARB/EPHB3/DLX5/BMP2/RTN4RL1/DLX2/HIF1A/SLC7A11/ERBB4/LEF1/WNT3A/OXTR/SLC2A1/HSD3B1/NRG3/TACC2/LAMB1/PLXNA4/ROBO1/WNT5A/ALDH1A3/NRG1/ATP1A2/ANXA3/HTR6/TH/IG…
GO:0010466	negative regulation of peptidase activity	201	-0.433145	-1.62104	0.00144928	0.0450109	0.0378264	1965	tags=24%, list=11%, signal=21%	PRNP/COL28A1/CAST/ITIH3/TIMP4/IFI16/TNFSF14/WFDC2/SORL1/C3/MAGEA3/KLF4/GPC3/WFDC5/CST1/SPINT1/PI15/ITIH5/COL7A1/SFN/ANXA8/MT3/SPINK5/SERPIND1/SERPINB7/ANXA8L1/TFPI2/WFIKKN2/WFDC10B/SERPINB5/SERPINB3/CRB2/A2ML1/NGF/CSTA/LTF/SERPINA5/SERPINA3/SERPINB12/ITIH6/SLPI/SERPINB13/WFDC1/PI3/WFDC12/SERPINB2/SPINK7/SPINK6
GO:0009913	epidermal cell differentiation	179	-0.691144	-2.559	0.00145349	0.0450109	0.0378264	1929	tags=45%, list=11%, signal=41%	JAG1/FLNB/FOXC1/ST14/EPHA2/ACER1/DLL1/TMEM79/AKR1C3/KDF1/KRT17/OVOL1/IFT74/FA2H/EXPH5/PALLD/VDR/LCE1B/ANXA1/GRHL2/SPRR2E/LCE1D/LCE4A/KLF4/LCE1C/LCE1A/EVPL/ABCA12/CERS3/IRF6/ERRFI1/GRHL1/LCE6A/POU3F1/LCE2D/LIPN/WNT16/LCE2B/SFN/HRNR/AQP3/LCE1E/SULT2B1/SPINK5/WNT5A/TP63/PPL/OVOL2/KRT10/KLK5/S100A7/DSP/CASP14/LCE2C/LCE2A/FOXN1/SCEL/SPRR2F/REG3G/IVL/LCE1F/CSTA/HOXA7/LCE3E/SPRR2D/SPRR2G/TGM1/FLG/CNFN/L…
GO:0045137	development of primary sexual characteristics	186	-0.43011	-1.59841	0.0014556	0.0450109	0.0378264	2775	tags=25%, list=16%, signal=21%	AMH/KITLG/NR2F2/STAR/CBX2/ING2/HOXA10/MMP14/FOXC1/HYAL3/KIF18A/TMF1/AKR1C3/PCYT1B/ASPM/ADAMTS1/ADCYAP1/TNFSF10/RRM1/CTNNA1/SDC1/MGST1/TGFB2/MSH4/SOX8/PTPRN/FST/HOXA9/WNT5A/TEX11/TFAP2C/NHLH2/INHBB/DMRTA1/PTX3/CYP19A1/GATA4/SOX15/CSMD1/VGF/ZFP42/COL9A3/ROBO2/NKX3-1/EREG/SALL1
GO:0097485	neuron projection guidance	197	-0.425145	-1.58723	0.0014556	0.0450109	0.0378264	2948	tags=35%, list=17%, signal=29%	CDK5R1/TUBB3/EFNB2/PLXNB1/APP/LHX2/MEGF8/ARHGAP35/EFNA5/CRMP1/FOXD1/TNR/NEO1/SEMA3D/NRXN1/DAG1/LGR6/EPHA2/SEMA3B/EFNB1/SEMA3F/ISL1/IGSF9/KALRN/SEMA6D/LAMC2/EPHB3/NCAM1/DLX5/PLXNB3/GDF7/LAMA2/MYOT/SEMA3E/EPHA3/ENAH/NOTCH3/CHN1/PALLD/EPHA1/LAMA5/LAMA3/WNT3A/GDNF/DCC/CHL1/EPHB6/EPHA4/SEMA4B/WNT3/GBX2/NECTIN1/SEMA5A/PLXNA4/ROBO1/NRCAM/WNT5A/NTN1/FLRT3/NRXN3/NEXN/ARTN/BMP7/NGFR/GFRA3/UNC5D/ROBO2/PAX6
GO:0042445	hormone metabolic process	187	-0.473851	-1.76209	0.00145773	0.0450109	0.0378264	2332	tags=33%, list=13%, signal=29%	PCSK5/FURIN/ASMT/PNPLA4/ECE1/DGAT2/ADM/CYP3A5/AKR1C2/CYP2C18/SCG5/AWAT2/SELENOM/FOXE1/ENPEP/CYP2C9/AKR1C3/DIO3/CYP27C1/DHCR7/LIPE/ALDH1A2/ALDH8A1/BCO1/BMP2/CRABP2/HIF1A/TTR/SPP1/SDR16C5/PCSK6/HSD3B1/CHST9/AKR1C1/ACE2/PPARGC1A/DUOX1/UGT1A7/IYD/HPN/RPE65/DKK3/PCSK1/ALDH1A3/CYP11A1/DUOXA2/UGT2B7/CYP19A1/RDH12/TG/DUOX2/DUOXA1/SCNN1B/CYP2C8/SULT1E1/CYP1A1/ADH1B/AKR1B10/ADH7/AKR1B15/RDH8
GO:0045216	cell-cell junction organization	180	-0.449869	-1.66566	0.00145773	0.0450109	0.0378264	4202	tags=45%, list=24%, signal=35%	CDH6/FSCN1/ACTB/WNT11/PARD6B/CDH1/MPDZ/TLN2/PLEKHA7/ADAM10/RDX/FLNA/RAB13/VCL/CDH11/MYO1C/EPB41L3/CDH8/TRPV4/PLEC/SNAI2/CLDN7/TJP3/APC/TGFB3/AFDN/TBX5/TJP2/CDH22/FERMT2/CAV1/GJB1/SVEP1/DLG5/CAMSAP3/PECAM1/CLDN10/CLDN8/LSR/CDH20/EPHA2/PARD3/CLDN16/OCLN/MICALL2/TJP1/CTNNA1/MARVELD3/CLDN11/TGFB2/GJA1/CXADR/GRHL2/SNAI1/PRKCA/IL1B/CLDN3/ACE2/PATJ/GRHL1/EPHA4/CDH19/INAVA/NECTIN1/MARVELD2/POF1B/MPP7/PER…
GO:0007411	axon guidance	196	-0.426323	-1.5879	0.00146628	0.0450109	0.0378264	2948	tags=35%, list=17%, signal=29%	CDK5R1/TUBB3/EFNB2/PLXNB1/APP/LHX2/MEGF8/ARHGAP35/EFNA5/CRMP1/FOXD1/TNR/NEO1/SEMA3D/NRXN1/DAG1/LGR6/EPHA2/SEMA3B/EFNB1/SEMA3F/ISL1/IGSF9/KALRN/SEMA6D/LAMC2/EPHB3/NCAM1/DLX5/PLXNB3/GDF7/LAMA2/MYOT/SEMA3E/EPHA3/ENAH/NOTCH3/CHN1/PALLD/EPHA1/LAMA5/LAMA3/WNT3A/GDNF/DCC/CHL1/EPHB6/EPHA4/SEMA4B/WNT3/GBX2/NECTIN1/SEMA5A/PLXNA4/ROBO1/NRCAM/WNT5A/NTN1/FLRT3/NRXN3/NEXN/ARTN/BMP7/NGFR/GFRA3/UNC5D/ROBO2/PAX6
GO:0010951	negative regulation of endopeptidase activity	193	-0.431195	-1.60775	0.00146843	0.0450109	0.0378264	1965	tags=30%, list=11%, signal=27%	DHCR24/AQP1/TFPI/USP47/SPINT2/SERPINB8/SERPINB4/PTGS2/FURIN/GAPDH/THBS1/PRNP/COL28A1/CAST/ITIH3/TIMP4/IFI16/TNFSF14/WFDC2/SORL1/C3/MAGEA3/KLF4/WFDC5/CST1/SPINT1/ITIH5/COL7A1/SFN/ANXA8/MT3/SPINK5/SERPIND1/SERPINB7/ANXA8L1/TFPI2/WFIKKN2/WFDC10B/SERPINB5/SERPINB3/CRB2/A2ML1/NGF/CSTA/LTF/SERPINA5/SERPINA3/SERPINB12/ITIH6/SLPI/SERPINB13/WFDC1/PI3/WFDC12/SERPINB2/SPINK7/SPINK6
GO:0001763	morphogenesis of a branching structure	175	-0.456951	-1.68673	0.00147275	0.0450109	0.0378264	3174	tags=35%, list=18%, signal=29%	EDN1/IHH/WNT4/CELSR1/RASIP1/FOXC2/EDNRA/BCL11A/SETD2/SPINT2/HOXD11/FOXD1/CTNNBIP1/DLG5/MMP14/RSPO3/ADM/ST14/HOXA13/DAG1/EPHA2/NFATC4/KDR/GDF7/SPRY1/SEMA3E/NRARP/BMP2/COL4A1/DLX2/LAMA5/LRP5/VDR/LEF1/SOX8/GDNF/GRHL2/NTN4/FGFR2/PDGFA/GPC3/CCL11/SPINT1/HHIP/GREB1L/GBX2/TACSTD2/MET/WNT5A/ESRP2/FGF7/TP63/AREG/GREM1/BMP7/EGF/CSMD1/EYA1/HOXB13/NKX3-1/DRD2/SALL1
GO:0048863	stem cell differentiation	192	-0.490142	-1.82465	0.00147275	0.0450109	0.0378264	3709	tags=36%, list=21%, signal=29%	SOX18/SLC4A11/ELL3/SEMA3G/OSR1/YAP1/FRZB/SNAI2/NRP1/MEOX1/EDN1/LTBP3/WNT7A/SOX5/FOXC2/EDNRA/LRP6/NFE2L2/KITLG/SETD2/ESRRB/TBX5/PRICKLE1/HSPA9/JAG1/SEMA3D/FOXC1/SEMA3B/TBX1/EFNB1/SEMA3F/ISL1/SEMA6D/TCOF1/FOLR1/EPCAM/ALDH1A2/SEMA3E/TGFB2/HIF1A/LAMA5/ERBB4/WNT3A/SOX8/GDNF/TBX2/FGFR2/SOX21/SEMA4B/WNT3/GBX2/KRT18/TACSTD2/HTR2B/SEMA5A/NRG1/TP63/MYOCD/GREM1/OVOL2/SHC4/BMP7/SOX11/GATA4/LIF/HOXA7/PTN/EDN3…
GO:0009952	anterior/posterior pattern specification	168	-0.457101	-1.66672	0.0015083	0.0450109	0.0378264	2794	tags=26%, list=16%, signal=22%	LRP6/NR2F2/KAT2A/HOXB6/HOXA10/RARG/CTNNBIP1/PCSK5/HOXA4/FOXC1/HOXD10/TBX1/MEOX2/DLL1/ETS2/ALDH1A2/MESP1/XRCC2/HES2/NRARP/BMP2/HOXB2/LRP5/LEF1/WNT3A/PCSK6/GPC3/HEY1/WNT3/GBX2/HOXA9/MESP2/EN1/WNT5A/NKD1/HOXB9/COBL/HEYL/GATA4/CRB2/HOXB8/HOXA7/NKX3-1/PAX6
GO:0061138	morphogenesis of a branching epithelium	162	-0.456657	-1.66102	0.00151286	0.0450109	0.0378264	3174	tags=36%, list=18%, signal=30%	EDN1/IHH/WNT4/CELSR1/RASIP1/FOXC2/EDNRA/SPINT2/HOXD11/FOXD1/CTNNBIP1/DLG5/MMP14/RSPO3/ADM/ST14/HOXA13/DAG1/EPHA2/NFATC4/KDR/GDF7/SPRY1/SEMA3E/NRARP/BMP2/COL4A1/LAMA5/LRP5/VDR/LEF1/SOX8/GDNF/GRHL2/NTN4/FGFR2/PDGFA/GPC3/CCL11/SPINT1/HHIP/GREB1L/GBX2/TACSTD2/MET/WNT5A/ESRP2/FGF7/TP63/AREG/GREM1/BMP7/EGF/CSMD1/EYA1/HOXB13/NKX3-1/SALL1
GO:0031960	response to corticosteroid	145	-0.436374	-1.57435	0.00151976	0.0450109	0.0378264	2867	tags=34%, list=16%, signal=29%	ACSBG1/ZFP36L1/AQP1/STAR/TYMS/PAPPA/ADAM9/DNMT3B/PTGS2/S100B/USP8/PAM/CALM1/ADM/GSTP1/ISL1/AKR1C3/IGFBP7/ASS1/EPO/ALPL/ADCYAP1/SDC1/SPARC/IL6/ARG1/ANXA1/DUSP1/HSD3B1/HEY1/ERRFI1/NPAS4/WNT7B/IL1RN/NTRK3/HSD11B2/ALDH3A1/EGFR/MAOB/AREG/SCNN1B/ADIPOQ/GJB2/ANXA3/TH/PCK1/MSTN/NEFL/SCNN1G/TPH2
GO:0050770	regulation of axonogenesis	150	-0.435115	-1.57722	0.00151976	0.0450109	0.0378264	3915	tags=40%, list=22%, signal=31%	DRAXIN/LRRC4C/RNF6/SIPA1L1/THY1/PTPRS/RAB11A/SEMA3G/SLIT2/GOLGA4/EIF4G2/CNTN2/NRP1/DBN1/ADNP/WNT7A/TIAM1/CDK5R1/MAPT/PLXNB1/MEGF8/ARHGAP35/METRN/MACF1/TNR/KIF13B/CHODL/SEMA3D/FGF13/RND2/LRP4/SEMA3B/SEMA3F/SEMA6D/NTRK2/EPHB3/MAP1B/PLXNB3/SEMA3E/CRABP2/CHN1/SPP1/WNT3A/DCC/EPHA4/SEMA4B/WNT3/SEMA5A/PLXNA4/MT3/ROBO1/WNT5A/NTN1/FSTL4/MAP6/ISLR2/BRSK1/NGF/ROBO2/NEFL
GO:0007156	homophilic cell adhesion via plasma membrane adhesion molecules	142	-0.43498	-1.56307	0.00152207	0.0450109	0.0378264	2195	tags=30%, list=12%, signal=27%	CDH13/CDH26/PECAM1/PCDHB11/CDH20/IGSF9/PCDHB7/CDHR2/PCDH7/PLXNB3/MYOT/IGFN1/DSC1/PCDHGB4/PTPRT/PCDHGA2/HMCN1/PALLD/NECTIN4/TENM3/CDH19/FAT1/DSC3/NECTIN1/ROBO1/PCDHB3/NEXN/MPZL2/PCDHB5/PCDHB8/CEACAM6/PCDHGA12/PCDHGA11/DSG1/SDK1/FAT2/DSC2/DSG3/PCDHGA3/CDH7/CEACAM5/ROBO2/DSG4
GO:0021915	neural tube development	142	-0.454643	-1.63372	0.00152207	0.0450109	0.0378264	3099	tags=28%, list=18%, signal=23%	CELSR1/SCRIB/SDC4/TSC2/IFT57/KIF20B/LHX2/ZFP36L1/SETD2/LMO4/KAT2A/ARHGAP35/SPINT2/HECTD1/FZD6/PRICKLE1/RARG/ADM/ST14/EPHA2/FOLR1/ALDH1A2/GDF7/GRHL3/TGFB2/HIF1A/SHROOM3/WNT3A/GRHL2/GPR161/SPINT1/GBX2/EN1/WNT5A/OVOL2/BMP7/COBL/SOX11/TRIM71/PAX6
GO:0051302	regulation of cell division	151	-0.469964	-1.70182	0.00152207	0.0450109	0.0378264	3012	tags=30%, list=17%, signal=25%	BECN1/KIF13A/KIF20B/GAREM1/CIT/SVIL/PLK2/KIF14/SETD2/TGFB3/ESRRB/AHCTF1/BTC/CUL3/CALM1/KIF18B/CDC6/DLL1/KDF1/ASPM/MAP9/CHMP4C/TGFB2/PDGFD/MAP10/IGF2/FGFR2/PRC1/PGF/PDGFA/IL1B/KIF23/KIF20A/SFN/HTR2B/TGFA/FGF7/TP63/IL1A/PTN/PPBP/NKX3-1/EREG/PAX6/DRD2/C10orf99
GO:1902850	microtubule cytoskeleton organization involved in mitosis	142	-0.462114	-1.66057	0.00152207	0.0450109	0.0378264	5127	tags=54%, list=29%, signal=39%	TBCE/DYNC1H1/POLDIP2/ESPL1/KIF11/PAFAH1B1/TACC3/HNRNPU/GPSM2/NUMA1/DRG1/LSM14A/SAPCD2/TUBG1/NDEL1/CDC20/AURKA/SPDL1/TTK/VCP/PLK1/CENPA/DCTN2/CHMP2B/KIF2A/KIF3B/INTS13/TACC1/SMC3/CEP126/KIFC2/FLNA/RAB11A/RMDN1/RACGAP1/PIBF1/EML1/GNAI1/STAG2/CDK5RAP2/ITGB1/CKAP5/MYBL2/PLK2/MAD2L1/SETD2/NDE1/KPNB1/KIF15/SBDS/SMC1A/WDR62/NUF2/PCNT/SPC25/TPR/NEK2/TPX2/CCNB1/STMN1/MAP9/SPRY1/CHMP4C/CENPE/NUSAP1/NDC80/D…
GO:0003205	cardiac chamber development	147	-0.505658	-1.82051	0.00153139	0.0450109	0.0378264	2951	tags=30%, list=17%, signal=25%	FOXC2/FHL2/RBP4/LMO4/SMAD6/TBX5/HECTD1/TPM1/JAG1/FOXC1/HOXA13/TBX1/ISL1/ADAMTS1/MESP1/BMP2/TGFB2/HIF1A/GRHL2/TBX2/TNNI1/FGFR2/HEY1/GREB1L/PPP1R13L/ROBO1/WNT5A/PKP2/NRG1/MYOCD/OVOL2/TNNT2/BMP7/SOX11/ADGRG6/HEYL/GATA4/DSP/RYR2/NPY5R/STRA6/ROBO2/SALL1/NKX2-5
GO:0001837	epithelial to mesenchymal transition	143	-0.438568	-1.57659	0.00153374	0.0450109	0.0378264	4743	tags=48%, list=27%, signal=35%	OLFM1/NOTCH1/PDPN/FOXA1/ZNF703/MSX1/SMAD3/HEY2/WWTR1/ACVR1/HAS2/WNT11/SFRP1/COL1A1/DAB2IP/HDAC2/NOLC1/VASN/FLNA/EZH2/NOTCH4/PPP2CA/ELL3/LOXL2/HNRNPAB/SNAI2/SPRED1/MTOR/WNT4/TIAM1/DACT3/PHLDB2/FGFR1/LRP6/TGFB3/TBX5/FERMT2/LDLRAD4/DLG5/FAM83D/JAG1/FOXC1/DAG1/BAMBI/ISL1/TCOF1/LOXL3/SPRY1/EPHA3/BMP2/IL6/TGFB2/HIF1A/LEF1/SNAI1/FGFR2/IL1B/HEY1/WNT16/HPN/WNT5A/GREM1/OVOL2/BMP7/HEYL/SERPINB3/CRB2/ZNF750
GO:0022612	gland morphogenesis	110	-0.533548	-1.8801	0.00153374	0.0450109	0.0378264	2471	tags=35%, list=14%, signal=31%	CAV1/RARG/CUL3/HOXA13/DAG1/EPHA2/SULF2/GDF7/IL6/TGFB2/LAMA5/LRP5/VDR/WNT3A/ARG1/NTN4/TBX2/FGFR2/PDGFA/NRG3/CCL11/HPN/WNT5A/NTN1/TGFA/ESRP2/FGF7/TP63/CYP7B1/ELF3/AREG/EDAR/BMP7/SERPINB5/CSMD1/PTN/HOXB13/NKX3-1/PAX6
GO:0048736	appendage development	159	-0.496412	-1.79652	0.0015361	0.0450109	0.0378264	2890	tags=32%, list=16%, signal=27%	ZNF219/NIPBL/NR2F2/MEGF8/KAT2A/MAP3K20/TBX5/FZD6/FERMT2/HOXA10/RARG/PCSK5/PAM/ECE1/HOXA13/HOXD10/LRP4/MEOX2/KDF1/ITGA6/RARB/DLX5/ALDH1A2/TBX4/KREMEN1/RSPO4/CRABP2/TGFB2/SLC7A11/LRP5/LEF1/GRHL2/TBX2/FGFR2/GPC3/IRF6/TFAP2B/WNT3/FBN2/FRAS1/HOXA9/EN1/WNT5A/TP63/GREM1/BMP7/SOX11/FOXN1/PITX1/COL2A1/SALL1
GO:0060173	limb development	159	-0.496412	-1.79652	0.0015361	0.0450109	0.0378264	2890	tags=32%, list=16%, signal=27%	ZNF219/NIPBL/NR2F2/MEGF8/KAT2A/MAP3K20/TBX5/FZD6/FERMT2/HOXA10/RARG/PCSK5/PAM/ECE1/HOXA13/HOXD10/LRP4/MEOX2/KDF1/ITGA6/RARB/DLX5/ALDH1A2/TBX4/KREMEN1/RSPO4/CRABP2/TGFB2/SLC7A11/LRP5/LEF1/GRHL2/TBX2/FGFR2/GPC3/IRF6/TFAP2B/WNT3/FBN2/FRAS1/HOXA9/EN1/WNT5A/TP63/GREM1/BMP7/SOX11/FOXN1/PITX1/COL2A1/SALL1
GO:0003206	cardiac chamber morphogenesis	109	-0.514449	-1.81161	0.00153846	0.0450109	0.0378264	2951	tags=34%, list=17%, signal=28%	FOXC2/FHL2/RBP4/SMAD6/TBX5/TPM1/JAG1/FOXC1/TBX1/ISL1/ADAMTS1/MESP1/BMP2/TGFB2/HIF1A/GRHL2/TBX2/TNNI1/FGFR2/HEY1/PPP1R13L/ROBO1/WNT5A/PKP2/NRG1/OVOL2/TNNT2/BMP7/SOX11/ADGRG6/HEYL/GATA4/DSP/RYR2/NPY5R/ROBO2/NKX2-5
GO:0042303	molting cycle	98	-0.625285	-2.17696	0.00154321	0.0450109	0.0378264	2016	tags=36%, list=11%, signal=32%	LRP4/FOXE1/TNFRSF19/TMEM79/LGR5/KRT17/FA2H/FOXQ1/TGFB2/LAMA5/SNAI1/TRPV3/FGFR2/PDGFA/FST/SOX21/PPP1R13L/APCDD1/SPINK5/TSPEAR/EGFR/WNT5A/FGF7/TP63/KRT14/EDAR/KRT33B/NGFR/FERMT1/FOXN1/TGM3/KRT83/KRT27/KRT71/KRT25
GO:0042633	hair cycle	98	-0.625285	-2.17696	0.00154321	0.0450109	0.0378264	2016	tags=36%, list=11%, signal=32%	LRP4/FOXE1/TNFRSF19/TMEM79/LGR5/KRT17/FA2H/FOXQ1/TGFB2/LAMA5/SNAI1/TRPV3/FGFR2/PDGFA/FST/SOX21/PPP1R13L/APCDD1/SPINK5/TSPEAR/EGFR/WNT5A/FGF7/TP63/KRT14/EDAR/KRT33B/NGFR/FERMT1/FOXN1/TGM3/KRT83/KRT27/KRT71/KRT25
GO:0071772	response to BMP	136	-0.455296	-1.61838	0.00154321	0.0450109	0.0378264	4826	tags=42%, list=27%, signal=31%	DDX5/BMP6/NUMA1/LRP2/NOTCH1/CRIM1/BMPR2/RGMA/EXT1/MSX1/SMAD3/TOB1/SMAD5/RUNX2/ACVR1/SFRP1/FSTL1/SMPD3/FBN1/USP9Y/HTRA3/TWSG1/ADAMTS7/USP9X/MEGF8/TGFB3/SMAD6/FAM83G/SPINT2/FOXD1/NEO1/ADAMTS12/HOXA13/BAMBI/DLX5/BMP8B/GDF7/SORL1/BMP2/TGFB2/LEF1/PCSK6/FST/GPC3/SPINT1/BMPER/TFAP2B/WNT5A/GREM1/BMP7/SOX11/HEYL/GATA4/CRB2/VWC2/COL2A1/SOST
GO:0071773	cellular response to BMP stimulus	136	-0.455296	-1.61838	0.00154321	0.0450109	0.0378264	4826	tags=42%, list=27%, signal=31%	DDX5/BMP6/NUMA1/LRP2/NOTCH1/CRIM1/BMPR2/RGMA/EXT1/MSX1/SMAD3/TOB1/SMAD5/RUNX2/ACVR1/SFRP1/FSTL1/SMPD3/FBN1/USP9Y/HTRA3/TWSG1/ADAMTS7/USP9X/MEGF8/TGFB3/SMAD6/FAM83G/SPINT2/FOXD1/NEO1/ADAMTS12/HOXA13/BAMBI/DLX5/BMP8B/GDF7/SORL1/BMP2/TGFB2/LEF1/PCSK6/FST/GPC3/SPINT1/BMPER/TFAP2B/WNT5A/GREM1/BMP7/SOX11/HEYL/GATA4/CRB2/VWC2/COL2A1/SOST
GO:0034754	cellular hormone metabolic process	114	-0.532878	-1.8773	0.00154799	0.0450109	0.0378264	2255	tags=36%, list=13%, signal=32%	ASMT/PNPLA4/ECE1/DGAT2/ADM/CYP3A5/AKR1C2/CYP2C18/AWAT2/CYP2C9/AKR1C3/CYP27C1/LIPE/ALDH1A2/ALDH8A1/BCO1/BMP2/CRABP2/TTR/SPP1/SDR16C5/HSD3B1/AKR1C1/PPARGC1A/UGT1A7/RPE65/DKK3/ALDH1A3/CYP11A1/UGT2B7/CYP19A1/RDH12/SCNN1B/CYP2C8/SULT1E1/CYP1A1/ADH1B/AKR1B10/ADH7/AKR1B15/RDH8
GO:0006720	isoprenoid metabolic process	100	-0.569734	-1.98358	0.00155039	0.0450109	0.0378264	2245	tags=31%, list=13%, signal=27%	PNPLA4/DGAT2/CYP3A5/CYP2C18/AWAT2/CYP2C9/AKR1C3/CYP27C1/HMGCS2/LIPE/ALDH1A2/ALDH8A1/BCO1/CRABP2/TTR/SDR16C5/RLBP1/AKR1C1/UGT1A7/RPE65/EGFR/ALDH1A3/RDH12/CYP2C8/TH/CYP1A1/ADH1B/AKR1B10/ADH7/AKR1B15/RDH8
GO:0007613	memory	108	-0.469932	-1.64966	0.00155039	0.0450109	0.0378264	2899	tags=35%, list=16%, signal=30%	EIF2AK4/MAPT/PLK2/PRKCZ/KAT2A/NTF4/CNR1/CHRNA7/PAIP2/GRIN2A/PTGS2/S100B/FGF13/MAP1A/PRNP/NFATC4/RCAN1/VLDLR/NTF3/OXTR/PPP1R1B/SCN2A/NPAS4/RASGRF1/PAK6/ADCY1/CALB1/BRINP1/SHANK1/CSMD1/NGF/TH/KLK8/PTN/NETO1/KCNK10/ADGRF1/DRD2
GO:0030326	embryonic limb morphogenesis	108	-0.488783	-1.71584	0.00155039	0.0450109	0.0378264	2856	tags=32%, list=16%, signal=27%	IHH/WNT7A/NIPBL/MEGF8/MAP3K20/TBX5/FZD6/HOXA10/RARG/ECE1/HOXA13/HOXD10/LRP4/RARB/DLX5/ALDH1A2/TBX4/CRABP2/TGFB2/LRP5/LEF1/GRHL2/TBX2/GPC3/WNT3/FBN2/FRAS1/HOXA9/EN1/WNT5A/TP63/GREM1/BMP7/PITX1/SALL1
GO:0035113	embryonic appendage morphogenesis	108	-0.488783	-1.71584	0.00155039	0.0450109	0.0378264	2856	tags=32%, list=16%, signal=27%	IHH/WNT7A/NIPBL/MEGF8/MAP3K20/TBX5/FZD6/HOXA10/RARG/ECE1/HOXA13/HOXD10/LRP4/RARB/DLX5/ALDH1A2/TBX4/CRABP2/TGFB2/LRP5/LEF1/GRHL2/TBX2/GPC3/WNT3/FBN2/FRAS1/HOXA9/EN1/WNT5A/TP63/GREM1/BMP7/PITX1/SALL1
GO:0042476	odontogenesis	111	-0.49692	-1.74834	0.00155039	0.0450109	0.0378264	2778	tags=38%, list=16%, signal=32%	ID3/COL1A2/ANKRD11/GNAO1/TGFB3/AQP1/ASPN/PAM/DMRT3/ADM/FOXC1/LRP4/TBX1/AQP5/ALPL/PAX9/CTNNA1/SDC1/BMP2/TGFB2/DLX2/LAMA5/LEF1/WDR72/FGFR2/FST/SP6/SLC24A4/NECTIN1/CA2/LAMB1/AQP3/CFTR/PERP/TSPEAR/TP63/ITGB6/EDAR/BMP7/NGFR/KLK5/DLX3
GO:0048593	camera-type eye morphogenesis	108	-0.559686	-1.96474	0.00155039	0.0450109	0.0378264	2294	tags=31%, list=13%, signal=27%	JAG1/THRB/EPHA2/DLL1/AQP5/NTRK2/DIO3/PROM1/IGFN1/HIF1A/LRP5/SOX8/TBX2/TENM3/TFAP2B/FAT1/ATP8A2/WNT16/NECTIN1/RPE65/WNT5A/ALDH1A3/CALB1/LCTL/BMP7/SOX11/CRB2/SDK1/TH/PTN/FOXN4/STRA6/PAX6
GO:0051384	response to glucocorticoid	130	-0.447652	-1.58498	0.00155039	0.0450109	0.0378264	2867	tags=36%, list=16%, signal=31%	ACSBG1/ZFP36L1/AQP1/STAR/TYMS/PAPPA/ADAM9/DNMT3B/PTGS2/S100B/USP8/PAM/CALM1/ADM/GSTP1/ISL1/IGFBP7/ASS1/EPO/ALPL/ADCYAP1/SDC1/SPARC/IL6/ARG1/ANXA1/DUSP1/HSD3B1/HEY1/ERRFI1/NPAS4/WNT7B/IL1RN/NTRK3/HSD11B2/ALDH3A1/EGFR/MAOB/AREG/ADIPOQ/GJB2/ANXA3/TH/PCK1/MSTN/NEFL/TPH2
GO:0016331	morphogenesis of embryonic epithelium	135	-0.47827	-1.69472	0.0015528	0.0450109	0.0378264	3136	tags=34%, list=18%, signal=28%	WNT4/CELSR1/SCRIB/SDC4/TSC2/IFT57/KIF20B/LHX2/SETD2/LMO4/KAT2A/ARHGAP35/SPINT2/HECTD1/FZD6/PRICKLE1/RARG/IRX2/IRX1/ADM/ST14/KDF1/FOLR1/ALDH1A2/GDF7/GRHL3/TGFB2/HIF1A/LAMA5/SHROOM3/SOX8/GDNF/GRHL2/FGFR2/SPINT1/WNT7B/WNT16/WNT5A/ALDH1A3/TP63/GREM1/OVOL2/BMP7/COBL/SOX11/TRIM71
GO:0035148	tube formation	137	-0.437063	-1.55354	0.0015528	0.0450109	0.0378264	3136	tags=32%, list=18%, signal=27%	WNT4/CELSR1/SCRIB/SDC4/TSC2/IFT57/KIF20B/LHX2/SDCCAG8/SETD2/LMO4/KAT2A/ARHGAP35/SPINT2/HECTD1/FZD6/PRICKLE1/RARG/IRX2/IRX1/YWHAZ/ADM/ST14/FOLR1/GDF7/GRHL3/CEP290/TGFB2/HIF1A/SHROOM3/SOX8/GDNF/GRHL2/FGFR2/SPINT1/WNT5A/GREM1/OVOL2/EDAR/BMP7/COBL/SOX11/EGF/TRIM71
GO:0048592	eye morphogenesis	135	-0.523151	-1.85375	0.0015528	0.0450109	0.0378264	2011	tags=33%, list=11%, signal=29%	NIPBL/CABP4/RBP4/TOPORS/RARG/JAG1/THRB/EPHA2/DLL1/AQP5/NTRK2/DIO3/RARB/PROM1/IGFN1/CEP290/HIF1A/LRP5/SOX8/TBX2/TENM3/TFAP2B/EFEMP1/FAT1/ATP8A2/FBN2/WNT16/NECTIN1/RPE65/WNT5A/ALDH1A3/NKD1/CALB1/LCTL/BMP7/SOX11/CRB2/SDK1/TH/PTN/FOXN4/STRA6/PAX6/OLFM3
GO:0051783	regulation of nuclear division	128	-0.511914	-1.81014	0.00155521	0.0450109	0.0378264	3231	tags=32%, list=18%, signal=26%	CDK5RAP2/EDN1/WNT4/KIF20B/BUB1/APC/MAD2L1/CDC25C/BTC/CDCA2/CUL3/CAV2/HOXA13/IGF1/TPR/BUB1B/NEK2/CCNB1/PRDM7/IK/NUSAP1/HORMAD1/CENPF/NDC80/LRP5/DLGAP5/DUSP1/IGF2/IL1B/PDE3A/MKI67/WNT5A/TGFA/SPATA22/BMP7/EGF/LIF/IL1A/EDN3/EREG/EPGN
GO:0072006	nephron development	128	-0.477894	-1.68984	0.00155521	0.0450109	0.0378264	2412	tags=30%, list=14%, signal=26%	HOXD11/FOXD1/CTNNBIP1/ACTA2/IRX2/JAG1/IRX1/IQGAP1/FOXC1/PECAM1/ENPEP/DLL1/ANGPT1/SULF2/PROM1/BMP2/LAMA5/ERBB4/PDGFD/ANGPT2/SOX8/GDNF/GPC3/TFAP2B/GREB1L/WNT7B/TACSTD2/SERPINB7/CD24/CALB1/GREM1/BMP7/HEYL/ADIPOQ/LIF/WNK4/NID1/EYA1/SALL1
GO:0035107	appendage morphogenesis	127	-0.507222	-1.79236	0.00155763	0.0450109	0.0378264	2890	tags=31%, list=16%, signal=26%	ZNF219/NIPBL/MEGF8/MAP3K20/TBX5/FZD6/HOXA10/RARG/PCSK5/ECE1/HOXA13/HOXD10/LRP4/RARB/DLX5/ALDH1A2/TBX4/CRABP2/TGFB2/LRP5/LEF1/GRHL2/TBX2/FGFR2/GPC3/TFAP2B/WNT3/FBN2/FRAS1/HOXA9/EN1/WNT5A/TP63/GREM1/BMP7/SOX11/PITX1/COL2A1/SALL1
GO:0035108	limb morphogenesis	127	-0.507222	-1.79236	0.00155763	0.0450109	0.0378264	2890	tags=31%, list=16%, signal=26%	ZNF219/NIPBL/MEGF8/MAP3K20/TBX5/FZD6/HOXA10/RARG/PCSK5/ECE1/HOXA13/HOXD10/LRP4/RARB/DLX5/ALDH1A2/TBX4/CRABP2/TGFB2/LRP5/LEF1/GRHL2/TBX2/FGFR2/GPC3/TFAP2B/WNT3/FBN2/FRAS1/HOXA9/EN1/WNT5A/TP63/GREM1/BMP7/SOX11/PITX1/COL2A1/SALL1
GO:0048754	branching morphogenesis of an epithelial tube	133	-0.463075	-1.63902	0.00155763	0.0450109	0.0378264	3174	tags=35%, list=18%, signal=29%	EDN1/IHH/WNT4/CELSR1/RASIP1/FOXC2/EDNRA/HOXD11/FOXD1/CTNNBIP1/DLG5/MMP14/DAG1/EPHA2/NFATC4/KDR/GDF7/SPRY1/SEMA3E/NRARP/BMP2/COL4A1/LAMA5/LRP5/VDR/LEF1/SOX8/GDNF/FGFR2/GPC3/CCL11/HHIP/GREB1L/GBX2/TACSTD2/MET/WNT5A/ESRP2/AREG/GREM1/BMP7/EGF/CSMD1/EYA1/NKX3-1/SALL1
GO:0120254	olefinic compound metabolic process	131	-0.520321	-1.84192	0.00155763	0.0450109	0.0378264	2397	tags=35%, list=14%, signal=31%	PTGS2/CBR1/PLA2G4B/PTGS1/PNPLA4/DGAT2/ADM/CYP3A5/CYP4F12/AKR1C2/CYP2C18/AWAT2/PLA2G4A/GSTP1/CYP2C9/AKR1C3/CYP27C1/LIPE/ALDH1A2/ALDH8A1/BCO1/FADS2/BMP2/TTR/SDR16C5/AKR1C1/PPARGC1A/CYP4F11/RPE65/DKK3/EPHX2/ALDH1A3/CYP11A1/CYP4F3/RDH12/SCNN1B/CYP2C8/ALOX12B/CYP1A1/ELOVL2/ALOXE3/ADH1B/AKR1B10/ADH7/AKR1B15/RDH8
GO:0035270	endocrine system development	97	-0.48799	-1.6882	0.00156006	0.0450109	0.0378264	2013	tags=21%, list=11%, signal=18%	ASCL1/FOXE1/TBX1/ISL1/DLL1/ALDH1A2/ADCYAP1/BMP2/IL6/ANXA1/ONECUT2/DKK3/WNT5A/TG/STRA6/PAX6/DRD2/PITX1/SALL1/NKX2-5
GO:0003231	cardiac ventricle development	112	-0.534875	-1.88023	0.00156495	0.0450109	0.0378264	2700	tags=30%, list=15%, signal=26%	LMO4/SMAD6/TBX5/HECTD1/TPM1/JAG1/FOXC1/HOXA13/ISL1/MESP1/TGFB2/HIF1A/GRHL2/TNNI1/FGFR2/HEY1/GREB1L/PPP1R13L/ROBO1/WNT5A/PKP2/NRG1/MYOCD/TNNT2/SOX11/HEYL/GATA4/DSP/RYR2/NPY5R/STRA6/ROBO2/SALL1/NKX2-5
GO:0030216	keratinocyte differentiation	126	-0.765762	-2.70242	0.00156495	0.0450109	0.0378264	2294	tags=60%, list=13%, signal=52%	JAG1/FLNB/FOXC1/ST14/EPHA2/ACER1/TMEM79/AKR1C3/KDF1/KRT17/IFT74/EXPH5/PALLD/VDR/LCE1B/ANXA1/GRHL2/SPRR2E/LCE1D/LCE4A/LCE1C/LCE1A/EVPL/ABCA12/CERS3/IRF6/ERRFI1/GRHL1/LCE6A/POU3F1/LCE2D/LIPN/WNT16/LCE2B/SFN/HRNR/AQP3/LCE1E/WNT5A/TP63/PPL/OVOL2/KRT10/KLK5/S100A7/DSP/CASP14/LCE2C/LCE2A/FOXN1/SCEL/SPRR2F/REG3G/IVL/LCE1F/CSTA/HOXA7/LCE3E/SPRR2D/SPRR2G/TGM1/FLG/CNFN/LCE3D/SPRR1B/CDSN/LCE3A/SPRR2A/EREG/T…
GO:0030879	mammary gland development	124	-0.472546	-1.66984	0.00156495	0.0450109	0.0378264	1606	tags=25%, list=9%, signal=23%	ITGA2/HIF1A/LRP5/ERBB4/VDR/LEF1/WNT3A/ARG1/OXTR/TBX2/FGFR2/ATP2C2/IQGAP3/NRG3/CCL11/IRF6/APLN/XDH/WNT3/WNT7B/HOXA9/ROBO1/WNT5A/NTN1/TGFA/NRG1/ELF3/AREG/HOXB9/EGF/CSMD1
GO:0007043	cell-cell junction assembly	129	-0.480826	-1.69799	0.0015674	0.0450109	0.0378264	2585	tags=33%, list=15%, signal=29%	AFDN/TBX5/CDH22/CAV1/GJB1/DLG5/PECAM1/CLDN10/CLDN8/LSR/CDH20/EPHA2/PARD3/CLDN16/OCLN/MICALL2/TJP1/CTNNA1/MARVELD3/CLDN11/GJA1/GRHL2/SNAI1/PRKCA/IL1B/CLDN3/ACE2/PATJ/CDH19/MARVELD2/POF1B/MPP7/PKP2/PKP3/JUP/CLDN4/PKP1/DSG1/GJB2/CLDN2/GJB6/CDH7/CLDN17
GO:0072073	kidney epithelium development	122	-0.518803	-1.82766	0.0015674	0.0450109	0.0378264	2677	tags=34%, list=15%, signal=29%	SMAD6/HOXD11/FOXD1/CTNNBIP1/IRX2/JAG1/IRX1/IQGAP1/FOXC1/PECAM1/KANK2/DLL1/RARB/EPCAM/SPRY1/PROM1/SDC1/BMP2/LAMA5/SOX8/GDNF/FGFR2/ARG2/GPC3/BMPER/TFAP2B/GREB1L/EPHA4/WNT7B/CXCR2/TACSTD2/CD24/CALB1/GREM1/BMP7/HEYL/ADIPOQ/LIF/WNK4/EYA1/ROBO2/SALL1
GO:0072175	epithelial tube formation	123	-0.464908	-1.6382	0.00157233	0.0450109	0.0378264	3136	tags=33%, list=18%, signal=28%	WNT4/CELSR1/SCRIB/SDC4/TSC2/IFT57/KIF20B/LHX2/SETD2/LMO4/KAT2A/ARHGAP35/SPINT2/HECTD1/FZD6/PRICKLE1/RARG/IRX2/IRX1/ADM/ST14/FOLR1/GDF7/GRHL3/CEP290/TGFB2/HIF1A/SHROOM3/SOX8/GDNF/GRHL2/FGFR2/SPINT1/WNT5A/GREM1/OVOL2/BMP7/COBL/SOX11/EGF/TRIM71
GO:0007088	regulation of mitotic nuclear division	106	-0.517881	-1.81002	0.00157729	0.0450109	0.0378264	3231	tags=32%, list=18%, signal=26%	CDK5RAP2/EDN1/KIF20B/BUB1/APC/MAD2L1/CDC25C/BTC/CDCA2/CUL3/CAV2/HOXA13/IGF1/TPR/BUB1B/NEK2/CCNB1/IK/NUSAP1/CENPF/NDC80/LRP5/DLGAP5/DUSP1/IGF2/IL1B/MKI67/TGFA/BMP7/EGF/IL1A/EDN3/EREG/EPGN
GO:0003279	cardiac septum development	94	-0.502015	-1.72857	0.00158479	0.0450109	0.0378264	2700	tags=23%, list=15%, signal=20%	LMO4/SMAD6/TBX5/HECTD1/JAG1/HOXA13/TBX1/ISL1/TGFB2/TBX2/FGFR2/HEY1/ROBO1/WNT5A/BMP7/SOX11/HEYL/GATA4/STRA6/ROBO2/SALL1/NKX2-5
GO:0014033	neural crest cell differentiation	87	-0.50668	-1.71756	0.00159744	0.0450109	0.0378264	3434	tags=40%, list=19%, signal=33%	FRZB/SNAI2/NRP1/EDN1/FOXC2/EDNRA/LRP6/KITLG/JAG1/SEMA3D/FOXC1/SEMA3B/TBX1/EFNB1/SEMA3F/ISL1/SEMA6D/TCOF1/FOLR1/ALDH1A2/SEMA3E/HIF1A/LAMA5/ERBB4/SOX8/GDNF/SEMA4B/GBX2/HTR2B/SEMA5A/NRG1/OVOL2/BMP7/SOX11/EDN3
GO:0034308	primary alcohol metabolic process	88	-0.574414	-1.95347	0.00160514	0.0450109	0.0378264	2245	tags=36%, list=13%, signal=32%	PNPLA4/DGAT2/CYP3A5/AKR1C2/CYP2C18/AWAT2/IGF1/AKR1C3/CYP27C1/LIPE/ALDH1A2/BCO1/BMP2/TTR/SDR16C5/AKR1C1/ALDH3B2/RPE65/DKK3/ALDH1A3/CYP11A1/RDH12/SCNN1B/CYP2C8/TKTL1/SULT1E1/CYP1A1/ADH1B/AKR1B10/ADH7/AKR1B15/RDH8
GO:0044344	cellular response to fibroblast growth factor stimulus	88	-0.470219	-1.59912	0.00160514	0.0450109	0.0378264	2815	tags=32%, list=16%, signal=27%	FGFR1/ZFP36L1/CDC5L/KIF16B/STAR/HYAL1/EGR3/THBS1/CHURC1/TBX1/LRIT3/SULF2/GPC1/SPRY1/DSTYK/FGFR2/HHIP/APLN/FGFR3/WNT5A/FLRT3/NDNF/FGF7/NGFR/POSTN/CXCL8/FGFBP1/TRIM71
GO:0001823	mesonephros development	84	-0.494544	-1.66225	0.00160772	0.0450109	0.0378264	3136	tags=33%, list=18%, signal=28%	WNT4/SDC4/FOXC2/SMAD6/HOXD11/FOXD1/CTNNBIP1/FOXC1/RARB/EPCAM/SPRY1/SDC1/BMP2/LAMA5/SOX8/GDNF/FGFR2/ARG2/GPC3/BMPER/GREB1L/TACSTD2/CALB1/GREM1/BMP7/EYA1/ROBO2/SALL1
GO:0006721	terpenoid metabolic process	83	-0.595725	-1.99936	0.00161031	0.0450109	0.0378264	2245	tags=36%, list=13%, signal=32%	PNPLA4/DGAT2/CYP3A5/CYP2C18/AWAT2/CYP2C9/AKR1C3/CYP27C1/HMGCS2/LIPE/ALDH1A2/ALDH8A1/BCO1/CRABP2/TTR/SDR16C5/RLBP1/AKR1C1/UGT1A7/RPE65/EGFR/ALDH1A3/RDH12/CYP2C8/CYP1A1/ADH1B/AKR1B10/ADH7/AKR1B15/RDH8
GO:0048864	stem cell development	83	-0.516413	-1.73317	0.00161031	0.0450109	0.0378264	3389	tags=42%, list=19%, signal=34%	SNAI2/NRP1/EDN1/WNT7A/FOXC2/EDNRA/KITLG/SETD2/JAG1/SEMA3D/FOXC1/SEMA3B/TBX1/EFNB1/SEMA3F/ISL1/SEMA6D/TCOF1/FOLR1/ALDH1A2/SEMA3E/HIF1A/LAMA5/ERBB4/SOX8/GDNF/SEMA4B/GBX2/HTR2B/SEMA5A/NRG1/OVOL2/BMP7/SOX11/EDN3
GO:0061326	renal tubule development	83	-0.518926	-1.74161	0.00161031	0.0450109	0.0378264	2549	tags=33%, list=14%, signal=28%	HOXD11/FOXD1/CTNNBIP1/IRX2/JAG1/IRX1/DLL1/LGR5/PROM1/BMP2/COL4A1/LAMA5/SOX8/GDNF/GPC3/TFAP2B/GREB1L/WNT7B/TACSTD2/CD24/CALB1/GREM1/HEYL/LIF/WNK4/EYA1/SALL1
GO:0001657	ureteric bud development	81	-0.509103	-1.70567	0.0016129	0.0450109	0.0378264	3136	tags=46%, list=18%, signal=38%	SMAD3/SMAD5/WNT11/BASP1/SFRP1/GZF1/HOXB7/OSR1/SLIT2/WNT4/SDC4/FOXC2/SMAD6/HOXD11/FOXD1/CTNNBIP1/FOXC1/RARB/EPCAM/SPRY1/SDC1/BMP2/LAMA5/SOX8/GDNF/FGFR2/ARG2/GPC3/BMPER/GREB1L/TACSTD2/CALB1/GREM1/BMP7/EYA1/ROBO2/SALL1
GO:0014031	mesenchymal cell development	82	-0.523787	-1.75639	0.0016129	0.0450109	0.0378264	3389	tags=41%, list=19%, signal=34%	SNAI2/NRP1/EDN1/FOXC2/EDNRA/KITLG/JAG1/SEMA3D/FOXC1/SEMA3B/TBX1/EFNB1/SEMA3F/ISL1/SEMA6D/TCOF1/FOLR1/ALDH1A2/SEMA3E/HIF1A/LAMA5/ERBB4/SOX8/GDNF/SEMA4B/GBX2/HTR2B/SEMA5A/NRG1/OVOL2/BMP7/SOX11/HEYL/EDN3
GO:0060840	artery development	89	-0.514942	-1.75647	0.0016129	0.0450109	0.0378264	3867	tags=37%, list=22%, signal=29%	PDE2A/LDLR/PRRX1/NDST1/CHD7/MIR145/NRP1/FOXC2/SMAD6/AKT3/HECTD1/PRICKLE1/JAG1/ADAMTS9/FOXC1/HOXA13/TBX1/FOLR1/SLC2A10/TGFB2/MIR205/TBX2/HEY1/TFAP2B/MYLK/ROBO1/MYOCD/APOB/NGFR/EYA1/STRA6/ROBO2/NKX3-1
GO:0072163	mesonephric epithelium development	82	-0.505755	-1.69592	0.0016129	0.0450109	0.0378264	3136	tags=45%, list=18%, signal=37%	SMAD3/SMAD5/WNT11/BASP1/SFRP1/GZF1/HOXB7/OSR1/SLIT2/WNT4/SDC4/FOXC2/SMAD6/HOXD11/FOXD1/CTNNBIP1/FOXC1/RARB/EPCAM/SPRY1/SDC1/BMP2/LAMA5/SOX8/GDNF/FGFR2/ARG2/GPC3/BMPER/GREB1L/TACSTD2/CALB1/GREM1/BMP7/EYA1/ROBO2/SALL1
GO:0072164	mesonephric tubule development	82	-0.505755	-1.69592	0.0016129	0.0450109	0.0378264	3136	tags=45%, list=18%, signal=37%	SMAD3/SMAD5/WNT11/BASP1/SFRP1/GZF1/HOXB7/OSR1/SLIT2/WNT4/SDC4/FOXC2/SMAD6/HOXD11/FOXD1/CTNNBIP1/FOXC1/RARB/EPCAM/SPRY1/SDC1/BMP2/LAMA5/SOX8/GDNF/FGFR2/ARG2/GPC3/BMPER/GREB1L/TACSTD2/CALB1/GREM1/BMP7/EYA1/ROBO2/SALL1
GO:0022404	molting cycle process	79	-0.680925	-2.26547	0.00161551	0.0450109	0.0378264	2016	tags=37%, list=11%, signal=33%	LRP4/FOXE1/TNFRSF19/TMEM79/LGR5/KRT17/FOXQ1/TGFB2/LAMA5/SNAI1/FGFR2/PDGFA/FST/SOX21/APCDD1/SPINK5/TSPEAR/EGFR/WNT5A/FGF7/TP63/EDAR/NGFR/FERMT1/FOXN1/TGM3/KRT27/KRT71/KRT25
GO:0022405	hair cycle process	79	-0.680925	-2.26547	0.00161551	0.0450109	0.0378264	2016	tags=37%, list=11%, signal=33%	LRP4/FOXE1/TNFRSF19/TMEM79/LGR5/KRT17/FOXQ1/TGFB2/LAMA5/SNAI1/FGFR2/PDGFA/FST/SOX21/APCDD1/SPINK5/TSPEAR/EGFR/WNT5A/FGF7/TP63/EDAR/NGFR/FERMT1/FOXN1/TGM3/KRT27/KRT71/KRT25
GO:0072080	nephron tubule development	80	-0.50786	-1.69585	0.00161551	0.0450109	0.0378264	2549	tags=31%, list=14%, signal=27%	HOXD11/FOXD1/CTNNBIP1/IRX2/JAG1/IRX1/DLL1/PROM1/BMP2/LAMA5/SOX8/GDNF/GPC3/TFAP2B/GREB1L/WNT7B/TACSTD2/CD24/CALB1/GREM1/HEYL/LIF/WNK4/EYA1/SALL1
GO:0098773	skin epidermis development	80	-0.681656	-2.27618	0.00161551	0.0450109	0.0378264	2016	tags=38%, list=11%, signal=33%	LRP4/FOXE1/TNFRSF19/DLL1/TMEM79/KDF1/LGR5/KRT17/FOXQ1/TGFB2/LAMA5/SNAI1/FGFR2/PDGFA/FST/SOX21/APCDD1/SPINK5/EGFR/WNT5A/FGF7/TP63/EDAR/NGFR/FERMT1/FOXN1/TGM3/KRT27/KRT71/KRT25
GO:0048704	embryonic skeletal system morphogenesis	85	-0.515639	-1.73172	0.00161812	0.0450109	0.0378264	4043	tags=41%, list=23%, signal=32%	HOXB5/MED12/HOXB7/PRRX1/NDST1/OSR1/HOXC9/HOXB3/TBX15/FOXC2/NIPBL/MEGF8/SETD2/TGFB3/HYAL1/HOXB6/PAX5/MMP14/HOXA4/HOXD10/TBX1/HOXB2/DLX2/MMP16/GRHL2/FGFR2/HOXA9/HOXB9/BMP7/SOX11/MDFI/EYA1/HOXB8/HOXA7/COL2A1
GO:0001656	metanephros development	75	-0.572221	-1.88433	0.00162866	0.0450109	0.0378264	2951	tags=36%, list=17%, signal=30%	FOXC2/NIPBL/ID3/FOXD1/DLG5/IRX2/IRX1/SPRY1/SOX8/GDNF/PDGFA/GPC3/TFAP2B/AQP2/GREB1L/WNT7B/CXCR2/FRAS1/CALB1/GREM1/BMP7/ADIPOQ/LIF/EYA1/ROBO2/NKX3-1/SALL1
GO:0050772	positive regulation of axonogenesis	75	-0.52616	-1.73265	0.00162866	0.0450109	0.0378264	3686	tags=40%, list=21%, signal=32%	RAB11A/SLIT2/GOLGA4/EIF4G2/NRP1/DBN1/ADNP/TIAM1/MAPT/PLXNB1/MEGF8/METRN/MACF1/CHODL/RND2/NTRK2/MAP1B/PLXNB3/CRABP2/WNT3A/WNT3/SEMA5A/PLXNA4/ROBO1/NTN1/MAP6/ISLR2/NGF/ROBO2/NEFL
GO:0014032	neural crest cell development	78	-0.530274	-1.75792	0.00163132	0.0450109	0.0378264	3389	tags=42%, list=19%, signal=34%	SNAI2/NRP1/EDN1/FOXC2/EDNRA/KITLG/JAG1/SEMA3D/FOXC1/SEMA3B/TBX1/EFNB1/SEMA3F/ISL1/SEMA6D/TCOF1/FOLR1/ALDH1A2/SEMA3E/HIF1A/LAMA5/ERBB4/SOX8/GDNF/SEMA4B/GBX2/HTR2B/SEMA5A/NRG1/OVOL2/BMP7/SOX11/EDN3
GO:0021510	spinal cord development	78	-0.543222	-1.80084	0.00163132	0.0450109	0.0378264	2288	tags=29%, list=13%, signal=26%	OLIG2/DMRT3/MDGA2/HOXD10/PLXDC1/MDGA1/ASCL1/ISL1/DLL1/VSTM5/LOXL3/GDF7/VLDLR/WNT3A/GDNF/DCC/SOX11/HOXB8/PTN/FOXN4/ROBO2/NEFL/PAX6
GO:0042475	odontogenesis of dentin-containing tooth	72	-0.515553	-1.6868	0.00163132	0.0450109	0.0378264	2270	tags=33%, list=13%, signal=29%	DMRT3/ADM/FOXC1/LRP4/TBX1/CTNNA1/BMP2/DLX2/LAMA5/LEF1/WDR72/FST/SLC24A4/NECTIN1/CA2/CFTR/PERP/TP63/ITGB6/EDAR/BMP7/NGFR/KLK5/DLX3
GO:0045666	positive regulation of neuron differentiation	77	-0.587941	-1.94311	0.00163132	0.0450109	0.0378264	2815	tags=35%, list=16%, signal=30%	FGFR1/NEUROD2/NKX6-1/DNMT3B/TCF12/ZEB1/ASCL1/TRPC6/EPO/MAP1B/GDF7/GPRC5B/BMP2/DLX2/SH3GL3/PCP4/ADRA2C/NRCAM/BRINP1/BMP7/DUOXA1/SOX11/HEYL/NGF/VWC2/LIN28A/NKX2-5
GO:0001570	vasculogenesis	76	-0.502709	-1.65319	0.00163934	0.0450109	0.0378264	4361	tags=45%, list=25%, signal=34%	ZMIZ1/HEY2/ZFPM2/HAS2/TEAD2/MYO1E/JUNB/APELA/SOX18/PAXIP1/YAP1/FBXW7/EMP2/SPRED1/ITGB8/WNT7A/RIN2/RASIP1/EGFL7/ZFP36L1/SETD2/TBX5/CAV1/ADM/HOXA13/EPHA2/NTRK2/KDR/HEY1/XDH/WNT7B/MYOCD/ASB4/NKX2-5
GO:0001942	hair follicle development	76	-0.685238	-2.25345	0.00163934	0.0450109	0.0378264	2016	tags=37%, list=11%, signal=33%	LRP4/FOXE1/TNFRSF19/TMEM79/LGR5/KRT17/FOXQ1/TGFB2/LAMA5/SNAI1/FGFR2/PDGFA/FST/SOX21/APCDD1/SPINK5/EGFR/WNT5A/FGF7/TP63/EDAR/NGFR/FERMT1/FOXN1/TGM3/KRT27/KRT71/KRT25
GO:0035904	aorta development	55	-0.564081	-1.76974	0.00163934	0.0450109	0.0378264	2677	tags=31%, list=15%, signal=26%	SMAD6/HECTD1/PRICKLE1/JAG1/ADAMTS9/TBX1/TGFB2/MIR205/TBX2/HEY1/TFAP2B/MYLK/ROBO1/NGFR/EYA1/ROBO2/NKX3-1
GO:0045682	regulation of epidermis development	55	-0.614028	-1.92645	0.00163934	0.0450109	0.0378264	2168	tags=33%, list=12%, signal=29%	FOXC1/DLL1/TMEM79/KDF1/VDR/GRHL2/ABCA12/ERRFI1/GRHL1/SFN/AQP3/SULT2B1/TP63/OVOL2/KRT10/REG3G/HOXA7/IL20
GO:0046530	photoreceptor cell differentiation	55	-0.565178	-1.77319	0.00163934	0.0450109	0.0378264	2527	tags=29%, list=14%, signal=25%	TOPORS/DCX/THRB/NTRK2/DIO3/PROM1/CEP290/DLX2/SOX8/NKD1/CRB2/TH/PTN/PAX6/CNGB1/OLFM3
GO:0016101	diterpenoid metabolic process	74	-0.611507	-2.00422	0.00164204	0.0450109	0.0378264	2245	tags=38%, list=13%, signal=33%	PNPLA4/DGAT2/CYP3A5/CYP2C18/AWAT2/AKR1C3/CYP27C1/LIPE/ALDH1A2/ALDH8A1/BCO1/CRABP2/TTR/SDR16C5/RLBP1/AKR1C1/UGT1A7/RPE65/EGFR/ALDH1A3/RDH12/CYP2C8/CYP1A1/ADH1B/AKR1B10/ADH7/AKR1B15/RDH8
GO:0001895	retina homeostasis	59	-0.548393	-1.73076	0.00164745	0.0450109	0.0378264	1613	tags=25%, list=9%, signal=23%	PROM1/SLC28A2/PIGR/SLC2A1/RPE65/ADGRV1/PRR4/RDH12/KRT1/CRB2/LTF/TF/ATP1B2/USH1G/CNGB1
GO:0070830	bicellular tight junction assembly	59	-0.566213	-1.787	0.00164745	0.0450109	0.0378264	2163	tags=36%, list=12%, signal=31%	PECAM1/CLDN10/CLDN8/EPHA2/PARD3/CLDN16/OCLN/MICALL2/TJP1/MARVELD3/CLDN11/GJA1/GRHL2/SNAI1/CLDN3/MARVELD2/POF1B/MPP7/CLDN4/CLDN2/CLDN17
GO:0120192	tight junction assembly	63	-0.569462	-1.81505	0.00164745	0.0450109	0.0378264	2163	tags=37%, list=12%, signal=32%	PECAM1/CLDN10/CLDN8/LSR/EPHA2/PARD3/CLDN16/OCLN/MICALL2/TJP1/MARVELD3/CLDN11/GJA1/GRHL2/SNAI1/CLDN3/PATJ/MARVELD2/POF1B/MPP7/CLDN4/CLDN2/CLDN17
GO:0030104	water homeostasis	57	-0.652967	-2.05326	0.00166113	0.0450109	0.0378264	2334	tags=53%, list=13%, signal=46%	ADCY6/CYP4F12/LSR/TMEM79/KDF1/STMN1/GRHL3/FA2H/ABCA12/TFAP2B/AQP2/GRHL1/ATP6V1B1/SFN/HRNR/AQP3/SCNN1A/MET/CFTR/TP63/CLDN4/KRT1/SCNN1B/AQP4/ALOX12B/ALOXE3/MYO5B/FLG2/FLG/SCNN1G
GO:0003281	ventricular septum development	66	-0.560403	-1.79881	0.00166389	0.0450109	0.0378264	1430	tags=26%, list=8%, signal=24%	LMO4/SMAD6/TBX5/HECTD1/HOXA13/TGFB2/FGFR2/HEY1/ROBO1/WNT5A/SOX11/HEYL/GATA4/STRA6/ROBO2/SALL1/NKX2-5
GO:0021536	diencephalon development	54	-0.569028	-1.77505	0.00166667	0.0450109	0.0378264	1924	tags=28%, list=11%, signal=25%	ISL1/ALDH1A2/ADCYAP1/BMP2/GBX2/SEMA5A/WNT5A/NHLH2/NDNF/PTN/PAX6/DRD2/PITX1/KCNC2/SALL1
GO:0001523	retinoid metabolic process	69	-0.617838	-2.00054	0.00167504	0.0450109	0.0378264	2245	tags=39%, list=13%, signal=34%	PNPLA4/DGAT2/CYP3A5/CYP2C18/AWAT2/AKR1C3/CYP27C1/LIPE/ALDH1A2/ALDH8A1/BCO1/CRABP2/TTR/SDR16C5/RLBP1/AKR1C1/UGT1A7/RPE65/ALDH1A3/RDH12/CYP2C8/CYP1A1/ADH1B/AKR1B10/ADH7/AKR1B15/RDH8
GO:0019730	antimicrobial humoral response	69	-0.633331	-2.0507	0.00167504	0.0450109	0.0378264	1145	tags=45%, list=6%, signal=42%	KLK7/SFTPD/WFDC5/MUC7/S100A9/CXCL1/SPINK5/PRSS3/DEFB1/WFDC10B/CXCL14/KRT6A/PGLYRP4/COLEC11/KLK5/RNASE7/S100A7/REG3G/LTF/CXCL8/TF/IL36RN/SLPI/PPBP/PI3/CXCL6/WFDC12/DMBT1/DEFB4A/CXCL5/S100A12
GO:0003151	outflow tract morphogenesis	68	-0.535118	-1.72768	0.00167785	0.0450109	0.0378264	2294	tags=32%, list=13%, signal=28%	FOXC2/NIPBL/SMAD6/JAG1/FOXC1/TBX1/ISL1/FOLR1/NPY1R/TGFB2/HIF1A/TBX2/FGFR2/ROBO1/WNT5A/BMP7/SOX11/HEYL/EYA1/NPY5R/ROBO2/NKX2-5
GO:0043297	apical junction assembly	67	-0.548326	-1.76262	0.00167785	0.0450109	0.0378264	2585	tags=45%, list=15%, signal=38%	RAB13/VCL/MYO1C/SNAI2/CLDN7/APC/AFDN/DLG5/PECAM1/CLDN10/CLDN8/EPHA2/PARD3/CLDN16/OCLN/MICALL2/TJP1/CTNNA1/MARVELD3/CLDN11/GJA1/GRHL2/SNAI1/CLDN3/MARVELD2/POF1B/MPP7/CLDN4/CLDN2/CLDN17
GO:0051781	positive regulation of cell division	68	-0.620335	-2.00282	0.00167785	0.0450109	0.0378264	2972	tags=40%, list=17%, signal=33%	KIF20B/GAREM1/CIT/SVIL/KIF14/TGFB3/BTC/CUL3/CDC6/TGFB2/PDGFD/MAP10/IGF2/FGFR2/PGF/PDGFA/IL1B/KIF23/HTR2B/TGFA/FGF7/IL1A/PTN/PPBP/NKX3-1/EREG/DRD2
GO:0001755	neural crest cell migration	52	-0.577482	-1.7836	0.00169779	0.0450109	0.0378264	2177	tags=40%, list=12%, signal=36%	SEMA3D/SEMA3B/TBX1/EFNB1/SEMA3F/ISL1/SEMA6D/FOLR1/SEMA3E/HIF1A/LAMA5/ERBB4/SOX8/GDNF/SEMA4B/GBX2/HTR2B/SEMA5A/OVOL2/BMP7/EDN3
GO:0050891	multicellular organismal water homeostasis	52	-0.730575	-2.25644	0.00169779	0.0450109	0.0378264	2334	tags=58%, list=13%, signal=50%	ADCY6/CYP4F12/LSR/TMEM79/KDF1/STMN1/GRHL3/FA2H/ABCA12/TFAP2B/AQP2/GRHL1/ATP6V1B1/SFN/HRNR/AQP3/SCNN1A/MET/CFTR/TP63/CLDN4/KRT1/SCNN1B/AQP4/ALOX12B/ALOXE3/MYO5B/FLG2/FLG/SCNN1G
GO:0031424	keratinization	51	-0.856357	-2.63673	0.0017094	0.0450109	0.0378264	1288	tags=75%, list=7%, signal=69%	LCE1B/SPRR2E/LCE1D/LCE4A/LCE1C/LCE1A/EVPL/ABCA12/CERS3/LCE6A/LCE2D/LIPN/LCE2B/SFN/HRNR/LCE1E/PPL/KLK5/CASP14/LCE2C/LCE2A/SPRR2F/IVL/LCE1F/LCE3E/SPRR2D/SPRR2G/TGM1/CNFN/LCE3D/SPRR1B/CDSN/LCE3A/SPRR2A/TGM3/TCHH/SPRR3/LCE3C
GO:0048260	positive regulation of receptor-mediated endocytosis	51	-0.564805	-1.73904	0.0017094	0.0450109	0.0378264	1900	tags=27%, list=11%, signal=25%	HIP1/CCL21/ANGPT1/CLU/C3/NTF3/WNT3A/APLN/GREM1/EGF/SELE/TF/PCSK9/DRD2
GO:0045103	intermediate filament-based process	50	-0.776734	-2.3821	0.00172414	0.0450109	0.0378264	1923	tags=54%, list=11%, signal=48%	PRPH/DST/GFAP/FAM83H/KRT17/EVPL/SYNC/ATP8A2/KRT18/DES/KRT3/PKP2/EVPLL/PPL/KRT6C/KRT14/DSP/PKP1/EPPK1/SYNM/INA/NEFL/TCHH/NEFM/KRT74/KRT71/KRT25
GO:0051785	positive regulation of nuclear division	50	-0.573666	-1.75933	0.00172414	0.0450109	0.0378264	2400	tags=34%, list=14%, signal=29%	BTC/CUL3/HOXA13/IGF1/PRDM7/NUSAP1/LRP5/DLGAP5/IGF2/IL1B/WNT5A/TGFA/EGF/IL1A/EDN3/EREG/EPGN
GO:0045104	intermediate filament cytoskeleton organization	49	-0.774597	-2.36935	0.0017301	0.0450109	0.0378264	1923	tags=53%, list=11%, signal=47%	PRPH/DST/GFAP/FAM83H/KRT17/EVPL/ATP8A2/KRT18/DES/KRT3/PKP2/EVPLL/PPL/KRT6C/KRT14/DSP/PKP1/EPPK1/SYNM/INA/NEFL/TCHH/NEFM/KRT74/KRT71/KRT25
GO:0045604	regulation of epidermal cell differentiation	49	-0.604843	-1.8501	0.0017301	0.0450109	0.0378264	2168	tags=33%, list=12%, signal=29%	FOXC1/DLL1/KDF1/VDR/GRHL2/ABCA12/ERRFI1/GRHL1/SFN/AQP3/SULT2B1/TP63/OVOL2/REG3G/HOXA7/IL20
GO:0030858	positive regulation of epithelial cell differentiation	48	-0.585266	-1.77672	0.00174216	0.0450109	0.0378264	2485	tags=31%, list=14%, signal=27%	NKX6-1/FOXC1/KDF1/PROM1/MESP1/VDR/GDNF/SFN/SULT2B1/CD24/OVOL2/LIF/FOXN1/IL20/PAX6
GO:0061844	antimicrobial humoral immune response mediated by antimicrobial peptide	44	-0.638894	-1.89878	0.0017452	0.0450109	0.0378264	909	tags=43%, list=5%, signal=41%	MUC7/S100A9/CXCL1/SPINK5/DEFB1/CXCL14/KRT6A/PGLYRP4/KLK5/RNASE7/S100A7/REG3G/LTF/CXCL8/PPBP/CXCL6/DEFB4A/CXCL5/S100A12
GO:0042572	retinol metabolic process	45	-0.676708	-2.01726	0.00174825	0.0450109	0.0378264	2245	tags=49%, list=13%, signal=43%	PNPLA4/DGAT2/CYP3A5/CYP2C18/AWAT2/AKR1C3/CYP27C1/LIPE/ALDH1A2/BCO1/TTR/SDR16C5/RPE65/ALDH1A3/RDH12/CYP2C8/CYP1A1/ADH1B/AKR1B10/ADH7/AKR1B15/RDH8
GO:0003156	regulation of animal organ formation	24	-0.700494	-1.88019	0.00175131	0.0450109	0.0378264	1637	tags=38%, list=9%, signal=34%	SPRY1/MESP1/BMP2/WNT3A/GDNF/ROBO1/WNT5A/BMP7/ROBO2
GO:0045109	intermediate filament organization	23	-0.807118	-2.13986	0.00176678	0.0450109	0.0378264	874	tags=48%, list=5%, signal=46%	DES/PKP2/KRT14/DSP/PKP1/EPPK1/NEFL/TCHH/NEFM/KRT71/KRT25
GO:0048596	embryonic camera-type eye morphogenesis	23	-0.716554	-1.89976	0.00176678	0.0450109	0.0378264	1237	tags=39%, list=7%, signal=36%	TBX2/WNT16/WNT5A/ALDH1A3/BMP7/SOX11/TH/STRA6/PAX6
GO:0061436	establishment of skin barrier	25	-0.799354	-2.16324	0.00176678	0.0450109	0.0378264	2089	tags=72%, list=12%, signal=64%	LSR/TMEM79/KDF1/STMN1/GRHL3/FA2H/ABCA12/GRHL1/SFN/HRNR/MET/TP63/CLDN4/KRT1/ALOX12B/ALOXE3/FLG2/FLG
GO:0072132	mesenchyme morphogenesis	47	-0.59968	-1.79386	0.00176678	0.0450109	0.0378264	2342	tags=38%, list=13%, signal=33%	ACTA2/FOXC1/ISL1/BMP2/TGFB2/ACTA1/LEF1/WNT3A/SNAI1/TBX2/HEY1/ACTG2/ROBO1/WNT5A/ACTC1/BMP7/HEYL/ROBO2
GO:0010837	regulation of keratinocyte proliferation	31	-0.747848	-2.08713	0.0017762	0.0450109	0.0378264	2187	tags=52%, list=12%, signal=45%	CASK/KDF1/PTPRK/PRKD1/VDR/FGFR2/SFN/FGF7/TP63/AREG/OVOL2/SLURP1/REG3G/EPPK1/TGM1/CRNN
GO:0045616	regulation of keratinocyte differentiation	31	-0.677539	-1.89091	0.0017762	0.0450109	0.0378264	1342	tags=35%, list=8%, signal=33%	VDR/GRHL2/ABCA12/ERRFI1/GRHL1/AQP3/TP63/OVOL2/REG3G/HOXA7/IL20
GO:0048048	embryonic eye morphogenesis	31	-0.664669	-1.85499	0.0017762	0.0450109	0.0378264	1237	tags=39%, list=7%, signal=36%	RARB/TBX2/EFEMP1/FBN2/WNT16/WNT5A/ALDH1A3/BMP7/SOX11/TH/STRA6/PAX6
GO:0048730	epidermis morphogenesis	31	-0.80848	-2.25634	0.0017762	0.0450109	0.0378264	2009	tags=58%, list=11%, signal=52%	FOXE1/TMEM79/KRT17/FOXQ1/TGFB2/SNAI1/FGFR2/KLF4/FST/FGF7/TP63/NGFR/KLK14/FLG2/TGM3/KRT27/KRT71/KRT25
GO:0003148	outflow tract septum morphogenesis	22	-0.718874	-1.88387	0.00177936	0.0450109	0.0378264	1981	tags=41%, list=11%, signal=36%	SMAD6/TBX1/ISL1/TGFB2/TBX2/FGFR2/ROBO1/ROBO2/NKX2-5
GO:0018149	peptide cross-linking	30	-0.801406	-2.21349	0.00178253	0.0450109	0.0378264	1335	tags=57%, list=8%, signal=52%	TGM5/ANXA1/SPRR2E/EVPL/NDNF/KRT10/KRT1/DSP/IVL/CSTA/TGM1/FLG/SPRR1B/PI3/TGM6/TGM3/SPRR3
GO:0043616	keratinocyte proliferation	42	-0.785498	-2.3067	0.00178253	0.0450109	0.0378264	2195	tags=57%, list=12%, signal=50%	CDH13/CASK/KDF1/PTPRK/PRKD1/VDR/SDR16C5/FGFR2/FST/IRF6/WNT16/SFN/FGF7/TP63/AREG/OVOL2/FERMT1/SLURP1/KLK8/REG3G/EPPK1/TGM1/EREG/CRNN
GO:0086004	regulation of cardiac muscle cell contraction	30	-0.669189	-1.84831	0.00178253	0.0450109	0.0378264	827	tags=33%, list=5%, signal=32%	CAV1/FGF13/PLN/PKP2/JUP/GATA4/DSP/ATP1A2/RYR2/DSC2
GO:0098810	neurotransmitter reuptake	30	-0.665517	-1.83817	0.00178253	0.0450109	0.0378264	1301	tags=33%, list=7%, signal=31%	GDNF/NOS1/SLC6A13/RAB3B/SLC18A1/SLC6A11/ATP1A2/ITGB3/KCNJ10/DRD2
GO:2000637	positive regulation of gene silencing by miRNA	30	-0.645072	-1.78169	0.00178253	0.0450109	0.0378264	2214	tags=20%, list=13%, signal=18%	AJUBA/IL6/EGFR/MYOCD/TRIM71/LIN28A
GO:0060037	pharyngeal system development	21	-0.745762	-1.93021	0.0018018	0.0450109	0.0378264	2203	tags=43%, list=12%, signal=38%	ECE1/TBX1/ISL1/FOLR1/TGFB2/BMP7/EYA1/NKX3-1/NKX2-5
GO:0021983	pituitary gland development	29	-0.694883	-1.90183	0.00181488	0.0450109	0.0378264	1924	tags=31%, list=11%, signal=28%	ISL1/ALDH1A2/ADCYAP1/BMP2/WNT5A/PAX6/DRD2/PITX1/SALL1
GO:0031128	developmental induction	29	-0.703944	-1.92663	0.00181488	0.0450109	0.0378264	1637	tags=38%, list=9%, signal=34%	SPRY1/MESP1/BMP2/WNT3A/SOX8/GDNF/WNT3/ROBO1/WNT5A/ROBO2/SALL1
GO:0045684	positive regulation of epidermis development	26	-0.688819	-1.86509	0.00181818	0.0450109	0.0378264	2168	tags=35%, list=12%, signal=30%	FOXC1/TMEM79/KDF1/VDR/SFN/SULT2B1/OVOL2/KRT10/IL20
GO:0031069	hair follicle morphogenesis	27	-0.800201	-2.1744	0.00182815	0.0450109	0.0378264	2009	tags=56%, list=11%, signal=49%	FOXE1/TMEM79/KRT17/FOXQ1/TGFB2/SNAI1/FGFR2/FST/FGF7/TP63/NGFR/TGM3/KRT27/KRT71/KRT25
GO:0033561	regulation of water loss via skin	27	-0.775993	-2.10862	0.00182815	0.0450109	0.0378264	2089	tags=67%, list=12%, signal=59%	LSR/TMEM79/KDF1/STMN1/GRHL3/FA2H/ABCA12/GRHL1/SFN/HRNR/MET/TP63/CLDN4/KRT1/ALOX12B/ALOXE3/FLG2/FLG
GO:0001759	organ induction	20	-0.730176	-1.87212	0.0018315	0.0450109	0.0378264	1637	tags=40%, list=9%, signal=36%	SPRY1/MESP1/BMP2/WNT3A/GDNF/ROBO1/WNT5A/ROBO2
GO:0010002	cardioblast differentiation	17	-0.794411	-1.97744	0.00183486	0.0450109	0.0378264	2571	tags=65%, list=15%, signal=55%	TBX5/PRICKLE1/ISL1/TGFB2/WNT3A/TBX2/NRG1/MYOCD/GREM1/GATA4/NKX2-5
GO:0010838	positive regulation of keratinocyte proliferation	11	-0.901419	-2.01829	0.00184162	0.0450109	0.0378264	694	tags=55%, list=4%, signal=52%	FGF7/TP63/AREG/REG3G/TGM1/CRNN
GO:0009954	proximal/distal pattern formation	28	-0.730853	-1.99213	0.00184502	0.0450109	0.0378264	2492	tags=57%, list=14%, signal=49%	OSR1/HOXC9/HOXA10/CHSY1/IRX2/IRX1/HOXD10/LRP4/DLL1/ALDH1A2/DLX2/HOXA9/EN1/TP63/GREM1/HOXB9
GO:0019731	antibacterial humoral response	28	-0.690979	-1.88344	0.00184502	0.0450109	0.0378264	1596	tags=54%, list=9%, signal=49%	WFDC2/KLK7/SFTPD/WFDC5/SPINK5/DEFB1/WFDC10B/KLK5/RNASE7/LTF/TF/SLPI/PI3/WFDC12/DMBT1
GO:0051580	regulation of neurotransmitter uptake	14	-0.819284	-1.94034	0.00184843	0.0450109	0.0378264	1835	tags=50%, list=10%, signal=45%	GFAP/GDNF/NOS1/RAB3B/ATP1A2/ITGB3/DRD2
GO:0003334	keratinocyte development	13	-0.804559	-1.87754	0.00185874	0.0450109	0.0378264	3392	tags=77%, list=19%, signal=62%	PLEC/FOSL2/FLNB/KDF1/IFT74/EXPH5/PALLD/ABCA12/SFN/CDSN
GO:0002934	desmosome organization	10	-0.849154	-1.84192	0.00187617	0.0450109	0.0378264	1227	tags=80%, list=7%, signal=74%	PRKCA/GRHL1/NECTIN1/PERP/PKP2/PKP3/JUP/DSP
GO:0110096	cellular response to aldehyde	12	-0.787936	-1.80069	0.00187617	0.0450109	0.0378264	549	tags=33%, list=3%, signal=32%	RDH12/SCNN1B/AKR1B10/SCNN1G
GO:1903800	positive regulation of production of miRNAs involved in gene silencing by miRNA	12	-0.820681	-1.87552	0.00187617	0.0450109	0.0378264	1439	tags=33%, list=8%, signal=31%	IL6/EGFR/MYOCD/LIN28A
GO:2000826	regulation of heart morphogenesis	10	-0.821722	-1.78241	0.00187617	0.0450109	0.0378264	1610	tags=60%, list=9%, signal=55%	MESP1/BMP2/WNT3A/ROBO1/WNT5A/ROBO2
GO:0002291	T cell activation via T cell receptor contact with antigen bound to MHC molecule on antigen presenting cell	10	0.835913	1.87949	0.0021322	0.0450109	0.0378264	1033	tags=60%, list=6%, signal=57%	HAVCR2/HLA-DMB/LGALS9/APBB1IP/ITGAL/LILRB1
GO:0034154	toll-like receptor 7 signaling pathway	10	0.836398	1.88058	0.0021322	0.0450109	0.0378264	1111	tags=70%, list=6%, signal=66%	LILRA4/SCIMP/HAVCR2/TLR7/PIK3AP1/PTPN22/UNC93B1
GO:0002517	T cell tolerance induction	13	0.811609	1.9462	0.00215517	0.0450109	0.0378264	1903	tags=54%, list=11%, signal=48%	LILRB4/CD3E/ICOS/LILRB2/CBLB/HLA-G/IL2RA
GO:0043374	CD8-positive, alpha-beta T cell differentiation	13	0.806569	1.93411	0.00215517	0.0450109	0.0378264	2992	tags=77%, list=17%, signal=64%	LILRB4/TOX/SOCS1/EOMES/NCKAP1L/TNFSF8/IRF1/RUNX3/GPR18/BCL2
GO:0002501	peptide antigen assembly with MHC protein complex	16	0.88536	2.24958	0.00215983	0.0450109	0.0378264	1073	tags=75%, list=6%, signal=71%	HLA-DQA1/HLA-DOA/HLA-DQA2/HLA-DQB1/HLA-DPA1/HLA-DMB/HLA-DPB1/HLA-DRB1/HLA-DRA/HLA-DMA/HLA-DOB/HLA-DQB2
GO:0002643	regulation of tolerance induction	16	0.791651	2.01148	0.00215983	0.0450109	0.0378264	1903	tags=56%, list=11%, signal=50%	LILRB4/HAVCR2/CD3E/CD274/LILRB2/FOXJ1/CBLB/HLA-G/IL2RA
GO:0045591	positive regulation of regulatory T cell differentiation	16	0.83996	2.13423	0.00215983	0.0450109	0.0378264	779	tags=56%, list=4%, signal=54%	CR1/IL4I1/IFNG/LILRB4/HLA-DRB1/HLA-DRA/LGALS9/SOCS1/LILRB2
GO:0002399	MHC class II protein complex assembly	14	0.911201	2.2388	0.0021692	0.0450109	0.0378264	1073	tags=86%, list=6%, signal=81%	HLA-DQA1/HLA-DOA/HLA-DQA2/HLA-DQB1/HLA-DPA1/HLA-DMB/HLA-DPB1/HLA-DRB1/HLA-DRA/HLA-DMA/HLA-DOB/HLA-DQB2
GO:0002503	peptide antigen assembly with MHC class II protein complex	14	0.911201	2.2388	0.0021692	0.0450109	0.0378264	1073	tags=86%, list=6%, signal=81%	HLA-DQA1/HLA-DOA/HLA-DQA2/HLA-DQB1/HLA-DPA1/HLA-DMB/HLA-DPB1/HLA-DRB1/HLA-DRA/HLA-DMA/HLA-DOB/HLA-DQB2
GO:0043922	negative regulation by host of viral transcription	14	0.81919	2.01273	0.0021692	0.0450109	0.0378264	189	tags=21%, list=1%, signal=21%	CCL4/CCL3/CCL5
GO:0002717	positive regulation of natural killer cell mediated immunity	28	0.740534	2.16304	0.00217391	0.0450109	0.0378264	1660	tags=57%, list=9%, signal=52%	KIR2DL4/LAG3/KLRD1/IL12A/KLRK1/HLA-F/NCR3/CD226/SLAMF6/SH2D1B/SH2D1A/HLA-E/VAV1/KLRC2/CRTAM/HLA-G
GO:0031342	negative regulation of cell killing	28	0.689577	2.0142	0.00217391	0.0450109	0.0378264	1660	tags=54%, list=9%, signal=49%	KIR2DL4/KLRD1/HAVCR2/FCGR2B/CLEC12B/KLRC1/LGALS9/HLA-F/NCKAP1L/HLA-E/LILRB1/ARRB2/SERPINB9/CEACAM1/HLA-G
GO:0032607	interferon-alpha production	28	0.703296	2.05427	0.00217391	0.0450109	0.0378264	641	tags=25%, list=4%, signal=24%	LILRA4/IL10/TLR8/HAVCR2/MMP12/IRF5/TLR7
GO:0032647	regulation of interferon-alpha production	28	0.703296	2.05427	0.00217391	0.0450109	0.0378264	641	tags=25%, list=4%, signal=24%	LILRA4/IL10/TLR8/HAVCR2/MMP12/IRF5/TLR7
GO:0045066	regulatory T cell differentiation	28	0.832131	2.43058	0.00217391	0.0450109	0.0378264	1660	tags=64%, list=9%, signal=58%	PLA2G2D/LAG3/CR1/IL4I1/IFNG/LILRB4/TOX/HLA-DRB1/HLA-DRA/LGALS9/TNFSF4/CTLA4/SOCS1/LILRB2/CD28/IRF1/FUT7/HLA-G
GO:0002396	MHC protein complex assembly	17	0.867888	2.23986	0.00218818	0.0450109	0.0378264	1415	tags=76%, list=8%, signal=70%	HLA-DQA1/HLA-DOA/HLA-DQA2/HLA-DQB1/HLA-DPA1/HLA-DMB/HLA-DPB1/HLA-DRB1/HLA-DRA/HLA-DMA/HLA-DOB/HLA-DQB2/TAPBP
GO:0048245	eosinophil chemotaxis	17	0.763745	1.97108	0.00218818	0.0450109	0.0378264	189	tags=41%, list=1%, signal=41%	CCL4/CCL3/CCL7/CCL8/CCL24/CCL26/CCL5
GO:0002418	immune response to tumor cell	20	0.729888	1.98109	0.00219298	0.0450109	0.0378264	2380	tags=55%, list=13%, signal=48%	IL4I1/PRF1/HAVCR2/HLA-DRB1/IL12A/CD274/CD226/CRTAM/CEACAM1/MR1/HLA-A
GO:0002577	regulation of antigen processing and presentation	20	0.74957	2.03451	0.00219298	0.0450109	0.0378264	2507	tags=65%, list=14%, signal=56%	HLA-DOA/TREM2/SLC11A1/FCGR2B/CD68/HLA-DOB/LILRB2/WAS/CD74/PYCARD/NOD2/NOD1/TAPBPL
GO:0032816	positive regulation of natural killer cell activation	20	0.761565	2.06706	0.00219298	0.0450109	0.0378264	3196	tags=65%, list=18%, signal=53%	TOX/IL15/TYROBP/IL12A/HLA-F/HLA-E/KLRC2/IL15RA/BLOC1S3/TICAM1/LAMP1/IL23A/AXL
GO:0046641	positive regulation of alpha-beta T cell proliferation	20	0.768301	2.08535	0.00219298	0.0450109	0.0378264	3001	tags=70%, list=17%, signal=58%	XCL1/CD3E/LGALS9/TNFSF4/EBI3/CD28/CCR2/HLA-E/PTPN22/RASAL3/HLA-A/PTPRC/SYK/IL23A
GO:0019886	antigen processing and presentation of exogenous peptide antigen via MHC class II	27	0.83503	2.42926	0.0021978	0.0450109	0.0378264	1321	tags=67%, list=7%, signal=62%	HLA-DQA1/HLA-DOA/HLA-DQA2/HLA-DQB1/IFI30/CTSS/HLA-DPA1/HLA-DMB/HLA-DPB1/HLA-DRB1/FCGR2B/HLA-DRA/HLA-DMA/CTSD/HLA-DOB/HLA-DQB2/LGMN/CD74
GO:0045953	negative regulation of natural killer cell mediated cytotoxicity	18	0.811213	2.10312	0.00220751	0.0450109	0.0378264	1660	tags=72%, list=9%, signal=65%	KIR2DL4/KLRD1/HAVCR2/CLEC12B/KLRC1/LGALS9/HLA-F/HLA-E/LILRB1/ARRB2/SERPINB9/CEACAM1/HLA-G
GO:0036037	CD8-positive, alpha-beta T cell activation	26	0.783113	2.25012	0.00221239	0.0450109	0.0378264	2992	tags=73%, list=17%, signal=61%	LILRB4/XCL1/CLEC4A/TOX/CD274/SOCS1/EOMES/NCKAP1L/WDFY4/TNFSF8/IRF1/HLA-E/LILRB1/PTPN22/CRTAM/RUNX3/HLA-A/GPR18/BCL2
GO:0001773	myeloid dendritic cell activation	29	0.697633	2.04015	0.00221729	0.0450109	0.0378264	1485	tags=41%, list=8%, signal=38%	CSF2/DCSTAMP/IL10/HAVCR2/UBD/SPI1/BATF2/BATF/CD2/TSPAN32/BATF3/PYCARD
GO:0002495	antigen processing and presentation of peptide antigen via MHC class II	29	0.833343	2.43702	0.00221729	0.0450109	0.0378264	1485	tags=69%, list=8%, signal=63%	HLA-DQA1/HLA-DOA/TREM2/HLA-DQA2/HLA-DQB1/IFI30/CTSS/HLA-DPA1/HLA-DMB/HLA-DPB1/HLA-DRB1/FCGR2B/HLA-DRA/HLA-DMA/CTSD/HLA-DOB/HLA-DQB2/LGMN/CD74/PYCARD
GO:0043372	positive regulation of CD4-positive, alpha-beta T cell differentiation	29	0.712406	2.08335	0.00221729	0.0450109	0.0378264	1938	tags=48%, list=11%, signal=43%	IFNG/CD80/HLA-DRB1/HLA-DRA/IL12RB1/LGALS9/TNFSF4/SOCS1/NCKAP1L/SASH3/NLRP3/CD86/CD83/HLX
GO:0045577	regulation of B cell differentiation	29	0.681738	1.99367	0.00221729	0.0450109	0.0378264	1052	tags=38%, list=6%, signal=36%	CR1/IL4I1/IL10/NFAM1/SLAMF8/CD27/FCRL3/NCKAP1L/MIR17HG/IKZF3/PTPN6
GO:0002716	negative regulation of natural killer cell mediated immunity	19	0.80492	2.13624	0.00222222	0.0450109	0.0378264	1660	tags=68%, list=9%, signal=62%	KIR2DL4/KLRD1/HAVCR2/CLEC12B/KLRC1/LGALS9/HLA-F/HLA-E/LILRB1/ARRB2/SERPINB9/CEACAM1/HLA-G
GO:2001185	regulation of CD8-positive, alpha-beta T cell activation	19	0.791808	2.10144	0.00222222	0.0450109	0.0378264	2380	tags=63%, list=13%, signal=55%	LILRB4/XCL1/CD274/SOCS1/NCKAP1L/IRF1/HLA-E/LILRB1/PTPN22/CRTAM/RUNX3/HLA-A
GO:0072677	eosinophil migration	21	0.754137	2.06385	0.00223714	0.0450109	0.0378264	1402	tags=52%, list=8%, signal=48%	CCL4/CCL3/CCL7/CCL8/CCL24/CCL26/CCL5/CD300A/PTGER4/SCG2/ADAM8
GO:0042088	T-helper 1 type immune response	40	0.622901	1.93474	0.00224215	0.0450109	0.0378264	932	tags=30%, list=5%, signal=28%	IL27/CD80/HAVCR2/SLC11A1/XCL1/HLA-DRB1/IL18BP/IL12RB1/TNFSF4/EBI3/SPN/CCR2
GO:0042269	regulation of natural killer cell mediated cytotoxicity	40	0.763595	2.37173	0.00224215	0.0450109	0.0378264	1660	tags=60%, list=9%, signal=54%	KIR2DL4/LAG3/KLRD1/HAVCR2/CLEC12B/KLRC1/IL12A/KLRK1/LGALS9/PIK3R6/HLA-F/NCR3/CD226/SLAMF6/SH2D1A/HLA-E/VAV1/LILRB1/KLRC2/ARRB2/SERPINB9/CRTAM/CEACAM1/HLA-G
GO:0002861	regulation of inflammatory response to antigenic stimulus	37	0.630798	1.92804	0.00224719	0.0450109	0.0378264	1812	tags=43%, list=10%, signal=39%	PLA2G2D/IL10/TREM2/FGR/HLA-DRB1/FCGR2B/NLRP6/HCK/TNF/CD28/HLA-E/LTA/GPX1/LYN/FUT7/NOD2
GO:0032735	positive regulation of interleukin-12 production	37	0.63665	1.94593	0.00224719	0.0450109	0.0378264	3001	tags=46%, list=17%, signal=38%	SCIMP/IFNG/CLEC7A/IRF5/LGALS9/TNFSF4/LAPTM5/CD40/IRF1/IRF8/CD40LG/HLA-G/NOD2/LTB/SYK/TLR4/IL23A
GO:0001913	T cell mediated cytotoxicity	42	0.708003	2.20904	0.00226757	0.0450109	0.0378264	2595	tags=60%, list=15%, signal=51%	PRF1/KLRD1/XCL1/HLA-DRB1/FCGR2B/HLA-DRA/CD1B/KLRC1/IL12A/IL12RB1/HLA-F/GZMM/CTSC/NCKAP1L/HLA-E/LILRB1/RIPK3/CD1D/CEACAM1/HLA-G/CD1E/MR1/HLA-A/PTPRC/CD1A
GO:0002714	positive regulation of B cell mediated immunity	36	0.629701	1.90907	0.00226757	0.0450109	0.0378264	2785	tags=44%, list=16%, signal=38%	TREM2/XCL1/TBX21/TNFSF4/TNF/TNFSF13/CD226/CD28/CD40/HLA-E/LTA/NOD2/C17orf99/TFRC/PTPRC/FCER2
GO:0002891	positive regulation of immunoglobulin mediated immune response	36	0.629701	1.90907	0.00226757	0.0450109	0.0378264	2785	tags=44%, list=16%, signal=38%	TREM2/XCL1/TBX21/TNFSF4/TNF/TNFSF13/CD226/CD28/CD40/HLA-E/LTA/NOD2/C17orf99/TFRC/PTPRC/FCER2
GO:0032715	negative regulation of interleukin-6 production	42	0.600114	1.87241	0.00226757	0.0450109	0.0378264	3250	tags=60%, list=18%, signal=49%	NLRP12/IL10/LILRB4/HAVCR2/CD84/TNF/NCKAP1L/C5AR2/BPI/C1QTNF3/PTPN6/PTPN22/ARRB2/CD200R1/ARRB1/FOXJ1/GBA/KLF2/SYT11/SLAMF1/GHRL/HGF/TLR4/INPP5D/IRAK3
GO:0045730	respiratory burst	30	0.718813	2.10583	0.00226757	0.0450109	0.0378264	2304	tags=60%, list=13%, signal=52%	NCF1/TREM2/SLC11A1/CLEC7A/PIK3CG/SLAMF8/HCK/CYBB/NCF4/NCF2/CYBA/MPO/RAC2/JCHAIN/NOXA1/GRN/CD52/PIK3CD
GO:0001774	microglial cell activation	41	0.61068	1.90385	0.00227273	0.0450109	0.0378264	2762	tags=46%, list=16%, signal=39%	CCL3/IFNG/TREM2/TTBK1/C1QA/ITGB2/TYROBP/CST7/TNF/ITGAM/CTSC/C5AR1/FPR2/STAP1/GRN/SYT11/PTPRC/CX3CR1/AIF1
GO:1900016	negative regulation of cytokine production involved in inflammatory response	22	0.725283	2.00126	0.00227273	0.0450109	0.0378264	1548	tags=45%, list=9%, signal=42%	TREM2/LILRB4/APOD/ABCD2/IL1R2/ADCY7/MIR93/PYCARD/MIR221/MEFV
GO:0002504	antigen processing and presentation of peptide or polysaccharide antigen via MHC class II	31	0.815387	2.40227	0.0022779	0.0450109	0.0378264	1485	tags=65%, list=8%, signal=59%	HLA-DQA1/HLA-DOA/TREM2/HLA-DQA2/HLA-DQB1/IFI30/CTSS/HLA-DPA1/HLA-DMB/HLA-DPB1/HLA-DRB1/FCGR2B/HLA-DRA/HLA-DMA/CTSD/HLA-DOB/HLA-DQB2/LGMN/CD74/PYCARD
GO:0001914	regulation of T cell mediated cytotoxicity	34	0.733271	2.19331	0.00228311	0.0450109	0.0378264	2595	tags=65%, list=15%, signal=55%	KLRD1/XCL1/HLA-DRB1/FCGR2B/HLA-DRA/CD1B/KLRC1/IL12A/IL12RB1/HLA-F/NCKAP1L/HLA-E/LILRB1/RIPK3/CD1D/CEACAM1/HLA-G/CD1E/MR1/HLA-A/PTPRC/CD1A
GO:0002478	antigen processing and presentation of exogenous peptide antigen	35	0.806214	2.42732	0.00228833	0.0450109	0.0378264	1321	tags=63%, list=7%, signal=58%	HLA-DQA1/HLA-DOA/HLA-DQA2/HLA-DQB1/IFI30/CTSS/CLEC4A/HLA-DPA1/HLA-DMB/HLA-DPB1/HLA-DRB1/FCGR2B/HLA-DRA/TAP1/HLA-F/HLA-DMA/CTSD/HLA-DOB/HLA-E/HLA-DQB2/LGMN/CD74
GO:2000516	positive regulation of CD4-positive, alpha-beta T cell activation	35	0.687293	2.06928	0.00228833	0.0450109	0.0378264	1938	tags=43%, list=11%, signal=38%	IFNG/CD80/XCL1/HLA-DRB1/HLA-DRA/IL12RB1/LGALS9/TNFSF4/SOCS1/NCKAP1L/SASH3/NLRP3/CD86/CD83/HLX
GO:0002507	tolerance induction	25	0.743276	2.10229	0.00229358	0.0450109	0.0378264	1903	tags=56%, list=11%, signal=50%	LILRB4/HAVCR2/CD3E/ICOS/LGALS9/CD274/CCR4/LILRB2/HLA-E/LYN/FOXJ1/CBLB/HLA-G/IL2RA
GO:0043370	regulation of CD4-positive, alpha-beta T cell differentiation	47	0.65923	2.10302	0.00229358	0.0450109	0.0378264	2032	tags=38%, list=12%, signal=34%	IL27/IFNG/CD80/TNFSF18/HLA-DRB1/TBX21/HLA-DRA/IL12RB1/LGALS9/TNFSF4/SOCS1/NCKAP1L/SASH3/NLRP3/CD86/CD83/HLX/RUNX3
GO:0045589	regulation of regulatory T cell differentiation	25	0.82951	2.3462	0.00229358	0.0450109	0.0378264	948	tags=56%, list=5%, signal=53%	LAG3/CR1/IL4I1/IFNG/LILRB4/HLA-DRB1/HLA-DRA/LGALS9/TNFSF4/CTLA4/SOCS1/LILRB2/CD28/IRF1
GO:0045954	positive regulation of natural killer cell mediated cytotoxicity	23	0.755648	2.09423	0.00229358	0.0450109	0.0378264	1416	tags=57%, list=8%, signal=52%	LAG3/KLRD1/IL12A/KLRK1/HLA-F/NCR3/CD226/SLAMF6/SH2D1A/HLA-E/VAV1/KLRC2/CRTAM
GO:0031295	T cell costimulation	43	0.680134	2.13016	0.00230947	0.0450109	0.0378264	2006	tags=51%, list=11%, signal=45%	LILRB4/CD80/CD3E/ICOS/KLRK1/CD274/TNFSF4/LILRB2/CD28/LCK/PDCD1LG2/VAV1/PTPN6/TMIGD2/LYN/HHLA2/EFNB3/CD5/CD86/CD40LG/TNFSF13B/TNFRSF14
GO:0001911	negative regulation of leukocyte mediated cytotoxicity	24	0.751859	2.10111	0.00232019	0.0450109	0.0378264	1660	tags=62%, list=9%, signal=57%	KIR2DL4/KLRD1/HAVCR2/FCGR2B/CLEC12B/KLRC1/LGALS9/HLA-F/NCKAP1L/HLA-E/LILRB1/ARRB2/SERPINB9/CEACAM1/HLA-G
GO:0001916	positive regulation of T cell mediated cytotoxicity	24	0.726695	2.03079	0.00232019	0.0450109	0.0378264	2595	tags=62%, list=15%, signal=53%	XCL1/HLA-DRB1/HLA-DRA/CD1B/IL12A/IL12RB1/HLA-F/HLA-E/CD1D/HLA-G/CD1E/MR1/HLA-A/PTPRC/CD1A
GO:0030225	macrophage differentiation	45	0.587349	1.85265	0.00232558	0.0450109	0.0378264	1303	tags=31%, list=7%, signal=29%	CSF2/IFNG/C1QC/HLA-DRB1/CEBPE/IL15/CD4/SPI1/CSF1R/MMP9/IL31RA/CEBPA/NRROS/CSF1
GO:0031294	lymphocyte costimulation	45	0.667233	2.10462	0.00232558	0.0450109	0.0378264	2006	tags=49%, list=11%, signal=43%	LILRB4/CD80/CD3E/ICOS/KLRK1/CD274/TNFSF4/LILRB2/CD28/LCK/PDCD1LG2/VAV1/PTPN6/TMIGD2/LYN/HHLA2/EFNB3/CD5/CD86/CD40LG/TNFSF13B/TNFRSF14
GO:0002639	positive regulation of immunoglobulin production	44	0.55665	1.75127	0.002331	0.0450109	0.0378264	3161	tags=39%, list=18%, signal=32%	IL10/XCL1/TBX21/TNFSF4/TNFSF13/SASH3/CD28/CD40/HLA-E/CD86/EPHB2/MZB1/C17orf99/TFRC/PTPRC/TNFRSF4/EXOSC6
GO:0002715	regulation of natural killer cell mediated immunity	44	0.739446	2.32636	0.002331	0.0450109	0.0378264	1660	tags=57%, list=9%, signal=52%	KIR2DL4/LAG3/KLRD1/HAVCR2/CLEC12B/KLRC1/IL12A/KLRK1/LGALS9/PIK3R6/HLA-F/NCR3/CD226/SLAMF6/SH2D1B/SH2D1A/HLA-E/VAV1/LILRB1/KLRC2/ARRB2/SERPINB9/CRTAM/CEACAM1/HLA-G
GO:0006968	cellular defense response	44	0.666057	2.09548	0.002331	0.0450109	0.0378264	1305	tags=45%, list=7%, signal=42%	KIR2DL4/PRF1/NCF1/CD300C/TYROBP/CD5L/LSP1/SPN/NCF2/CLEC5A/LILRB2/CXCL9/CCR2/KLRG1/SH2D1A/ITK/CCR5/KLRC2/C5AR1/DCDC2
GO:0019884	antigen processing and presentation of exogenous antigen	44	0.755005	2.37532	0.002331	0.0450109	0.0378264	1321	tags=55%, list=7%, signal=51%	HLA-DQA1/HLA-DOA/HLA-DQA2/HLA-DQB1/IFI30/CTSS/CLEC4A/HLA-DPA1/HLA-DMB/HLA-DPB1/HLA-DRB1/FCGR2B/HLA-DRA/CD1B/TAP1/HLA-F/HLA-DMA/CTSD/HLA-DOB/HLA-E/HLA-DQB2/LGMN/CD1D/CD74
GO:0097028	dendritic cell differentiation	44	0.640532	2.01517	0.002331	0.0450109	0.0378264	1660	tags=41%, list=9%, signal=37%	CSF2/DCSTAMP/TREM2/UBD/FCGR2B/LGALS9/SPI1/BATF2/LILRB2/TRPM2/LILRB1/TMEM176B/LYN/IRF8/BATF/BATF3/TMEM176A/HLA-G
GO:0001961	positive regulation of cytokine-mediated signaling pathway	46	0.562146	1.77486	0.00233645	0.0450109	0.0378264	3196	tags=43%, list=18%, signal=36%	CD300LF/TREM2/MMP12/LAPTM5/ZBP1/CXCR4/C1QTNF4/CSF1/CD74/GFI1/PARP14/AGPAT2/NLRC5/IL7/TRIM6/AGPAT1/IKBKE/TRIM32/IRF7/AXL
GO:0032814	regulation of natural killer cell activation	33	0.681843	2.02204	0.00233645	0.0450109	0.0378264	3196	tags=52%, list=18%, signal=42%	HAVCR2/FGR/TOX/IL15/TYROBP/IL12A/HLA-F/HLA-E/PTPN22/KLRC2/IL15RA/BLOC1S3/TICAM1/LAMP1/IL23A/PGLYRP1/AXL
GO:0045058	T cell selection	46	0.618196	1.95183	0.00233645	0.0450109	0.0378264	3877	tags=61%, list=22%, signal=48%	TNFSF18/TOX/CD3E/TBX21/IL15/CD4/CD3G/IL12RB1/LY9/SPN/SLAMF6/CD28/BATF/CD1D/CD74/CD3D/PTPRC/SYK/CARD11/DOCK2/BCL2/IL23A/CTSL/PTPN2/ZAP70/FOXP3/IL6R/IRF4
GO:0046638	positive regulation of alpha-beta T cell differentiation	46	0.627614	1.98157	0.00233645	0.0450109	0.0378264	2671	tags=41%, list=15%, signal=35%	IFNG/LILRB4/CD80/HLA-DRB1/HLA-DRA/IL12RB1/LGALS9/TNFSF4/SOCS1/NCKAP1L/SASH3/NLRP3/CD86/CD83/HLX/RUNX3/MYB/ADA/SYK
GO:0002347	response to tumor cell	32	0.675849	1.98967	0.00234742	0.0450109	0.0378264	2581	tags=53%, list=15%, signal=45%	IL4I1/PRF1/HAVCR2/HLA-DRB1/IL12A/ABI3/CD274/SPI1/CD226/LAPTM5/CRTAM/CEACAM1/DAPK1/PLK5/MR1/HLA-A/TXNIP
GO:0036336	dendritic cell migration	32	0.703752	2.07182	0.00234742	0.0450109	0.0378264	1129	tags=47%, list=6%, signal=44%	NLRP12/TNFSF18/CCR1/CCL5/PIK3CG/ALOX5/SLAMF8/IL12A/LGALS9/ASB2/SPI1/TRPM2/CXCR4/CCR2/CCR5
GO:0001912	positive regulation of leukocyte mediated cytotoxicity	49	0.666635	2.1264	0.00235849	0.0450109	0.0378264	2595	tags=59%, list=15%, signal=51%	LAG3/KLRD1/XCL1/HLA-DRB1/HLA-DRA/TYROBP/CD1B/IL12A/KLRK1/IL12RB1/HLA-F/SPI1/NCR3/ITGAM/CD226/SLAMF6/SH2D1A/HLA-E/VAV1/KLRC2/CD1D/CRTAM/HLA-G/STAP1/CD1E/MR1/HLA-A/PTPRC/CD1A
GO:0002707	negative regulation of lymphocyte mediated immunity	50	0.664446	2.13758	0.00236967	0.0450109	0.0378264	1812	tags=48%, list=10%, signal=43%	KIR2DL4/CR1L/CR1/IL4I1/LILRB4/KLRD1/HAVCR2/XCL1/FCGR2B/TBX21/CLEC12B/KLRC1/LGALS9/HLA-F/NCKAP1L/HLA-E/LILRB1/PTPN6/ARRB2/SERPINB9/CEACAM1/FOXJ1/HLA-G/NOD2
GO:0002711	positive regulation of T cell mediated immunity	50	0.567695	1.82633	0.00236967	0.0450109	0.0378264	3075	tags=44%, list=17%, signal=36%	XCL1/HLA-DRB1/HLA-DRA/CD1B/IL12A/IL12RB1/TNFSF4/HLA-F/SASH3/HLA-E/NLRP3/CD1D/HLA-G/CD1E/SLAMF1/MR1/HLA-A/PTPRC/CD1A/IL23A/RSAD2/FZD5
GO:0002823	negative regulation of adaptive immune response based on somatic recombination of immune receptors built from immunoglobulin superfamily domains	50	0.612029	1.96895	0.00236967	0.0450109	0.0378264	1812	tags=40%, list=10%, signal=36%	CR1L/CR1/IL4I1/LILRB4/KLRD1/HAVCR2/TNFSF18/XCL1/FCGR2B/TBX21/KLRC1/TNFSF4/HLA-F/NCKAP1L/LILRB1/PTPN6/CEACAM1/FOXJ1/HLA-G/NOD2
GO:0043030	regulation of macrophage activation	53	0.547836	1.77911	0.00240385	0.0450109	0.0378264	1321	tags=30%, list=7%, signal=28%	CCL3/HAMP/IL10/TREM2/HAVCR2/TTBK1/VSIG4/FCGR2B/CD84/CST7/CTSC/BPI/IL31RA/NR1H3/CEBPA/CD74
GO:0048247	lymphocyte chemotaxis	52	0.603328	1.95	0.00242131	0.0450109	0.0378264	1113	tags=40%, list=6%, signal=38%	CCL18/CCL3L3/CCL4/CCL3/CCL7/CCL8/CCL24/CCL26/CCL5/XCL1/PIK3CG/XCL2/CXCL10/KLRK1/CXCR3/CXCL16/CCL22/CXCL11/CCL23/CCR2/HSD3B7
GO:0070227	lymphocyte apoptotic process	67	0.523902	1.79367	0.00246305	0.0450109	0.0378264	1402	tags=24%, list=8%, signal=22%	PDCD1/PTCRA/FASLG/IL10/CCL5/CD3G/LGALS9/CD274/CD27/IDO1/MIR17HG/RAG1/LYN/RIPK3/CD74/ADAM8
GO:0002292	T cell differentiation involved in immune response	69	0.531121	1.83915	0.00246914	0.0450109	0.0378264	1545	tags=26%, list=9%, signal=24%	IL27/IFNG/CD80/TNFSF18/HLA-DRB1/TBX21/HLA-DRA/IL12RB1/LGALS9/TNFSF4/LY9/EOMES/SPN/SLAMF6/PTGER4/NLRP3/BATF/CD86
GO:0002228	natural killer cell mediated immunity	65	0.670022	2.26696	0.00248756	0.0450109	0.0378264	1660	tags=43%, list=9%, signal=39%	KIR2DL4/LAG3/GZMB/KLRD1/HAVCR2/CLEC12B/KLRC1/IL12A/KLRK1/LGALS9/PIK3R6/HLA-F/NCR3/CORO1A/CD226/SLAMF6/SH2D1B/SH2D1A/HLA-E/VAV1/LILRB1/PTPN6/KLRC2/ARRB2/SERPINB9/CRTAM/CEACAM1/HLA-G
GO:0002637	regulation of immunoglobulin production	65	0.527358	1.78427	0.00248756	0.0450109	0.0378264	2582	tags=35%, list=15%, signal=30%	CR1/IL10/XCL1/FCGR2B/TBX21/TNFSF4/TNF/TNFSF13/FCRL3/SASH3/CD28/CD40/HLA-E/CD22/CGAS/CD86/CD40LG/EPHB2/MZB1/SLC15A4/C17orf99/TFRC/PTPRC
GO:0030101	natural killer cell activation	65	0.577739	1.95473	0.00248756	0.0450109	0.0378264	3196	tags=46%, list=18%, signal=38%	HAVCR2/CD244/FGR/TOX/IL15/TYROBP/IL12A/KLRK1/HLA-F/NCR3/IL21R/CORO1A/HLA-E/PTPN22/KLRC2/CD2/IL15RA/ELF4/SLAMF7/PIK3CD/SLAMF1/BLOC1S3/PTPRC/TICAM1/LAMP1/IL23A/SNX27/UNC13D/PGLYRP1/AXL
GO:0032729	positive regulation of interferon-gamma production	65	0.666544	2.25519	0.00248756	0.0450109	0.0378264	1485	tags=45%, list=8%, signal=41%	IL27/TLR8/HAVCR2/SLC11A1/CD244/HLA-DPA1/HLA-DPB1/CD3E/CLEC7A/IL12A/IL12RB1/LGALS9/TNFSF4/EBI3/TNF/CD14/CD226/TLR7/SLAMF6/SASH3/CCR2/LILRB1/LTA/PTPN22/BTN3A1/IRF8/CD2/CRTAM/PYCARD
GO:0045824	negative regulation of innate immune response	66	0.563313	1.91204	0.00249377	0.0450109	0.0378264	1913	tags=36%, list=11%, signal=33%	KIR2DL4/CR1/KLRD1/HAVCR2/MMP12/VSIG4/CLEC12B/SLAMF8/KLRC1/LGALS9/SERPING1/HLA-F/HLA-E/NR1H3/LILRB1/ARRB2/SERPINB9/OAS1/CEACAM1/PARP14/TRIM21/HLA-G/ISG15/NLRC5
GO:0002548	monocyte chemotaxis	57	0.593396	1.93911	0.0025	0.0450109	0.0378264	1339	tags=40%, list=8%, signal=37%	CCL18/CCL3L3/CCL4/CCL3/CCL7/CCL8/CCL24/CCL26/TNFSF18/CCR1/CCL5/XCL1/PTPRO/XCL2/SLAMF8/CXCL10/CCL22/PLA2G7/CCL23/CCR2/LGMN/LYN/FPR2
GO:0002704	negative regulation of leukocyte mediated immunity	60	0.630388	2.09327	0.0025	0.0450109	0.0378264	1906	tags=50%, list=11%, signal=45%	KIR2DL4/CR1L/CR1/IL4I1/LILRB4/KLRD1/HAVCR2/XCL1/FCGR2B/TBX21/CLEC12B/KLRC1/LGALS9/CD84/HLA-F/SPI1/CD300A/NCKAP1L/CCR2/HLA-E/LILRB1/PTPN6/ARRB2/SERPINB9/CEACAM1/FOXJ1/BST2/HLA-G/NOD2/HMOX1
GO:0032615	interleukin-12 production	57	0.658757	2.1527	0.0025	0.0450109	0.0378264	3001	tags=51%, list=17%, signal=42%	SCIMP/IFNG/IL10/TLR8/CLEC7A/TIGIT/IRF5/LGALS9/TNFSF4/LILRA5/LAPTM5/ACP5/CMKLR1/CD40/IRF1/LILRB1/ARRB2/IRF8/CD40LG/MEFV/HLA-G/NOD2/CD47/LTB/SLAMF1/SYK/JAK3/TLR4/IL23A
GO:0032623	interleukin-2 production	60	0.539188	1.79043	0.0025	0.0450109	0.0378264	1812	tags=32%, list=10%, signal=29%	LAG3/CR1/LILRB4/CD80/HAVCR2/XCL1/VSIG4/CD3E/TBX21/CLEC7A/CD4/LAPTM5/SASH3/CD28/CCR2/CARD9/CD86/CD83/NOD2
GO:0032655	regulation of interleukin-12 production	57	0.658757	2.1527	0.0025	0.0450109	0.0378264	3001	tags=51%, list=17%, signal=42%	SCIMP/IFNG/IL10/TLR8/CLEC7A/TIGIT/IRF5/LGALS9/TNFSF4/LILRA5/LAPTM5/ACP5/CMKLR1/CD40/IRF1/LILRB1/ARRB2/IRF8/CD40LG/MEFV/HLA-G/NOD2/CD47/LTB/SLAMF1/SYK/JAK3/TLR4/IL23A
GO:0032663	regulation of interleukin-2 production	60	0.539188	1.79043	0.0025	0.0450109	0.0378264	1812	tags=32%, list=10%, signal=29%	LAG3/CR1/LILRB4/CD80/HAVCR2/XCL1/VSIG4/CD3E/TBX21/CLEC7A/CD4/LAPTM5/SASH3/CD28/CCR2/CARD9/CD86/CD83/NOD2
GO:0050854	regulation of antigen receptor-mediated signaling pathway	60	0.562495	1.86783	0.0025	0.0450109	0.0378264	2820	tags=43%, list=16%, signal=37%	LILRB4/NFAM1/FCGR2B/SLA2/CD226/UBASH3A/FCRL3/LAPTM5/CD300A/LCK/SH2D1A/PTPN6/PTPN22/LYN/CD22/CEACAM1/CBLB/STAP1/ADA/GBP1/PTPRC/TRAT1/GCSAML/GCSAM/RPS3/CARD11
GO:0002287	alpha-beta T cell activation involved in immune response	64	0.576234	1.93874	0.00251256	0.0450109	0.0378264	1545	tags=28%, list=9%, signal=26%	IL27/IFNG/CD80/TNFSF18/HLA-DRB1/TBX21/HLA-DRA/IL12RB1/LGALS9/TNFSF4/LY9/EOMES/SPN/SLAMF6/PTGER4/NLRP3/BATF/CD86
GO:0002293	alpha-beta T cell differentiation involved in immune response	64	0.576234	1.93874	0.00251256	0.0450109	0.0378264	1545	tags=28%, list=9%, signal=26%	IL27/IFNG/CD80/TNFSF18/HLA-DRB1/TBX21/HLA-DRA/IL12RB1/LGALS9/TNFSF4/LY9/EOMES/SPN/SLAMF6/PTGER4/NLRP3/BATF/CD86
GO:0031343	positive regulation of cell killing	56	0.68957	2.24669	0.00251889	0.0450109	0.0378264	3001	tags=66%, list=17%, signal=55%	LAG3/IFNG/PRF1/KLRD1/XCL1/HLA-DRB1/HLA-DRA/CLEC7A/TYROBP/CD1B/IL12A/KLRK1/IL12RB1/CD5L/HLA-F/SPI1/NCR3/ITGAM/CD226/SLAMF6/SH2D1A/HLA-E/VAV1/KLRC2/CD1D/CRTAM/HLA-G/STAP1/CD1E/MR1/HLA-A/PTPRC/CD1A/SYK/FCER2/LAMP1/IL23A
GO:0031663	lipopolysaccharide-mediated signaling pathway	56	0.553963	1.80487	0.00251889	0.0450109	0.0378264	2888	tags=39%, list=16%, signal=33%	CCL3/SCIMP/LILRA2/CCL5/LY86/HCK/SPI1/TNF/CD14/PTAFR/CD180/BPI/CD6/PTPN22/LYN/SIGIRR/SCARB1/CARD16/CCL2/TICAM1/LY96/TLR4
GO:0042093	T-helper cell differentiation	61	0.528496	1.75252	0.00252525	0.0450109	0.0378264	1545	tags=25%, list=9%, signal=23%	IL27/CD80/TNFSF18/HLA-DRB1/TBX21/HLA-DRA/IL12RB1/TNFSF4/LY9/SPN/SLAMF6/PTGER4/NLRP3/BATF/CD86
GO:2000514	regulation of CD4-positive, alpha-beta T cell activation	61	0.56059	1.85895	0.00252525	0.0450109	0.0378264	3001	tags=41%, list=17%, signal=34%	IL27/IFNG/CD80/TNFSF18/XCL1/HLA-DRB1/TBX21/HLA-DRA/IL12RB1/LGALS9/CD274/TNFSF4/SOCS1/NCKAP1L/SASH3/NLRP3/CD86/CD83/HLX/RUNX3/MYB/LGALS9C/JAK3/PRKCQ/IL23A
GO:0002294	CD4-positive, alpha-beta T cell differentiation involved in immune response	63	0.565623	1.89387	0.00253165	0.0450109	0.0378264	1545	tags=27%, list=9%, signal=25%	IL27/IFNG/CD80/TNFSF18/HLA-DRB1/TBX21/HLA-DRA/IL12RB1/LGALS9/TNFSF4/LY9/SPN/SLAMF6/PTGER4/NLRP3/BATF/CD86
GO:0002381	immunoglobulin production involved in immunoglobulin-mediated immune response	63	0.679224	2.27424	0.00253165	0.0450109	0.0378264	1546	tags=33%, list=9%, signal=31%	HLA-DQA1/HLA-DOA/IL10/HLA-DQA2/HLA-DQB1/XCL1/HLA-DPA1/HLA-DMB/HLA-DPB1/HLA-DRB1/TBX21/HLA-DRA/TNFSF4/TNFSF13/HLA-DMA/HLA-DOB/CD28/CD40/HLA-DQB2/BATF/CD40LG
GO:0030888	regulation of B cell proliferation	59	0.572117	1.8831	0.00253165	0.0450109	0.0378264	3159	tags=51%, list=18%, signal=42%	IL10/CD38/FCGR2B/TYROBP/CTLA4/BST1/FCRL3/CD300A/NCKAP1L/SASH3/IKZF3/CD40/LYN/CD22/CD74/EPHB2/TNFSF13B/MZB1/IL7/TFRC/ADA/PTPRC/TICAM1/CARD11/TLR4/TNFRSF4/BMI1/BCL2/INPP5D/IRS2
GO:0034121	regulation of toll-like receptor signaling pathway	63	0.510132	1.70807	0.00253165	0.0450109	0.0378264	2140	tags=32%, list=12%, signal=28%	LILRA4/CD300LF/LILRA2/TREM2/NLRP6/SMPDL3B/FCRL3/CYBA/CD300A/WDFY1/IRF1/NR1H3/PTPN22/ARRB2/LYN/GFI1/ESR1/NOD2/SLC15A4/TLR5
GO:0042130	negative regulation of T cell proliferation	63	0.59885	2.00513	0.00253165	0.0450109	0.0378264	2006	tags=41%, list=11%, signal=37%	PLA2G2D/CR1/IL4I1/IL10/LILRB4/CD80/HAVCR2/XCL1/VSIG4/HLA-DRB1/LGALS9/CD274/CTLA4/SPN/LILRB2/PDCD1LG2/LILRB1/PTPN6/PLA2G2F/CRTAM/CD86/FOXJ1/CBLB/HLA-G/IL2RA/TNFRSF14
GO:0046637	regulation of alpha-beta T cell differentiation	63	0.594175	1.98947	0.00253165	0.0450109	0.0378264	3001	tags=38%, list=17%, signal=32%	IL27/IFNG/LILRB4/CD80/TNFSF18/HLA-DRB1/TBX21/HLA-DRA/IL12RB1/LGALS9/TNFSF4/SOCS1/NCKAP1L/SASH3/NLRP3/CD86/CD83/HLX/RUNX3/MYB/ADA/SYK/JAK3/IL23A
GO:0050766	positive regulation of phagocytosis	59	0.562668	1.852	0.00253165	0.0450109	0.0378264	2854	tags=46%, list=16%, signal=38%	SIRPB1/IFNG/CD300LF/TREM2/SIRPG/SLC11A1/FCGR2B/CLEC7A/IL15/IL2RB/IL2RG/APOA1/C2/TNF/CYBA/NCKAP1L/FPR2/PYCARD/IL15RA/NOD2/STAP1/CD47/PTPRC/CCL2/TULP1/C4A/DOCK2
GO:0001910	regulation of leukocyte mediated cytotoxicity	74	0.647473	2.26824	0.00254453	0.0450109	0.0378264	1437	tags=47%, list=8%, signal=44%	KIR2DL4/LAG3/KLRD1/HAVCR2/XCL1/HLA-DRB1/FCGR2B/HLA-DRA/TYROBP/CLEC12B/CD1B/KLRC1/IL12A/KLRK1/IL12RB1/LGALS9/PIK3R6/HLA-F/SPI1/NCR3/ITGAM/CD226/NCKAP1L/SLAMF6/SH2D1A/HLA-E/VAV1/LILRB1/KLRC2/ARRB2/SERPINB9/RIPK3/CD1D/CRTAM/CEACAM1
GO:0002312	B cell activation involved in immune response	74	0.503473	1.76377	0.00254453	0.0450109	0.0378264	2582	tags=28%, list=15%, signal=24%	CR1/IL10/FCGR2B/TBX21/TNFSF4/SPI1/TNFSF13/CD180/CD28/CD40/MFNG/IRF8/BATF/POU2AF1/CD40LG/ITM2A/SLC15A4/C17orf99/TFRC/ADA/PTPRC
GO:0002709	regulation of T cell mediated immunity	76	0.600693	2.1111	0.00255102	0.0450109	0.0378264	2595	tags=45%, list=15%, signal=38%	IL4I1/LILRB4/KLRD1/XCL1/HLA-DRB1/FCGR2B/TBX21/HLA-DRA/CD1B/KLRC1/IL12A/IL12RB1/TNFSF4/HLA-F/NCKAP1L/SASH3/WAS/CCR2/HLA-E/TNFRSF1B/LILRB1/NLRP3/RIPK3/CD1D/CEACAM1/FUT7/HLA-G/NOD2/CD1E/SLAMF1/MR1/HLA-A/PTPRC/CD1A
GO:0002712	regulation of B cell mediated immunity	55	0.611324	1.97996	0.00255102	0.0450109	0.0378264	2816	tags=44%, list=16%, signal=37%	CR1L/CR1/IL10/TREM2/XCL1/FCGR2B/TBX21/TNFSF4/TNF/TNFSF13/CD226/CD28/CD40/HLA-E/PTPN6/LTA/FOXJ1/NOD2/SLC15A4/C17orf99/TFRC/PTPRC/FCER2/C4BPB
GO:0002820	negative regulation of adaptive immune response	55	0.602377	1.95099	0.00255102	0.0450109	0.0378264	2816	tags=49%, list=16%, signal=41%	CR1L/CR1/IL4I1/LILRB4/KLRD1/HAVCR2/TNFSF18/XCL1/FCGR2B/TBX21/KLRC1/TNFSF4/ALOX15/HLA-F/NCKAP1L/LILRB1/PTPN6/CEACAM1/FOXJ1/HLA-G/NOD2/TNFRSF14/SAMSN1/SLAMF1/PTPRC/JAK3/C4BPB
GO:0002889	regulation of immunoglobulin mediated immune response	55	0.611324	1.97996	0.00255102	0.0450109	0.0378264	2816	tags=44%, list=16%, signal=37%	CR1L/CR1/IL10/TREM2/XCL1/FCGR2B/TBX21/TNFSF4/TNF/TNFSF13/CD226/CD28/CD40/HLA-E/PTPN6/LTA/FOXJ1/NOD2/SLC15A4/C17orf99/TFRC/PTPRC/FCER2/C4BPB
GO:0032613	interleukin-10 production	55	0.561896	1.81988	0.00255102	0.0450109	0.0378264	2046	tags=42%, list=12%, signal=37%	TREM2/LILRB4/XCL1/HLA-DRB1/FCGR2B/CLEC7A/TIGIT/TYROBP/LGALS9/CD274/TNFSF4/LILRA5/SASH3/CD28/PDCD1LG2/LILRB1/TRIB2/PYCARD/CD40LG/ISG15/CD83/NOD2/CD47
GO:0032653	regulation of interleukin-10 production	55	0.561896	1.81988	0.00255102	0.0450109	0.0378264	2046	tags=42%, list=12%, signal=37%	TREM2/LILRB4/XCL1/HLA-DRB1/FCGR2B/CLEC7A/TIGIT/TYROBP/LGALS9/CD274/TNFSF4/LILRA5/SASH3/CD28/PDCD1LG2/LILRB1/TRIB2/PYCARD/CD40LG/ISG15/CD83/NOD2/CD47
GO:0042267	natural killer cell mediated cytotoxicity	62	0.667546	2.22343	0.00255102	0.0450109	0.0378264	1660	tags=44%, list=9%, signal=40%	KIR2DL4/LAG3/GZMB/KLRD1/HAVCR2/CLEC12B/KLRC1/IL12A/KLRK1/LGALS9/PIK3R6/HLA-F/NCR3/CORO1A/CD226/SLAMF6/SH2D1A/HLA-E/VAV1/LILRB1/PTPN6/KLRC2/ARRB2/SERPINB9/CRTAM/CEACAM1/HLA-G
GO:0043299	leukocyte degranulation	71	0.543372	1.88387	0.00255102	0.0450109	0.0378264	2340	tags=44%, list=13%, signal=38%	CCL3/PRAM1/PTGDS/FGR/ITGB2/FCGR2B/PIK3CG/LGALS9/CD84/HCK/HLA-F/SPI1/ITGAM/CORO1A/PTAFR/CD300A/NCKAP1L/CCR2/NPPA/KLRC2/LYN/MILR1/RAC2/CEACAM1/STXBP1/LAT2/NR4A3/HMOX1/CBL/PIK3CD/PI4K2A
GO:0046635	positive regulation of alpha-beta T cell activation	62	0.666098	2.21861	0.00255102	0.0450109	0.0378264	3001	tags=52%, list=17%, signal=43%	IFNG/LILRB4/CD80/XCL1/HLA-DRB1/CD3E/HLA-DRA/IL12A/IL12RB1/LGALS9/TNFSF4/EBI3/SOCS1/NCKAP1L/SASH3/CD28/CCR2/HLA-E/PTPN22/NLRP3/CD86/RASAL3/CD83/HLX/RUNX3/HLA-A/MYB/ADA/PTPRC/SYK/PRKCQ/IL23A
GO:0048002	antigen processing and presentation of peptide antigen	55	0.760756	2.46395	0.00255102	0.0450109	0.0378264	1660	tags=55%, list=9%, signal=50%	HLA-DQA1/HLA-DOA/TREM2/SLC11A1/HLA-DQA2/HLA-DQB1/IFI30/CTSS/CLEC4A/HLA-DPA1/HLA-DMB/HLA-DPB1/HLA-DRB1/FCGR2B/HLA-DRA/CD209/TAP1/ACE/HLA-F/HLA-DMA/CTSD/HLA-DOB/TAP2/HLA-E/HLA-DQB2/LGMN/CD74/TAPBP/PYCARD/HLA-G
GO:0071677	positive regulation of mononuclear cell migration	62	0.557088	1.85552	0.00255102	0.0450109	0.0378264	1485	tags=32%, list=8%, signal=30%	CCL4/CCL3/CCL7/TNFSF18/CCR1/CCL5/XCL1/XCL2/CXCL10/IL12A/LGALS9/SPI1/TNF/SPN/PLA2G7/CCR2/LGMN/FPR2/ADAM8/PYCARD
GO:0072678	T cell migration	62	0.529952	1.76514	0.00255102	0.0450109	0.0378264	1485	tags=34%, list=8%, signal=31%	CCL3/GPR15/CCL26/CCL5/XCL1/PIK3CG/XCL2/CXCL10/APOD/CXCR3/ITGAL/CXCL16/SPN/CXCL11/ITGB7/CCR2/MYO1G/CD200R1/RIPK3/ADAM8/PYCARD
GO:0002532	production of molecular mediator involved in inflammatory response	72	0.541229	1.87718	0.00257069	0.0450109	0.0378264	2888	tags=42%, list=16%, signal=35%	NCF1/TREM2/LILRB4/CLEC7A/ALOX5/SLAMF8/APOD/ABCD2/TNF/PLD3/ALOX5AP/CD6/CARD9/NPPA/LYN/IL1R2/ADCY7/GPSM3/MIR93/PYCARD/MIR221/PLD4/MEFV/NOD2/GRN/GBP5/TICAM1/SYK/IL17D/TLR4
GO:0032945	negative regulation of mononuclear cell proliferation	77	0.573381	2.01801	0.00257069	0.0450109	0.0378264	1660	tags=38%, list=9%, signal=34%	PLA2G2D/CR1/IL4I1/IL10/LILRB4/CD80/HAVCR2/XCL1/VSIG4/HLA-DRB1/FCGR2B/TYROBP/LGALS9/CD274/CTLA4/SPN/CD300A/LILRB2/PDCD1LG2/LILRB1/PTPN6/LYN/PLA2G2F/LST1/CRTAM/CD86/FOXJ1/CBLB/HLA-G
GO:0043367	CD4-positive, alpha-beta T cell differentiation	77	0.60688	2.13591	0.00257069	0.0450109	0.0378264	2032	tags=34%, list=12%, signal=30%	PLA2G2D/IL27/IFNG/CD80/TNFSF18/TOX/HLA-DRB1/TBX21/HLA-DRA/IL12RB1/LGALS9/TNFSF4/SOCS1/LY9/SPN/NCKAP1L/SLAMF6/SASH3/PTGER4/NLRP3/BATF/CD86/FUT7/CD83/HLX/RUNX3
GO:0050672	negative regulation of lymphocyte proliferation	77	0.573381	2.01801	0.00257069	0.0450109	0.0378264	1660	tags=38%, list=9%, signal=34%	PLA2G2D/CR1/IL4I1/IL10/LILRB4/CD80/HAVCR2/XCL1/VSIG4/HLA-DRB1/FCGR2B/TYROBP/LGALS9/CD274/CTLA4/SPN/CD300A/LILRB2/PDCD1LG2/LILRB1/PTPN6/LYN/PLA2G2F/LST1/CRTAM/CD86/FOXJ1/CBLB/HLA-G
GO:0050871	positive regulation of B cell activation	72	0.539006	1.86947	0.00257069	0.0450109	0.0378264	3161	tags=43%, list=18%, signal=35%	IL10/CD38/TBX21/TNFSF4/CD27/TNFSF13/BST1/FCRL3/NCKAP1L/SASH3/CD28/CD40/CD74/EPHB2/TNFSF13B/NOD2/IL7/TFRC/ADA/PTPRC/TICAM1/SYK/IGLL5/CARD11/TLR4/TNFRSF4/BMI1/BCL2/INPP5D/IRS2/EXOSC6
GO:0070098	chemokine-mediated signaling pathway	75	0.54867	1.91935	0.00257732	0.0450109	0.0378264	1129	tags=39%, list=6%, signal=36%	CCL18/CCL3L3/CCL4/CCL3/CCL7/CCL8/CCL24/CCL26/TREM2/CCRL2/CCR1/CCL5/XCL1/XCL2/CXCL10/CXCR3/CXCR6/CCR8/CCR4/CCL22/CMKLR1/CXCL9/CXCL11/CXCR4/CCL23/CCR2/CCR10/CXCL3/CCR5
GO:0032611	interleukin-1 beta production	86	0.469101	1.68399	0.0026178	0.0450109	0.0378264	1871	tags=29%, list=11%, signal=26%	CCL3/NLRP12/IFNG/LILRA2/TREM2/LILRB4/TLR8/FFAR4/CLEC7A/TYROBP/CD33/LGALS9/APOA1/TNF/LILRA5/ACP5/P2RX7/TMEM106A/NLRP3/ARRB2/PYCARD/MEFV/NLRC4/NOD2/CARD18
GO:0032651	regulation of interleukin-1 beta production	86	0.469101	1.68399	0.0026178	0.0450109	0.0378264	1871	tags=29%, list=11%, signal=26%	CCL3/NLRP12/IFNG/LILRA2/TREM2/LILRB4/TLR8/FFAR4/CLEC7A/TYROBP/CD33/LGALS9/APOA1/TNF/LILRA5/ACP5/P2RX7/TMEM106A/NLRP3/ARRB2/PYCARD/MEFV/NLRC4/NOD2/CARD18
GO:0045582	positive regulation of T cell differentiation	86	0.575321	2.0653	0.0026178	0.0450109	0.0378264	2671	tags=38%, list=15%, signal=33%	CR1/IL4I1/IFNG/LILRB4/CD80/HLA-DRB1/HLA-DRA/IL12RB1/LGALS9/PIK3R6/TNFSF4/CD27/VNN1/SOCS1/LILRB2/NCKAP1L/SASH3/RHOH/NLRP3/RAG1/CD74/ADAM8/CD86/HLA-G/CD83/IL2RA/HLX/IL7/RUNX3/MYB/ADA/PTPRC/SYK
GO:0061564	axon development	424	-0.349431	-1.40106	0.0026178	0.0450109	0.0378264	3941	tags=38%, list=22%, signal=30%	DHFR/FLRT2/ALCAM/DRAXIN/LRRC4C/RNF6/MYCBP2/SIPA1L1/FLNA/THY1/FEZF1/PTPRS/NFASC/RAB11A/VCL/HSP90AB1/SEMA3G/CDH11/ROBO4/TSPAN2/SLIT2/GOLGA4/RAPH1/ERBB2/EIF4G2/ETV1/SLIT3/CNTN2/NRP1/FBXO45/DBN1/TOP2B/ACTBL2/ADNP/OPHN1/ITGB1/WNT7A/NDN/TIAM1/CDK5R1/CNP/SLITRK2/TUBB3/MAPT/EFNB2/USP9X/PLXNB1/APP/LHX2/CTTN/MEGF8/ARHGAP35/METRN/CNR1/EFNA5/APBB1/NKX6-1/CRMP1/MACF1/FOXD1/TNR/KIF13B/NEO1/S100B/CHODL/GRM7/SEM…
GO:0062207	regulation of pattern recognition receptor signaling pathway	89	0.477797	1.71901	0.0026178	0.0450109	0.0378264	2140	tags=27%, list=12%, signal=24%	LILRA4/CD300LF/LILRA2/TREM2/SLC15A3/NLRP6/SMPDL3B/FCRL3/CYBA/CD300A/WDFY1/OASL/IRF1/NR1H3/PTPN22/ARRB2/LYN/GFI1/ESR1/NOD2/RNF125/SLC15A2/SLC15A4/TLR5
GO:0070664	negative regulation of leukocyte proliferation	83	0.550238	1.95287	0.00262467	0.0450109	0.0378264	1660	tags=36%, list=9%, signal=33%	PLA2G2D/CCL8/CR1/IL4I1/IL10/LILRB4/CD80/HAVCR2/XCL1/VSIG4/HLA-DRB1/FCGR2B/TYROBP/LGALS9/CD274/CTLA4/SPN/CD300A/LILRB2/PDCD1LG2/LILRB1/PTPN6/LYN/PLA2G2F/LST1/CRTAM/CD86/FOXJ1/CBLB/HLA-G
GO:0050764	regulation of phagocytosis	84	0.551144	1.95926	0.00263158	0.0450109	0.0378264	2854	tags=43%, list=16%, signal=36%	SIRPB1/IFNG/CD300LF/TREM2/SIRPG/SLC11A1/FGR/FCGR2B/CLEC7A/IL15/TGM2/IL2RB/IL2RG/APOA1/ALOX15/HCK/C2/TNF/CYBA/CD300A/NCKAP1L/FPR2/PYCARD/IL15RA/NOD2/STAP1/CD47/SCARB1/PLSCR1/SYT11/PTPRC/CCL2/TULP1/SYK/C4A/DOCK2
GO:1990868	response to chemokine	84	0.545347	1.93866	0.00263158	0.0450109	0.0378264	1129	tags=36%, list=6%, signal=34%	CCL18/REG1A/CCL3L3/CCL4/CCL3/CCL7/CCL8/CCL24/CCL26/TREM2/CCRL2/CCR1/CCL5/XCL1/XCL2/CXCL10/CXCR3/CXCR6/CCR8/CCR4/CCL22/CMKLR1/CXCL9/CXCL11/CXCR4/CCL23/CCR2/CCR10/CXCL3/CCR5
GO:1990869	cellular response to chemokine	84	0.545347	1.93866	0.00263158	0.0450109	0.0378264	1129	tags=36%, list=6%, signal=34%	CCL18/REG1A/CCL3L3/CCL4/CCL3/CCL7/CCL8/CCL24/CCL26/TREM2/CCRL2/CCR1/CCL5/XCL1/XCL2/CXCL10/CXCR3/CXCR6/CCR8/CCR4/CCL22/CMKLR1/CXCL9/CXCL11/CXCR4/CCL23/CCR2/CCR10/CXCL3/CCR5
GO:0002718	regulation of cytokine production involved in immune response	91	0.472483	1.69559	0.00265252	0.0450109	0.0378264	2380	tags=32%, list=13%, signal=28%	KIR2DL4/SCIMP/IL10/LILRB4/XCL1/TBX21/CLEC7A/TNFSF4/APOA1/HLA-F/TNF/CD226/LAPTM5/SASH3/CCR2/HLA-E/TNFRSF1B/LILRB1/NLRP3/CD74/BST2/HLA-G/NOD2/NR4A3/HMOX1/TNFRSF14/TRIM6/SLAMF1/HLA-A
GO:0031341	regulation of cell killing	91	0.644735	2.31374	0.00265252	0.0450109	0.0378264	1437	tags=45%, list=8%, signal=42%	KIR2DL4/CR1L/LAG3/IFNG/PRF1/KLRD1/HAVCR2/XCL1/HLA-DRB1/FCGR2B/HLA-DRA/CLEC7A/TYROBP/CLEC12B/CD1B/KLRC1/IL12A/KLRK1/IL12RB1/LGALS9/PIK3R6/CD5L/HLA-F/SPI1/NCR3/ITGAM/CD226/P2RX7/NCKAP1L/SLAMF6/SH2D1A/HLA-E/VAV1/LILRB1/KLRC2/ARRB2/SERPINB9/RIPK3/CD1D/CRTAM/CEACAM1
GO:0002275	myeloid cell activation involved in immune response	87	0.514726	1.8464	0.00265957	0.0450109	0.0378264	2689	tags=41%, list=15%, signal=35%	CCL3/IFNG/LILRA2/TREM2/SUCNR1/HAVCR2/PRAM1/PTGDS/FGR/ITGB2/PIK3CG/TYROBP/LGALS9/CD84/SPI1/ITGAM/PTAFR/CD300A/CCR2/NPPA/LYN/MILR1/RAC2/PYCARD/STXBP1/LAT2/NR4A3/HMOX1/GRN/CBL/PIK3CD/PI4K2A/SLAMF1/TICAM1/SYK/CX3CR1
GO:0002286	T cell activation involved in immune response	92	0.558167	2.00427	0.00265957	0.0450109	0.0378264	1545	tags=30%, list=9%, signal=28%	IL27/IFNG/CD80/HAVCR2/SLC11A1/TNFSF18/HLA-DMB/HLA-DRB1/FCGR2B/TBX21/HLA-DRA/IL12RB1/LGALS9/APBB1IP/TNFSF4/ITGAL/LY9/EOMES/SPN/NCKAP1L/SLAMF6/PTGER4/LILRB1/NLRP3/BATF/CD74/CEACAM1/CD86
GO:0032479	regulation of type I interferon production	87	0.528265	1.89497	0.00265957	0.0450109	0.0378264	3171	tags=31%, list=18%, signal=26%	LILRA4/IL10/TLR8/HAVCR2/MMP12/IRF5/CD14/TLR7/IRF1/LILRB1/PTPN22/IRF8/OAS1/CGAS/TRIM21/PYCARD/DTX4/ISG15/RNF125/STAT1/OAS2/TICAM1/SYK/CYLD/TLR4/IRF7/REL
GO:0032606	type I interferon production	87	0.528265	1.89497	0.00265957	0.0450109	0.0378264	3171	tags=31%, list=18%, signal=26%	LILRA4/IL10/TLR8/HAVCR2/MMP12/IRF5/CD14/TLR7/IRF1/LILRB1/PTPN22/IRF8/OAS1/CGAS/TRIM21/PYCARD/DTX4/ISG15/RNF125/STAT1/OAS2/TICAM1/SYK/CYLD/TLR4/IRF7/REL
GO:0032760	positive regulation of tumor necrosis factor production	92	0.501093	1.79933	0.00265957	0.0450109	0.0378264	3075	tags=41%, list=17%, signal=34%	CCL3/IFNG/LILRA2/ABCC8/HAVCR2/CLEC7A/TYROBP/LGALS9/CD84/LILRA5/CYBB/CD14/TNFRSF8/PTAFR/SPN/CYBA/SASH3/TMEM106A/CCR2/C1QTNF4/HLA-E/CARD9/OAS1/CD2/PYCARD/EPHB2/NOD2/OAS2/NOD1/PTPRC/TICAM1/SYK/LY96/SETD4/TLR4/IL23A/LRRK2/FZD5
GO:0002824	positive regulation of adaptive immune response based on somatic recombination of immune receptors built from immunoglobulin superfamily domains	94	0.60056	2.15873	0.00269542	0.0450109	0.0378264	3161	tags=47%, list=18%, signal=39%	TREM2/SLC11A1/XCL1/HLA-DRB1/TBX21/HLA-DRA/CLEC7A/CD1B/CD4/IL12A/IL12RB1/CD274/TNFSF4/HLA-F/TNF/TNFSF13/CD226/SASH3/CD28/CD40/CCR2/HLA-E/CARD9/LTA/NLRP3/CD1D/HLA-G/TNFSF13B/NOD2/C17orf99/CD1E/SLAMF1/TFRC/MR1/HLA-A/ADA/PTPRC/CD1A/FCER2/PRKCQ/IL23A/RSAD2/FZD5/EXOSC6
GO:0035710	CD4-positive, alpha-beta T cell activation	94	0.535484	1.92481	0.00269542	0.0450109	0.0378264	3052	tags=38%, list=17%, signal=32%	PLA2G2D/IL27/IFNG/CD80/TNFSF18/XCL1/TOX/HLA-DRB1/TBX21/HLA-DRA/IL12RB1/LGALS9/CD274/TNFSF4/SOCS1/LY9/SPN/NCKAP1L/SLAMF6/SASH3/PTGER4/NLRP3/BATF/CD86/FUT7/CD83/HLX/RUNX3/MYB/LGALS9C/JAK3/TCIRG1/PRKCQ/IL23A/RSAD2/CTSL
GO:0042102	positive regulation of T cell proliferation	94	0.607139	2.18238	0.00269542	0.0450109	0.0378264	3001	tags=52%, list=17%, signal=43%	ZP4/CD80/HAVCR2/CCL5/XCL1/HLA-DPA1/HLA-DMB/HLA-DPB1/CD3E/CD209/IL15/CLECL1/IL12RB1/LGALS9/CD274/TNFSF4/EBI3/CORO1A/LILRB2/NCKAP1L/SASH3/CD70/CD28/PDCD1LG2/CCR2/HLA-E/CD6/PTPN22/TMIGD2/CD1D/HHLA2/PYCARD/CD86/CD40LG/RASAL3/TNFSF13B/IL2RA/SLAMF1/TFRC/HLA-A/PTPRC/SYK/AIF1/JAK3/RPS3/CARD11/BMI1/PRKCQ/IL23A
GO:0042116	macrophage activation	94	0.564079	2.02759	0.00269542	0.0450109	0.0378264	1339	tags=30%, list=8%, signal=28%	CSF2/CCL3/IFNG/HAMP/IL10/TREM2/SUCNR1/HAVCR2/SLC11A1/TTBK1/VSIG4/C1QA/ITGB2/FCGR2B/TYROBP/CD84/CST7/TNF/ITGAM/CTSC/BPI/IL31RA/TMEM106A/NR1H3/CEBPA/C5AR1/CD74/FPR2
GO:1903557	positive regulation of tumor necrosis factor superfamily cytokine production	95	0.505474	1.81685	0.00271003	0.0450109	0.0378264	3075	tags=42%, list=17%, signal=35%	CCL3/IFNG/LILRA2/ABCC8/HAVCR2/CLEC7A/TYROBP/LGALS9/CD84/LILRA5/CYBB/CD14/TNFRSF8/PTAFR/SPN/CYBA/SASH3/TMEM106A/CCR2/C1QTNF4/HLA-E/CARD9/OAS1/CD2/ADAM8/PYCARD/CD86/EPHB2/NOD2/OAS2/NOD1/PTPRC/TICAM1/SYK/LY96/SETD4/TLR4/IL23A/LRRK2/FZD5
GO:0002702	positive regulation of production of molecular mediator of immune response	106	0.460147	1.70478	0.00271739	0.0450109	0.0378264	3161	tags=37%, list=18%, signal=30%	KIR2DL4/SCIMP/IL10/XCL1/CD244/TBX21/CLEC7A/TNFSF4/HLA-F/TNFSF13/CD226/LAPTM5/SASH3/CD28/CD40/HLA-E/LILRB1/PTPN22/NLRP3/CD74/CD86/EPHB2/HLA-G/MZB1/NOD2/NR4A3/TNFRSF14/TRIM6/C17orf99/SLAMF1/TFRC/HLA-A/PTPRC/TICAM1/TLR4/TNFRSF4/RSAD2/FZD5/EXOSC6
GO:0002224	toll-like receptor signaling pathway	107	0.507937	1.88461	0.0027248	0.0450109	0.0378264	1387	tags=25%, list=8%, signal=23%	LILRA4/SCIMP/CD300LF/LILRA2/TREM2/TLR8/HAVCR2/CTSS/NLRP6/CD14/SMPDL3B/TLR7/FCRL3/PIK3AP1/CYBA/CD300A/WDFY1/CD40/IRF1/NR1H3/PTPN22/UNC93B1/ARRB2/LYN/GFI1/OAS1/ESR1
GO:0002377	immunoglobulin production	107	0.590387	2.19053	0.0027248	0.0450109	0.0378264	1785	tags=31%, list=10%, signal=28%	HLA-DQA1/CR1/HLA-DOA/IL10/HLA-DQA2/HLA-DQB1/XCL1/HLA-DPA1/HLA-DMB/HLA-DPB1/HLA-DRB1/FCGR2B/TBX21/HLA-DRA/TNFSF4/TNF/TNFSF13/HLA-DMA/FCRL3/HLA-DOB/SASH3/CD28/CD40/HLA-E/HLA-DQB2/TMIGD2/BATF/CD22/CGAS/CD86/CD40LG/EPHB2/MZB1
GO:0002708	positive regulation of lymphocyte mediated immunity	101	0.595942	2.17764	0.0027248	0.0450109	0.0378264	3161	tags=47%, list=18%, signal=38%	KIR2DL4/LAG3/TREM2/KLRD1/XCL1/HLA-DRB1/TBX21/HLA-DRA/CD1B/IL12A/KLRK1/IL12RB1/TNFSF4/HLA-F/TNF/NCR3/TNFSF13/CD226/SLAMF6/SASH3/SH2D1B/CD28/CD40/SH2D1A/HLA-E/VAV1/LTA/NLRP3/KLRC2/CD1D/CRTAM/HLA-G/NOD2/C17orf99/CD1E/SLAMF1/TFRC/MR1/HLA-A/PTPRC/CD1A/FCER2/LAMP1/IL23A/RSAD2/FZD5/EXOSC6
GO:0032609	interferon-gamma production	101	0.593056	2.16709	0.0027248	0.0450109	0.0378264	1485	tags=39%, list=8%, signal=36%	IL27/CR1/IL10/LILRB4/TLR8/HAVCR2/SLC11A1/XCL1/CD244/HLA-DPA1/HLA-DPB1/HLA-DRB1/CD3E/NLRP6/CLEC7A/IL12A/IL12RB1/LGALS9/CD274/TNFSF4/EBI3/TNF/CD14/CD226/TLR7/LAPTM5/SLAMF6/SASH3/PDCD1LG2/CCR2/LILRB1/LTA/PTPN22/BTN3A1/IRF8/RIPK3/CD2/CRTAM/PYCARD
GO:0032649	regulation of interferon-gamma production	101	0.593056	2.16709	0.0027248	0.0450109	0.0378264	1485	tags=39%, list=8%, signal=36%	IL27/CR1/IL10/LILRB4/TLR8/HAVCR2/SLC11A1/XCL1/CD244/HLA-DPA1/HLA-DPB1/HLA-DRB1/CD3E/NLRP6/CLEC7A/IL12A/IL12RB1/LGALS9/CD274/TNFSF4/EBI3/TNF/CD14/CD226/TLR7/LAPTM5/SLAMF6/SASH3/PDCD1LG2/CCR2/LILRB1/LTA/PTPN22/BTN3A1/IRF8/RIPK3/CD2/CRTAM/PYCARD
GO:1990266	neutrophil migration	107	0.448264	1.66321	0.0027248	0.0450109	0.0378264	1402	tags=30%, list=8%, signal=28%	CCL18/CCL3L3/CCL4/CCL3/CCL7/CCL8/CCL24/CCL26/CCL5/XCL1/ITGB2/C3AR1/PIK3CG/XCL2/SLAMF8/CXCL10/CCL22/BST1/JAML/CXCL9/NCKAP1L/C5AR2/CXCL11/CCL23/MCOLN2/VAV1/RHOH/CXCL3/C5AR1/CD74/RAC2/ADAM8
GO:0050878	regulation of body fluid levels	329	-0.36779	-1.44134	0.00272851	0.0450109	0.0378264	2790	tags=29%, list=16%, signal=25%	CSRP1/AP3B1/NFE2L2/FAP/VAV3/MMRN1/KCNN4/AQP1/TFPI/C1QTNF1/FZD6/CAV1/BTC/MYL9/ADRA2A/ENTPD2/ADCY6/PAM/THBS1/ADM/CYP4F12/MYH9/LSR/PLA2G4A/F2RL2/TYRO3/DMTN/TMEM79/KDF1/AQP5/CORO2B/STMN1/SAA1/VWF/THBD/KLKB1/ITGA2/NPR3/GRHL3/FA2H/IL6/HIF1A/SLC7A11/CD36/ERBB4/VDR/F3/WNT3A/GJA1/P2RY2/OXTR/PRKCA/NFE2/PDGFA/ABCA12/TFAP2B/AQP2/APLN/TSPAN8/GRHL1/XDH/ATP6V1B1/CYP4F11/SFN/BLK/HRNR/F2RL3/AQP3/ANXA8/SCNN1A/MET/…
GO:0046632	alpha-beta T cell differentiation	104	0.575285	2.12006	0.00273224	0.0450109	0.0378264	3052	tags=38%, list=17%, signal=32%	PLA2G2D/IL27/IFNG/LILRB4/CD80/TNFSF18/TOX/HLA-DRB1/TBX21/HLA-DRA/IL12RB1/LGALS9/TNFSF4/SOCS1/LY9/EOMES/SPN/NCKAP1L/SLAMF6/SASH3/PTGER4/TNFSF8/IRF1/ITK/NLRP3/BATF/CD86/FUT7/CD83/HLX/RUNX3/MYB/ADA/SYK/GPR18/JAK3/BCL2/IL23A/RSAD2/CTSL
GO:0072676	lymphocyte migration	104	0.544719	2.00742	0.00273224	0.0450109	0.0378264	1485	tags=32%, list=8%, signal=29%	CCL18/CCL3L3/CCL4/CCL3/CCL7/CCL8/GPR15/CCL24/CCL26/CCL5/XCL1/TBX21/PIK3CG/XCL2/CXCL10/APOD/KLRK1/CXCR3/ITGAL/CXCL16/CCL22/SPN/CXCL11/ITGB7/CCL23/CCR2/MYO1G/HSD3B7/CD200R1/RIPK3/ADAM8/CRTAM/PYCARD
GO:0016064	immunoglobulin mediated immune response	119	0.596303	2.23414	0.00273973	0.0450109	0.0378264	1550	tags=34%, list=9%, signal=31%	CR1L/HLA-DQA1/CR1/HLA-DOA/IL10/TREM2/TLR8/HLA-DQA2/C1QB/HLA-DQB1/C1QC/XCL1/HLA-DPA1/HLA-DMB/C1QA/HLA-DPB1/HLA-DRB1/FCGR2B/TBX21/HLA-DRA/TNFSF4/SERPING1/CD27/C2/TNF/TNFSF13/HLA-DMA/CD226/HLA-DOB/CD28/CD40/HLA-E/PTPN6/CARD9/HLA-DQB2/LTA/BATF/CD74/CD40LG/FOXJ1
GO:0045089	positive regulation of innate immune response	118	0.564457	2.10887	0.00273973	0.0450109	0.0378264	2130	tags=36%, list=12%, signal=32%	KIR2DL4/LAG3/LILRA2/KLRD1/TLR8/HAVCR2/CCL5/MMP12/CLEC7A/TYROBP/IL12A/KLRK1/HCK/HLA-F/SPI1/NCR3/CD226/FCN1/COCH/ZBP1/SLAMF6/SH2D1B/SH2D1A/HLA-E/VAV1/CARD9/KLRC2/LYN/CD1D/FPR2/ADAM8/CRTAM/CGAS/PYCARD/HLA-G/AKIRIN2/NLRC4/NOD2/NLRC5/SLC15A4/PAK1/TRIM6/PLSCR1
GO:0002705	positive regulation of leukocyte mediated immunity	122	0.589982	2.21896	0.00274725	0.0450109	0.0378264	3075	tags=45%, list=17%, signal=37%	KIR2DL4/LAG3/SCIMP/TREM2/KLRD1/XCL1/HLA-DRB1/ITGB2/TBX21/HLA-DRA/CLEC7A/TYROBP/CD1B/IL12A/KLRK1/IL12RB1/TNFSF4/HLA-F/SPI1/TNF/NCR3/ITGAM/TNFSF13/CD226/PTAFR/SLAMF6/SASH3/SH2D1B/CD28/CD40/SH2D1A/HLA-E/VAV1/LTA/NLRP3/KLRC2/CD1D/CRTAM/HLA-G/NOD2/STAP1/C17orf99/CD1E/SLAMF1/TFRC/MR1/HLA-A/PTPRC/CD1A/TICAM1/FCER2/LAMP1/IL23A/RSAD2/FZD5
GO:0019724	B cell mediated immunity	122	0.600464	2.25839	0.00274725	0.0450109	0.0378264	1660	tags=35%, list=9%, signal=32%	CR1L/HLA-DQA1/CR1/HLA-DOA/IL10/TREM2/TLR8/HLA-DQA2/C1QB/HLA-DQB1/C1QC/XCL1/HLA-DPA1/HLA-DMB/C1QA/HLA-DPB1/HLA-DRB1/FCGR2B/TBX21/HLA-DRA/TNFSF4/SERPING1/CD27/C2/TNF/TNFSF13/HLA-DMA/SLA2/CD226/HLA-DOB/CD70/CD28/CD40/HLA-E/PTPN6/CARD9/HLA-DQB2/LTA/BATF/CD74/CD40LG/FOXJ1/HLA-G
GO:0050864	regulation of B cell activation	117	0.54536	2.04012	0.00274725	0.0450109	0.0378264	3161	tags=44%, list=18%, signal=36%	CR1/IL4I1/IL10/CD38/NFAM1/FCGR2B/TBX21/TYROBP/SLAMF8/TNFSF4/CTLA4/CD27/TNFSF13/BST1/FCRL3/LAPTM5/CD300A/NCKAP1L/SASH3/MIR17HG/CD28/IKZF3/CD40/PTPN6/LYN/THEMIS2/CD22/CD74/FOXJ1/EPHB2/TNFSF13B/MZB1/NOD2/IL7/TBC1D10C/SLC15A4/SAMSN1/TFRC/ADA/PTPRC/TICAM1/SYK/IGLL5/CARD11/TLR4/TNFRSF4/BMI1/BCL2/INPP5D/IRS2/EXOSC6
GO:0071346	cellular response to interferon-gamma	105	0.5405	1.99276	0.00274725	0.0450109	0.0378264	2604	tags=36%, list=15%, signal=31%	CCL18/CCL3L3/CCL4/CCL3/CCL7/CCL8/IFNG/FASLG/CCL24/CCL26/GBP7/CCL5/XCL1/HLA-DPA1/XCL2/IL12RB1/LGALS9/HCK/SOCS1/RAB20/CCL22/WAS/CCL23/IRF1/NR1H3/GBP4/IRF8/PARP14/DAPK1/STXBP1/NLRC5/STAT1/CD47/GBP5/MRC1/CCL13/GBP1/CCL2
GO:0002367	cytokine production involved in immune response	93	0.473196	1.68955	0.00275482	0.0450109	0.0378264	2380	tags=32%, list=13%, signal=28%	KIR2DL4/SCIMP/IL10/LILRB4/XCL1/TBX21/CLEC7A/TNFSF4/APOA1/HLA-F/TNF/CD226/LAPTM5/SASH3/CCR2/HLA-E/TNFRSF1B/LILRB1/NLRP3/CD74/BST2/HLA-G/NOD2/NR4A3/HMOX1/TNFRSF14/TRIM6/TREM1/SLAMF1/HLA-A
GO:0002456	T cell mediated immunity	96	0.597555	2.14942	0.00275482	0.0450109	0.0378264	2595	tags=43%, list=15%, signal=37%	IL4I1/PRF1/LILRB4/KLRD1/XCL1/HLA-DRB1/FCGR2B/TBX21/HLA-DRA/CD8A/CD1B/KLRC1/IL12A/IL12RB1/TNFSF4/HLA-F/GZMM/CTSC/NCKAP1L/SASH3/CD70/WAS/CCR2/HLA-E/TNFRSF1B/LILRB1/MYO1G/NLRP3/RIPK3/CD1D/CEACAM1/FUT7/HLA-G/NOD2/CD1E/BTN3A3/SLAMF1/MR1/HLA-A/PTPRC/CD1A
GO:0002698	negative regulation of immune effector process	102	0.577628	2.10741	0.00275482	0.0450109	0.0378264	2150	tags=42%, list=12%, signal=37%	KIR2DL4/CR1L/CR1/IL4I1/IL10/LILRB4/KLRD1/HAVCR2/TNFSF18/XCL1/VSIG4/FCGR2B/TBX21/CLEC12B/SLAMF8/KLRC1/LGALS9/TNFSF4/APOA1/CD84/SERPING1/HLA-F/SPI1/TNF/FCRL3/CD300A/NCKAP1L/CCR2/HLA-E/LILRB1/PTPN6/ARRB2/SERPINB9/CD22/CEACAM1/FOXJ1/BST2/HLA-G/NOD2/HMOX1/HLX/CD47/GRN
GO:0034341	response to interferon-gamma	126	0.571732	2.15482	0.00275482	0.0450109	0.0378264	2046	tags=34%, list=12%, signal=30%	CCL18/CCL3L3/CCL4/CCL3/CCL7/CCL8/IFNG/FASLG/CCL24/CCL26/GBP7/SLC11A1/CCL5/UBD/XCL1/HLA-DPA1/GCH1/XCL2/IL12RB1/LGALS9/HCK/SOCS1/CIITA/CXCL16/RAB20/CCL22/WAS/CCL23/CD40/IRF1/NR1H3/GBP4/IRF8/CD74/PARP14/TRIM21/MEFV/DAPK1/BST2/STXBP1/NLRC5/STAT1/CD47
GO:0043062	extracellular structure organization	283	-0.397498	-1.53702	0.00275862	0.0450109	0.0378264	3321	tags=34%, list=19%, signal=28%	VWA1/HAS1/ADAMTS4/ANXA2/ITGB1/IHH/LTBP3/COL27A1/VIT/ADAMTS5/ADAMTS7/CYP1B1/COL9A2/FOXC2/BMP1/PHLDB2/APP/COL1A2/FAP/SPINT2/CAV1/COLGALT2/TNR/RXFP1/COL16A1/FURIN/MMP14/ADAMTS9/MPZL3/FOXC1/CAV2/ADAMTS12/DAG1/OLFML2B/COL28A1/PXDN/COL4A6/ADAMTS3/LOXL4/GFAP/LOXL3/COL4A5/SLC2A10/SULF2/ADAMTS1/OLFML2A/COL4A2/EMILIN1/LAMB4/LAMB3/AEBP1/THSD4/COL18A1/BMP2/COL4A1/IL6/TGFB2/MMP16/ANGPTL7/KLK7/LAMC1/WNT3A/WDR7…
GO:0046634	regulation of alpha-beta T cell activation	97	0.594575	2.14389	0.00277008	0.0450109	0.0378264	3001	tags=45%, list=17%, signal=38%	IL27/IFNG/LILRB4/CD80/TNFSF18/XCL1/HLA-DRB1/CD3E/TBX21/HLA-DRA/IL12A/IL12RB1/LGALS9/CD274/TNFSF4/EBI3/SOCS1/CD300A/NCKAP1L/SASH3/CD28/CCR2/IRF1/HLA-E/LILRB1/PTPN22/NLRP3/CRTAM/CD86/CBLB/RASAL3/CD83/HLX/TNFRSF14/RUNX3/HLA-A/MYB/ADA/LGALS9C/PTPRC/SYK/JAK3/PRKCQ/IL23A
GO:0032635	interleukin-6 production	131	0.464258	1.77155	0.00277778	0.0450109	0.0378264	2888	tags=41%, list=16%, signal=35%	NLRP12/SCIMP/IFNG/IL10/LILRA2/TREM2/LILRB4/TLR8/HAVCR2/CLEC7A/TYROBP/LGALS9/TNFSF4/CD84/TNF/LILRA5/TLR7/PTAFR/CYBA/LILRB2/NCKAP1L/C5AR2/UCN/BPI/C1QTNF3/TMEM106A/C1QTNF4/PTPN6/CARD9/PTPN22/ARRB2/CD200R1/CD74/POU2AF1/ARRB1/PYCARD/FOXJ1/AKIRIN2/NOD2/CD47/GBA/KLF2/SYT11/SLAMF1/NOD1/F2R/TICAM1/SYK/AIF1/GHRL/SETD4/IL17D/HGF/TLR4
GO:0032675	regulation of interleukin-6 production	131	0.464258	1.77155	0.00277778	0.0450109	0.0378264	2888	tags=41%, list=16%, signal=35%	NLRP12/SCIMP/IFNG/IL10/LILRA2/TREM2/LILRB4/TLR8/HAVCR2/CLEC7A/TYROBP/LGALS9/TNFSF4/CD84/TNF/LILRA5/TLR7/PTAFR/CYBA/LILRB2/NCKAP1L/C5AR2/UCN/BPI/C1QTNF3/TMEM106A/C1QTNF4/PTPN6/CARD9/PTPN22/ARRB2/CD200R1/CD74/POU2AF1/ARRB1/PYCARD/FOXJ1/AKIRIN2/NOD2/CD47/GBA/KLF2/SYT11/SLAMF1/NOD1/F2R/TICAM1/SYK/AIF1/GHRL/SETD4/IL17D/HGF/TLR4
GO:0050671	positive regulation of lymphocyte proliferation	127	0.586981	2.21325	0.00277778	0.0450109	0.0378264	3001	tags=49%, list=17%, signal=41%	ZP4/CD38/CD80/HAVCR2/CCL5/XCL1/HLA-DPA1/HLA-DMB/HLA-DPB1/CD3E/CD209/IL15/CLECL1/IL12A/IL12RB1/LGALS9/CD274/TNFSF4/EBI3/CORO1A/BST1/FCRL3/LILRB2/NCKAP1L/SASH3/CD70/CD28/CD40/PDCD1LG2/CCR2/HLA-E/CD6/PTPN22/TMIGD2/CD1D/CD74/HHLA2/PYCARD/CD86/CD40LG/EPHB2/RASAL3/TNFSF13B/IL2RA/IL7/SLAMF1/TFRC/HLA-A/ADA/PTPRC/TICAM1/SYK/AIF1/JAK3/RPS3/CARD11/TLR4/TNFRSF4/BMI1/PRKCQ/BCL2/IL23A
GO:0050728	negative regulation of inflammatory response	133	0.435688	1.67189	0.00277778	0.0450109	0.0378264	2771	tags=35%, list=16%, signal=29%	NLRP12/HAMP/IL10/TREM2/FGR/HLA-DRB1/FCGR2B/FFAR4/NLRP6/ALOX5/SLAMF8/APOA1/CST7/HCK/SMPDL3B/ACP5/SIGLEC10/PTGER4/C1QTNF3/AOAH/MIR590/NR1H3/TNFRSF1B/TNFAIP8L2/NLRP3/GPX1/LYN/CD200R1/FPR2/MIR138-1/MIR221/MEFV/FEM1A/NOD2/IL2RA/LPCAT3/GBA/GRN/RHBDF2/PROC/SYT11/ADA/PTPRC/SYK/IL22RA2/GHRL
GO:0050852	T cell receptor signaling pathway	115	0.493664	1.84305	0.00277778	0.0450109	0.0378264	3910	tags=42%, list=22%, signal=33%	LILRB4/HLA-DQB1/PRAM1/HLA-DPB1/HLA-DRB1/CD3E/CTLA4/BTNL8/SLA2/CD226/UBASH3A/LAPTM5/CD300A/CD28/LCK/SH2D1A/PTPN6/ITK/PTPN22/BTN3A1/THEMIS2/HHLA2/CEACAM1/CBLB/CD247/PIK3CD/BTN3A3/HLA-A/ERMAP/LCP2/ADA/GBP1/FYB1/PTPRC/TRAT1/RPS3/CARD11/INPP5D/ICOSLG/PTPN2/ZAP70/FOXP3/BTN2A1/BCL10/EIF2B5/DENND1B/TRAF6/RAB29
GO:0002687	positive regulation of leukocyte migration	132	0.440325	1.68277	0.00278552	0.0450109	0.0378264	1485	tags=26%, list=8%, signal=24%	CCL4/CCL3/CCL7/CCL8/CCL24/TREM2/TNFSF18/CCR1/CCL5/XCL1/C3AR1/XCL2/CXCL10/IL12A/LGALS9/SPI1/TNF/CSF1R/PTAFR/SPN/PLA2G7/CMKLR1/NCKAP1L/CCR2/LGMN/C5AR1/CSF1/CD74/P2RX4/FPR2/RAC2/ADAM8/GPSM3/PYCARD
GO:0032946	positive regulation of mononuclear cell proliferation	128	0.589316	2.23004	0.00278552	0.0450109	0.0378264	3001	tags=49%, list=17%, signal=41%	ZP4/CD38/CD80/HAVCR2/CCL5/XCL1/HLA-DPA1/HLA-DMB/HLA-DPB1/CD3E/CD209/IL15/CLECL1/IL12A/IL12RB1/LGALS9/CD274/TNFSF4/EBI3/CORO1A/BST1/FCRL3/LILRB2/NCKAP1L/SASH3/CD70/CD28/CD40/PDCD1LG2/CCR2/HLA-E/CD6/PTPN22/TMIGD2/CD1D/CSF1/CD74/HHLA2/PYCARD/CD86/CD40LG/EPHB2/RASAL3/TNFSF13B/IL2RA/IL7/SLAMF1/TFRC/HLA-A/ADA/PTPRC/TICAM1/SYK/AIF1/JAK3/RPS3/CARD11/TLR4/TNFRSF4/BMI1/PRKCQ/BCL2/IL23A
GO:0097530	granulocyte migration	132	0.434426	1.66023	0.00278552	0.0450109	0.0378264	1402	tags=30%, list=8%, signal=27%	CCL18/CCL3L3/CCL4/CCL3/CCL7/CCL8/CCL24/CCL26/TNFSF18/CCL5/XCL1/ITGB2/C3AR1/PIK3CG/XCL2/SLAMF8/CXCL10/CSF1R/CCL22/BST1/JAML/CMKLR1/CD300A/CXCL9/NCKAP1L/C5AR2/PTGER4/CXCL11/CCL23/MCOLN2/VAV1/RHOH/CXCL3/SCG2/C5AR1/CSF1/CD74/RAC2/ADAM8
GO:1903038	negative regulation of leukocyte cell-cell adhesion	120	0.578318	2.16548	0.00278552	0.0450109	0.0378264	2032	tags=37%, list=12%, signal=33%	PLA2G2D/LAG3/CR1/IL4I1/IL10/LILRB4/CD80/HAVCR2/TNFSF18/XCL1/VSIG4/HLA-DRB1/FCGR2B/TBX21/TIGIT/LGALS9/CD274/TNFSF4/CTLA4/SOCS1/LAPTM5/SPN/CD300A/LILRB2/NCKAP1L/PDCD1LG2/IRF1/LILRB1/TNFAIP8L2/PTPN6/PTPN22/PLA2G2F/CD74/CRTAM/CEACAM1/MIR221/CD86/FOXJ1/CBLB/HLA-G/IL2RA/HLX/TNFRSF14/RUNX3
GO:0045580	regulation of T cell differentiation	137	0.553438	2.12769	0.0027933	0.0450109	0.0378264	2032	tags=31%, list=12%, signal=28%	LAG3/IL27/CR1/IL4I1/IFNG/HLA-DOA/LILRB4/CD80/TNFSF18/TOX/HLA-DRB1/TBX21/HLA-DRA/IL15/IL12RB1/LGALS9/PIK3R6/TNFSF4/CTLA4/CD27/VNN1/SOCS1/LILRB2/NCKAP1L/SASH3/CD28/CCR2/IRF1/RHOH/NLRP3/RAG1/CD74/CD2/ADAM8/CRTAM/CD86/FOXJ1/HLA-G/CD83/IL2RA/HLX/IL7/RUNX3
GO:0070665	positive regulation of leukocyte proliferation	137	0.592656	2.27846	0.0027933	0.0450109	0.0378264	3001	tags=49%, list=17%, signal=41%	ZP4/CD38/CD80/HAVCR2/CCL5/XCL1/HLA-DPA1/HLA-DMB/HLA-DPB1/CD3E/CD209/IL15/CLECL1/IL12A/IL12RB1/LGALS9/CD274/TNFSF4/EBI3/IL5RA/CORO1A/CSF1R/BST1/FCRL3/LILRB2/NCKAP1L/SASH3/CD70/CD28/CD40/PDCD1LG2/CCR2/HLA-E/CD6/PTPN22/TMIGD2/LYN/CD1D/CSF1/CD74/HHLA2/PYCARD/CD86/CD40LG/EPHB2/RASAL3/BST2/TNFSF13B/IL2RA/IL7/SLAMF1/TFRC/HLA-A/ADA/PTPRC/TICAM1/SYK/AIF1/JAK3/RPS3/CARD11/TLR4/TNFRSF4/BMI1/PRKCQ/BCL2/IL23A
GO:0071675	regulation of mononuclear cell migration	108	0.484242	1.78796	0.00280112	0.0450109	0.0378264	1485	tags=29%, list=8%, signal=26%	CCL4/CCL3/CCL7/TNFSF18/CCR1/CCL5/XCL1/C3AR1/XCL2/SLAMF8/CXCL10/IL12A/APOD/KLRK1/LGALS9/SPI1/TNF/CSF1R/SPN/PLA2G7/CMKLR1/CCR2/LGMN/C5AR1/LYN/CD200R1/RIPK3/CSF1/FPR2/ADAM8/PYCARD
GO:0002821	positive regulation of adaptive immune response	99	0.591013	2.13298	0.00280899	0.0450109	0.0378264	3161	tags=45%, list=18%, signal=38%	TREM2/SLC11A1/XCL1/HLA-DRB1/TBX21/HLA-DRA/CLEC7A/CD1B/CD4/IL12A/IL12RB1/CD274/TNFSF4/HLA-F/TNF/TNFSF13/CD226/SASH3/CD28/CD40/CCR2/HLA-E/CARD9/LTA/NLRP3/CD1D/PYCARD/HLA-G/TNFSF13B/NOD2/C17orf99/CD1E/SLAMF1/TFRC/MR1/HLA-A/ADA/PTPRC/CD1A/FCER2/PRKCQ/IL23A/RSAD2/FZD5/EXOSC6
GO:0002832	negative regulation of response to biotic stimulus	99	0.490831	1.77142	0.00280899	0.0450109	0.0378264	1945	tags=29%, list=11%, signal=26%	KIR2DL4/CR1/IL4I1/LILRA2/KLRD1/HAVCR2/MMP12/VSIG4/MICB/CLEC12B/SLAMF8/KLRC1/LGALS9/SERPING1/HLA-F/HLA-E/NR1H3/LILRB1/ARRB2/SERPINB9/OAS1/CEACAM1/PARP14/TRIM21/HLA-G/ISG15/NLRC5/RNF125/SIGIRR
GO:0032612	interleukin-1 production	99	0.479936	1.7321	0.00280899	0.0450109	0.0378264	1871	tags=29%, list=11%, signal=26%	CCL3/NLRP12/IFNG/IL10/LILRA2/TREM2/LILRB4/TLR8/HAVCR2/FFAR4/CLEC7A/TYROBP/CD33/LGALS9/APOA1/TNF/LILRA5/ACP5/P2RX7/TMEM106A/NLRP3/ARRB2/IL1R2/CEACAM1/PYCARD/MEFV/NLRC4/NOD2/CARD18
GO:0032652	regulation of interleukin-1 production	99	0.479936	1.7321	0.00280899	0.0450109	0.0378264	1871	tags=29%, list=11%, signal=26%	CCL3/NLRP12/IFNG/IL10/LILRA2/TREM2/LILRB4/TLR8/HAVCR2/FFAR4/CLEC7A/TYROBP/CD33/LGALS9/APOA1/TNF/LILRA5/ACP5/P2RX7/TMEM106A/NLRP3/ARRB2/IL1R2/CEACAM1/PYCARD/MEFV/NLRC4/NOD2/CARD18
GO:0045621	positive regulation of lymphocyte differentiation	99	0.570966	2.06063	0.00280899	0.0450109	0.0378264	2032	tags=33%, list=12%, signal=30%	CR1/IL4I1/IFNG/IL10/LILRB4/CD80/TOX/HLA-DRB1/HLA-DRA/IL15/IL12RB1/LGALS9/PIK3R6/TNFSF4/CD27/VNN1/SOCS1/LILRB2/NCKAP1L/SASH3/RHOH/NLRP3/RAG1/CD74/ADAM8/CD86/IL15RA/HLA-G/CD83/IL2RA/HLX/IL7/RUNX3
GO:0019882	antigen processing and presentation	98	0.663162	2.38668	0.00282486	0.0450109	0.0378264	2595	tags=48%, list=15%, signal=41%	HLA-DQA1/HLA-DOA/TREM2/SLC11A1/HLA-DQA2/HLA-DQB1/IFI30/CTSS/CLEC4A/HLA-DPA1/HLA-DMB/HLA-DPB1/HLA-DRB1/FCGR2B/HLA-DRA/CD209/CD8A/CD1B/TAP1/ACE/HLA-F/CD68/HLA-DMA/CTSD/HLA-DOB/LILRB2/WDFY4/WAS/TAP2/RAB33A/HLA-E/HLA-DQB2/LGMN/CD1D/CD74/TAPBP/PYCARD/HLA-G/NOD2/GBA/CD1E/PSMB8/MR1/HLA-A/NOD1/TAPBPL/CD1A
GO:0090287	regulation of cellular response to growth factor stimulus	250	-0.400903	-1.52981	0.00282885	0.0450109	0.0378264	2706	tags=26%, list=15%, signal=22%	TGFB3/ASPN/SMAD6/GRB10/ING2/CAV1/LDLRAD4/FOXD1/NEO1/THBS1/CASK/ITGA5/CAV2/ADAMTS12/HOXA13/PMEPA1/BAMBI/DLL1/ADAMTS3/ATP2B4/CADM4/LRIT3/FOLR1/SLC2A10/SULF2/EMILIN1/GPC1/SPRY1/LTBP1/ADGRA2/DSTYK/SORL1/BMP2/HIF1A/PCSK6/ONECUT2/IL1B/FST/GPC3/CDKN2B/BMPER/TFAP2B/HHIP/CCBE1/APLN/XDH/FBN2/MT3/ROBO1/DKK3/WNT5A/MYOCD/WFIKKN2/GREM1/NGFR/FERMT1/SOX11/GATA4/CRB2/PRDM16/VWC2/ITGB3/FGFBP1/SOST
GO:0050868	negative regulation of T cell activation	109	0.608753	2.23788	0.00284091	0.0450109	0.0378264	2032	tags=39%, list=12%, signal=35%	PLA2G2D/LAG3/CR1/IL4I1/IL10/LILRB4/CD80/HAVCR2/TNFSF18/XCL1/VSIG4/HLA-DRB1/FCGR2B/TBX21/TIGIT/LGALS9/CD274/TNFSF4/CTLA4/SOCS1/LAPTM5/SPN/CD300A/LILRB2/NCKAP1L/PDCD1LG2/IRF1/LILRB1/TNFAIP8L2/PTPN6/PTPN22/PLA2G2F/CD74/CRTAM/CEACAM1/CD86/FOXJ1/CBLB/HLA-G/IL2RA/HLX/TNFRSF14/RUNX3
GO:0001909	leukocyte mediated cytotoxicity	110	0.595594	2.19172	0.00285714	0.0450109	0.0378264	1437	tags=38%, list=8%, signal=35%	KIR2DL4/LAG3/PRF1/GZMB/KLRD1/HAVCR2/XCL1/HLA-DRB1/FCGR2B/HLA-DRA/NLRP6/TYROBP/CLEC12B/CD1B/KLRC1/IL12A/KLRK1/IL12RB1/LGALS9/PIK3R6/HLA-F/GZMM/SPI1/NCR3/ITGAM/CTSC/CORO1A/CD226/NCKAP1L/SLAMF6/SH2D1A/HLA-E/VAV1/LILRB1/PTPN6/KLRC2/ARRB2/SERPINB9/RIPK3/CD1D/CRTAM/CEACAM1
GO:0002833	positive regulation of response to biotic stimulus	143	0.538681	2.08115	0.00285714	0.0450109	0.0378264	2150	tags=36%, list=12%, signal=32%	KIR2DL4/LAG3/SCIMP/LILRA2/KLRD1/TLR8/HAVCR2/CCL5/MMP12/HLA-DRB1/LY86/CLEC7A/TYROBP/IL12A/KLRK1/CD274/HCK/HLA-F/SPI1/NCR3/CD226/FCN1/CD180/COCH/CYBA/ZBP1/SLAMF6/SH2D1B/OASL/SH2D1A/HLA-E/VAV1/CARD9/KLRC2/LYN/CD1D/FPR2/ADAM8/CRTAM/CGAS/PYCARD/HLA-G/AKIRIN2/NLRC4/NOD2/NLRC5/SLC15A4/PAK1/TRIM6/PLSCR1/GRN
GO:0051250	negative regulation of lymphocyte activation	143	0.546459	2.1112	0.00285714	0.0450109	0.0378264	2032	tags=34%, list=12%, signal=31%	PLA2G2D/LAG3/CR1/IL4I1/IL10/LILRB4/CD80/HAVCR2/TNFSF18/XCL1/FGR/VSIG4/HLA-DRB1/FCGR2B/TBX21/TIGIT/TYROBP/LGALS9/CD274/TNFSF4/CTLA4/HLA-F/SOCS1/LAPTM5/SPN/CD300A/LILRB2/NCKAP1L/PDCD1LG2/IRF1/LILRB1/TNFAIP8L2/PTPN6/PTPN22/LYN/PLA2G2F/CD74/LST1/CRTAM/CEACAM1/CD86/FOXJ1/CBLB/HLA-G/IL2RA/HLX/TBC1D10C/TNFRSF14/RUNX3
GO:0007548	sex differentiation	224	-0.398541	-1.50601	0.00286123	0.0450109	0.0378264	2783	tags=25%, list=16%, signal=21%	NIPBL/RBP4/AMH/DHCR24/KITLG/NR2F2/STAR/CBX2/ING2/HOXA10/MMP14/DMRT3/FOXC1/HOXA13/TYRO3/HYAL3/KIF18A/TMF1/AKR1C3/PCYT1B/SYCP2/ASPM/ADAMTS1/ADCYAP1/TNFSF10/RRM1/CTNNA1/SDC1/MGST1/TGFB2/MSH4/SOX8/PTPRN/FST/GREB1L/HOXA9/WNT5A/TEX11/TFAP2C/NHLH2/INHBB/DMRTA1/TP63/PTX3/CYP19A1/GATA4/SOX15/CSMD1/VGF/STRA6/ZFP42/COL9A3/ROBO2/NKX3-1/EREG/SALL1
GO:0007611	learning or memory	224	-0.396667	-1.49892	0.00286123	0.0450109	0.0378264	3253	tags=33%, list=18%, signal=27%	GRIN1/MTOR/ADNP/ITGB1/NLGN4Y/HMGCR/VDAC1/ARL6IP5/EIF2AK4/MAPT/PLK2/APP/PRKCZ/NEUROD2/KAT2A/NTF4/CNR1/CHRNA7/PAIP2/GRIN2A/TNR/PTGS2/S100B/NRXN1/NLGN3/FGF13/MAP1A/PRKAR2B/PRNP/NFATC4/AFF2/NTRK2/SNAP25/RCAN1/TPBG/VLDLR/HIF1A/SLC7A11/NDRG4/NTF3/PTPRZ1/OXTR/CCL11/PPP1R1B/SHANK2/SCN2A/NPAS4/RASGRF1/GRIN2B/EN1/EGFR/NRXN3/PAK6/ADCY1/CALB1/NPTX2/BRINP1/ADGRB3/BRSK1/MAPK8IP2/SHANK1/CSMD1/ATP1A2/NGF/TH/KLK8…
GO:0061448	connective tissue development	220	-0.397472	-1.49786	0.00286123	0.0450109	0.0378264	4722	tags=40%, list=27%, signal=30%	EPYC/NFIB/NOTCH1/BMPR2/FOXA1/TRIP11/EXT1/BGN/MSX1/ECM1/ARRDC3/SMAD3/SMAD5/RUNX2/MEX3C/PTH1R/WNT11/TSKU/COL1A1/SMPD3/PRRX1/OSR1/LOXL2/PAXIP1/TRPM4/FRZB/TRPV4/SNAI2/HOXB3/ITGB8/EDN1/IHH/BARX2/LTBP3/COL27A1/WNT7A/TRPS1/ADAMTS7/SOX5/FOXC2/BMP1/ZNF219/EVC/KAT2A/CDK4/HYAL1/TYMS/CHSY1/MBOAT2/FOXD1/RXFP1/RARG/SLC39A14/ACTA2/OXCT1/DGAT2/ADAMTS12/SELENOM/HYAL3/RARB/BMP8B/SULF2/GDF7/SORL1/BMP2/DLX2/HIF1A/MG…
GO:0002700	regulation of production of molecular mediator of immune response	147	0.450189	1.74512	0.00286533	0.0450109	0.0378264	2380	tags=31%, list=13%, signal=27%	KIR2DL4/SCIMP/CR1/IL10/LILRB4/XCL1/CD244/FCGR2B/TBX21/CLEC7A/TNFSF4/APOA1/HLA-F/TNF/TNFSF13/CD226/FCRL3/LAPTM5/SASH3/CD28/CD40/CCR2/HLA-E/TNFRSF1B/LILRB1/PTPN22/NLRP3/CD22/CD74/CGAS/CD86/CD40LG/EPHB2/BST2/HLA-G/MZB1/NOD2/NR4A3/HMOX1/TNFRSF14/SLC15A4/TRIM6/C17orf99/SLAMF1/TFRC/HLA-A
GO:1902107	positive regulation of leukocyte differentiation	147	0.502467	1.94777	0.00286533	0.0450109	0.0378264	2032	tags=29%, list=12%, signal=26%	DCSTAMP/POU4F1/CR1/IL4I1/IFNG/IL10/TREM2/LILRB4/CD80/CCR1/TOX/HLA-DRB1/HLA-DRA/IL15/TYROBP/CD4/IL12RB1/LGALS9/PIK3R6/TNFSF4/CD27/VNN1/SOCS1/TNF/LILRB2/NCKAP1L/SASH3/RHOH/NLRP3/RAG1/CSF1/CD74/ADAM8/CD86/IL15RA/HLA-G/CD83/SLC9B2/IL2RA/HLX/IL7/TESC/RUNX3
GO:1903708	positive regulation of hemopoiesis	147	0.502467	1.94777	0.00286533	0.0450109	0.0378264	2032	tags=29%, list=12%, signal=26%	DCSTAMP/POU4F1/CR1/IL4I1/IFNG/IL10/TREM2/LILRB4/CD80/CCR1/TOX/HLA-DRB1/HLA-DRA/IL15/TYROBP/CD4/IL12RB1/LGALS9/PIK3R6/TNFSF4/CD27/VNN1/SOCS1/TNF/LILRB2/NCKAP1L/SASH3/RHOH/NLRP3/RAG1/CSF1/CD74/ADAM8/CD86/IL15RA/HLA-G/CD83/SLC9B2/IL2RA/HLX/IL7/TESC/RUNX3
GO:0032640	tumor necrosis factor production	148	0.46699	1.81203	0.00287356	0.0450109	0.0378264	3075	tags=38%, list=17%, signal=32%	CCL3/LILRA4/IFNG/IL10/LILRA2/TREM2/ABCC8/HAVCR2/CLEC4A/CLEC7A/TYROBP/CD33/LGALS9/CD84/LILRA5/CYBB/CD14/TNFRSF8/PTAFR/SPN/ACP5/CYBA/C5AR2/SASH3/BPI/TMEM106A/CCR2/C1QTNF4/HLA-E/LILRB1/PTPN6/CARD9/PTPN22/ARRB2/OAS1/CD2/PYCARD/EPHB2/NOD2/CD47/OAS2/SYT11/SLAMF1/NOD1/PTPRC/TICAM1/SYK/CX3CR1/LY96/GPR18/GHRL/SETD4/TLR4/IL23A/LRRK2/FZD5
GO:0032680	regulation of tumor necrosis factor production	148	0.46699	1.81203	0.00287356	0.0450109	0.0378264	3075	tags=38%, list=17%, signal=32%	CCL3/LILRA4/IFNG/IL10/LILRA2/TREM2/ABCC8/HAVCR2/CLEC4A/CLEC7A/TYROBP/CD33/LGALS9/CD84/LILRA5/CYBB/CD14/TNFRSF8/PTAFR/SPN/ACP5/CYBA/C5AR2/SASH3/BPI/TMEM106A/CCR2/C1QTNF4/HLA-E/LILRB1/PTPN6/CARD9/PTPN22/ARRB2/OAS1/CD2/PYCARD/EPHB2/NOD2/CD47/OAS2/SYT11/SLAMF1/NOD1/PTPRC/TICAM1/SYK/CX3CR1/LY96/GPR18/GHRL/SETD4/TLR4/IL23A/LRRK2/FZD5
GO:0001906	cell killing	152	0.460248	1.79382	0.00289017	0.0450109	0.0378264	1437	tags=33%, list=8%, signal=30%	KIR2DL4/CR1L/LAG3/IFNG/PRF1/HAMP/GZMB/KLRD1/HAVCR2/LYZ/XCL1/CAMP/HLA-DRB1/FCGR2B/HLA-DRA/NLRP6/CLEC7A/TYROBP/CLEC12B/CD1B/KLRC1/IL12A/KLRK1/IL12RB1/LGALS9/PIK3R6/CD5L/HLA-F/GZMM/SPI1/NCR3/ITGAM/CTSC/CORO1A/CD226/P2RX7/NCKAP1L/SLAMF6/SH2D1A/HLA-E/VAV1/LILRB1/PTPN6/KLRC2/ARRB2/SERPINB9/RIPK3/CD1D/CRTAM/CEACAM1
GO:0002221	pattern recognition receptor signaling pathway	153	0.460299	1.79576	0.00289017	0.0450109	0.0378264	3051	tags=31%, list=17%, signal=26%	LILRA4/SCIMP/CD300LF/LILRA2/TREM2/TLR8/HAVCR2/CTSS/SLC15A3/NLRP6/CD14/CLEC4E/SMPDL3B/TLR7/FCRL3/PIK3AP1/FCN1/CYBA/CD300A/WDFY1/CD40/OASL/IRF1/NR1H3/PTPN22/UNC93B1/ARRB2/LYN/GFI1/OAS1/ESR1/NOD2/RNF125/SLC15A2/SLC15A4/TLR5/OTUD4/NOD1/TNIP3/TIFA/TICAM1/LY96/SEC14L1/CYLD/TLR4/IRF7/RSAD2
GO:0071706	tumor necrosis factor superfamily cytokine production	152	0.475723	1.85413	0.00289017	0.0450109	0.0378264	3075	tags=39%, list=17%, signal=32%	CCL3/LILRA4/IFNG/IL10/LILRA2/TREM2/ABCC8/HAVCR2/CLEC4A/CLEC7A/TYROBP/CD33/LGALS9/CD274/CD84/LILRA5/CYBB/CD14/TNFRSF8/PTAFR/SPN/ACP5/CYBA/C5AR2/SASH3/BPI/TMEM106A/CCR2/C1QTNF4/HLA-E/LILRB1/PTPN6/CARD9/PTPN22/ARRB2/OAS1/CD2/ADAM8/PYCARD/CD86/EPHB2/NOD2/CD47/OAS2/SYT11/SLAMF1/NOD1/PTPRC/TICAM1/SYK/CX3CR1/LY96/GPR18/GHRL/SETD4/TLR4/IL23A/LRRK2/FZD5
GO:1903555	regulation of tumor necrosis factor superfamily cytokine production	152	0.475723	1.85413	0.00289017	0.0450109	0.0378264	3075	tags=39%, list=17%, signal=32%	CCL3/LILRA4/IFNG/IL10/LILRA2/TREM2/ABCC8/HAVCR2/CLEC4A/CLEC7A/TYROBP/CD33/LGALS9/CD274/CD84/LILRA5/CYBB/CD14/TNFRSF8/PTAFR/SPN/ACP5/CYBA/C5AR2/SASH3/BPI/TMEM106A/CCR2/C1QTNF4/HLA-E/LILRB1/PTPN6/CARD9/PTPN22/ARRB2/OAS1/CD2/ADAM8/PYCARD/CD86/EPHB2/NOD2/CD47/OAS2/SYT11/SLAMF1/NOD1/PTPRC/TICAM1/SYK/CX3CR1/LY96/GPR18/GHRL/SETD4/TLR4/IL23A/LRRK2/FZD5
GO:0002706	regulation of lymphocyte mediated immunity	151	0.605303	2.34962	0.00289855	0.0450109	0.0378264	1660	tags=36%, list=9%, signal=33%	KIR2DL4/CR1L/LAG3/CR1/IL4I1/IL10/TREM2/LILRB4/KLRD1/HAVCR2/XCL1/HLA-DRB1/FCGR2B/TBX21/HLA-DRA/CLEC12B/CD1B/KLRC1/IL12A/KLRK1/IL12RB1/LGALS9/PIK3R6/TNFSF4/HLA-F/TNF/NCR3/TNFSF13/CD226/NCKAP1L/SLAMF6/SASH3/WAS/SH2D1B/CD28/CD40/CCR2/SH2D1A/HLA-E/VAV1/TNFRSF1B/LILRB1/PTPN6/LTA/NLRP3/KLRC2/ARRB2/SERPINB9/RIPK3/CD1D/CRTAM/CEACAM1/FOXJ1/FUT7/HLA-G
GO:0002819	regulation of adaptive immune response	166	0.588453	2.34495	0.00289855	0.0450109	0.0378264	3075	tags=46%, list=17%, signal=38%	CR1L/IL27/CR1/IL4I1/IL10/TREM2/LILRB4/KLRD1/CD80/HAVCR2/SLC11A1/TNFSF18/XCL1/HLA-DRB1/FCGR2B/TBX21/HLA-DRA/CLEC7A/CD1B/CD4/KLRC1/IL12A/IL12RB1/CD274/TNFSF4/ALOX15/HLA-F/TNF/CD48/TNFSF13/CD226/NCKAP1L/SASH3/WAS/CD28/CD40/CCR2/IRF1/HLA-E/TNFRSF1B/LILRB1/PTPN6/CARD9/LTA/NLRP3/RIPK3/CD1D/ADCY7/CEACAM1/PYCARD/FOXJ1/FUT7/HLA-G/TNFSF13B/NOD2/HLX/TNFRSF14/SLC15A4/C17orf99/SAMSN1/CD1E/SLAMF1/TFRC/MR1/HLA-…
GO:0002822	regulation of adaptive immune response based on somatic recombination of immune receptors built from immunoglobulin superfamily domains	151	0.587562	2.28076	0.00289855	0.0450109	0.0378264	3075	tags=45%, list=17%, signal=38%	CR1L/IL27/CR1/IL4I1/IL10/TREM2/LILRB4/KLRD1/CD80/HAVCR2/SLC11A1/TNFSF18/XCL1/HLA-DRB1/FCGR2B/TBX21/HLA-DRA/CLEC7A/CD1B/CD4/KLRC1/IL12A/IL12RB1/CD274/TNFSF4/HLA-F/TNF/TNFSF13/CD226/NCKAP1L/SASH3/WAS/CD28/CD40/CCR2/HLA-E/TNFRSF1B/LILRB1/PTPN6/CARD9/LTA/NLRP3/RIPK3/CD1D/CEACAM1/FOXJ1/FUT7/HLA-G/TNFSF13B/NOD2/HLX/SLC15A4/C17orf99/CD1E/SLAMF1/TFRC/MR1/HLA-A/ADA/PTPRC/CD1A/FCER2/JAK3/C4BPB/PRKCQ/IL23A/…
GO:0042129	regulation of T cell proliferation	160	0.58706	2.31173	0.00289855	0.0450109	0.0378264	1692	tags=37%, list=10%, signal=34%	PLA2G2D/ZP4/IL27/CR1/IL4I1/IL10/LILRB4/CD80/HAVCR2/TNFSF18/CCL5/XCL1/HLA-DPA1/HLA-DMB/VSIG4/HLA-DPB1/HLA-DRB1/CD3E/CD209/IL15/CLECL1/IL12RB1/LGALS9/CD274/TNFSF4/EBI3/CTLA4/CORO1A/SPN/LILRB2/NCKAP1L/SASH3/CD70/CD28/PDCD1LG2/CCR2/TNFSF8/IRF1/HLA-E/TNFRSF1B/LILRB1/PTPN6/CD6/PTPN22/TMIGD2/PLA2G2F/RIPK3/CD1D/HHLA2/RAC2/CRTAM/PYCARD/CD86/CD40LG/FOXJ1/CBLB/RASAL3/HLA-G/TNFSF13B
GO:0050851	antigen receptor-mediated signaling pathway	156	0.470633	1.84287	0.00289855	0.0450109	0.0378264	2820	tags=35%, list=16%, signal=29%	CD38/LILRB4/HLA-DQB1/PRAM1/NFAM1/HLA-DPB1/HLA-DRB1/FCGR2B/CD3E/CTLA4/BTNL8/SLA2/CD226/UBASH3A/FCRL3/LAPTM5/KLHL6/CD300A/NCKAP1L/CD28/LCK/SH2D1A/PTPN6/ITK/PTPN22/BTN3A1/LYN/THEMIS2/CD22/HHLA2/CEACAM1/CBLB/LAT2/SH2B2/CD79A/STAP1/CD247/CD79B/PIK3CD/BTN3A3/HLA-A/ERMAP/LCP2/ADA/GBP1/FYB1/PTPRC/TRAT1/SYK/IGLL5/GCSAML/GCSAM/RPS3/CARD11
GO:0090068	positive regulation of cell cycle process	201	-0.408074	-1.52722	0.00289855	0.0450109	0.0378264	4505	tags=37%, list=26%, signal=28%	AURKA/THOC1/ANKRD17/MSX1/INO80/UBE2C/MTBP/KMT2E/CDK1/PLCB1/CEP120/RAD21/KIF3B/PAF1/DBF4/RDX/PLK4/RANBP1/SMPD3/EZH2/RAB11A/WIZ/RACGAP1/CDCA5/CEP295/EDN1/DTL/NPM1/WNT4/BECN1/KIF20B/CIT/SVIL/APP/MAD2L1/KIF14/CDK4/CDC25C/MAP3K20/HYAL1/BTC/FAM83D/CUL3/HOXA13/IGF1/CDC6/TPR/CCNB1/PRDM7/ADAMTS1/NUSAP1/NDC80/LRP5/DLGAP5/MAP10/ANXA1/SPAG5/IGF2/IL1B/KIF23/EGFR/WNT5A/TGFA/ANKRD31/SOX15/EGF/HSPA2/CYP1A1/IL1A/…
GO:0031032	actomyosin structure organization	179	-0.404674	-1.49833	0.00290698	0.0450109	0.0378264	3518	tags=34%, list=20%, signal=28%	FHOD1/MYO18A/EPB41L3/TNFAIP1/RACGAP1/CDC42BPB/PLEC/NRP1/FHDC1/MTOR/EDN1/ITGB1/WNT4/SDC4/CIT/EPB41L4A/TMEFF2/FHOD3/SORBS1/PHLDB2/CSRP1/TGFB3/ASAP3/FERMT2/TMOD1/TPM1/LIMCH1/CUL3/MYOZ1/PPP1R9A/CDC42BPG/CNN3/MYH9/NEB/CORO2B/NEBL/TJP1/STMN1/FRMD6/ACTA1/EPHA1/MYOC/LMOD1/MYH10/ANLN/LMOD3/LPAR1/KRT19/TACSTD2/MET/KRT8/MYH14/EPB41L4B/ACTC1/CNN1/CGNL1/MYOZ2/TNNT2/FRMD5/MYH11/SYNPO2L
GO:0046631	alpha-beta T cell activation	145	0.588953	2.27351	0.00290698	0.0450109	0.0378264	3052	tags=45%, list=17%, signal=37%	PLA2G2D/IL27/IFNG/LILRB4/CD80/TNFSF18/XCL1/CLEC4A/TOX/HLA-DRB1/CD3E/TBX21/HLA-DRA/IL15/IL12A/IL12RB1/LGALS9/CD274/TNFSF4/EBI3/SOCS1/LY9/EOMES/SPN/CD300A/NCKAP1L/WDFY4/SLAMF6/SASH3/PTGER4/CD28/CCR2/TNFSF8/IRF1/HLA-E/LILRB1/ITK/PTPN22/NLRP3/BATF/CRTAM/CD86/CBLB/FUT7/RASAL3/ELF4/CD83/HLX/TNFRSF14/RUNX3/HLA-A/MYB/ADA/LGALS9C/PTPRC/SYK/GPR18/JAK3/DOCK2/TCIRG1/PRKCQ/BCL2/IL23A/RSAD2/CTSL
GO:0008406	gonad development	181	-0.432149	-1.59995	0.00291121	0.0450109	0.0378264	1946	tags=25%, list=11%, signal=22%	AMH/KITLG/NR2F2/STAR/ING2/HOXA10/MMP14/FOXC1/HYAL3/KIF18A/TMF1/AKR1C3/PCYT1B/ASPM/ADAMTS1/ADCYAP1/TNFSF10/RRM1/CTNNA1/SDC1/MGST1/TGFB2/MSH4/SOX8/PTPRN/FST/HOXA9/WNT5A/TEX11/TFAP2C/NHLH2/INHBB/DMRTA1/PTX3/CYP19A1/GATA4/SOX15/CSMD1/VGF/ZFP42/COL9A3/ROBO2/NKX3-1/EREG/SALL1
GO:0042742	defense response to bacterium	181	-0.435302	-1.61163	0.00291121	0.0450109	0.0378264	1671	tags=27%, list=9%, signal=25%	S100A8/SHC1/WFDC2/PRKD1/S100A14/DCD/IL6/CD36/KLK7/LYG2/ARG2/SFTPD/WFDC5/CCL20/S100A9/GSDMC/SPINK5/CHGA/DEFB1/WFDC10B/KRT6A/PGLYRP4/IFNE/F2RL1/KLK5/SCNN1B/HTN3/RNASE7/S100A7/PLA2G2A/ANXA3/REG3G/HTN1/LTF/TF/SLPI/PPBP/VGF/LCE3A/PI3/GBP6/CXCL6/WFDC12/HP/DMBT1/DEFB4A/S100A12/C10orf99/LCE3C
GO:0002285	lymphocyte activation involved in immune response	167	0.521248	2.07778	0.00293255	0.0450109	0.0378264	1546	tags=26%, list=9%, signal=24%	IL27/CR1/IFNG/IL10/CD80/HAVCR2/SLC11A1/TNFSF18/CD244/HLA-DMB/HLA-DRB1/FCGR2B/TBX21/HLA-DRA/IL12RB1/LGALS9/APBB1IP/TNFSF4/HLA-F/SPI1/ITGAL/LY9/CORO1A/TNFSF13/EOMES/CD180/SPN/NCKAP1L/SLAMF6/PTGER4/CD28/CD40/LILRB1/MFNG/NLRP3/KLRC2/IRF8/BATF/CD74/POU2AF1/CEACAM1/CD86/CD40LG
GO:0045619	regulation of lymphocyte differentiation	165	0.547296	2.16838	0.00296736	0.0450109	0.0378264	2032	tags=31%, list=12%, signal=28%	LAG3/IL27/CR1/IL4I1/IFNG/HLA-DOA/IL10/LILRB4/CD80/TNFSF18/NFAM1/TOX/HLA-DRB1/TBX21/HLA-DRA/IL15/SLAMF8/IL12RB1/LGALS9/PIK3R6/TNFSF4/CTLA4/CD27/VNN1/SOCS1/FCRL3/LILRB2/NCKAP1L/SASH3/MIR17HG/CD28/IKZF3/CCR2/IRF1/RHOH/PTPN6/NLRP3/RAG1/CD74/CD2/ADAM8/CRTAM/CD86/FOXJ1/IL15RA/HLA-G/CD83/IL2RA/HLX/IL7/RUNX3
GO:0022408	negative regulation of cell-cell adhesion	171	0.477742	1.90278	0.00297619	0.0450109	0.0378264	2032	tags=28%, list=12%, signal=25%	PLA2G2D/LAG3/CR1/IL4I1/IL10/LILRB4/CD80/HAVCR2/TNFSF18/XCL1/VSIG4/HLA-DRB1/FCGR2B/TBX21/TIGIT/LGALS9/CD274/TNFSF4/APOA1/CTLA4/SPI1/SOCS1/LAPTM5/SPN/CD300A/LILRB2/NCKAP1L/B4GALNT2/PDCD1LG2/IRF1/LILRB1/TNFAIP8L2/PTPN6/PTPN22/PLA2G2F/CD74/CRTAM/AKNA/CEACAM1/MIR221/CD86/FOXJ1/CBLB/HLA-G/IL2RA/HLX/TNFRSF14/RUNX3
GO:0008016	regulation of heart contraction	173	-0.400806	-1.4728	0.00298063	0.0450109	0.0378264	2781	tags=30%, list=16%, signal=26%	EHD3/GNAO1/DMPK/KCNE2/TBX5/CAV1/ADRA1B/TMEM38A/TPM1/RNLS/CASQ2/CALM1/THRB/ADM/FGF13/CACNA1G/ISL1/ATP2B4/RGS4/SCN2B/ADRA1D/SCN3B/SLC4A3/TGFB2/GJA1/CXADR/KCND3/TBX2/HOPX/ACE2/APLN/NMU/NOS1/DES/FXYD1/PLN/CHGA/PKP2/SPX/JUP/TNNT2/GATA4/DSP/ATP1A2/RYR2/TH/FOXN4/DSC2/ATP1B2/EDN3/DRD2/NKX2-5
GO:0002695	negative regulation of leukocyte activation	170	0.538034	2.13953	0.00298507	0.0450109	0.0378264	2032	tags=35%, list=12%, signal=32%	PLA2G2D/LAG3/CR1/IL4I1/CD300LF/IL10/LILRB4/CD80/HAVCR2/TNFSF18/XCL1/FGR/VSIG4/HLA-DRB1/FCGR2B/TBX21/TIGIT/TYROBP/LGALS9/CD274/TNFSF4/CD84/CTLA4/CST7/HLA-F/SPI1/SOCS1/LAPTM5/SPN/CD300A/LILRB2/NCKAP1L/BPI/IL31RA/PDCD1LG2/CCR2/IRF1/NR1H3/LILRB1/TNFAIP8L2/PTPN6/PTPN22/LYN/PLA2G2F/CD74/LST1/MILR1/TSPAN32/CRTAM/CEACAM1/CD86/FOXJ1/CBLB/HLA-G/IL2RA/HMOX1/HLX/TBC1D10C/TNFRSF14/RUNX3
GO:0010721	negative regulation of cell development	163	-0.41758	-1.52028	0.00301659	0.0450109	0.0378264	2177	tags=28%, list=12%, signal=25%	SEMA3D/FGF13/IGF1/LRP4/PCM1/SEMA3B/NFATC4/S1PR3/DMTN/SEMA3F/SEMA6D/TRPC6/ADCYAP1/SEMA3E/CTNNA1/SORL1/ID1/IL6/DLX2/SPP1/WNT3A/DCC/IL1B/KANK1/CCL11/SEMA4B/WNT3/TACSTD2/SEMA5A/NTRK3/MT3/WNT5A/NTN1/FSTL4/PTHLH/BRINP1/BMP7/POSTN/SOX11/GPR37L1/LTF/PTN/PAEP/PAX6/LIN28A/NPPC
GO:0045664	regulation of neuron differentiation	168	-0.41105	-1.4988	0.00301659	0.0450109	0.0378264	3231	tags=33%, list=18%, signal=27%	YWHAG/NCOA1/EIF4ENIF1/CNTN2/CDK5RAP2/MTOR/S1PR5/TIAM1/CDK5R1/EIF2AK4/APP/FGFR1/BCL11A/NEUROD2/NTF4/NKX6-1/DNMT3B/JAG1/OLIG2/TCF12/ZEB1/ZNF536/ASCL1/LTK/ISL1/DLL1/TRPC6/ASPM/EPO/MAP1B/GDF7/GPRC5B/CASZ1/BMP2/DLX2/NTF3/WNT3A/SOX8/HEY1/SH3GL3/PCP4/ADRA2C/NRCAM/BRINP1/BMP7/DUOXA1/SOX11/HEYL/GPR37L1/NGF/EYA1/VWC2/PAX6/LIN28A/NKX2-5
GO:0051216	cartilage development	162	-0.411164	-1.49554	0.00302572	0.0450109	0.0378264	4873	tags=43%, list=28%, signal=32%	FGF2/LUM/BMP6/EPYC/NFIB/BMPR2/TRIP11/EXT1/BGN/MSX1/ECM1/SMAD3/SMAD5/RUNX2/MEX3C/PTH1R/WNT11/TSKU/COL1A1/SMPD3/PRRX1/OSR1/LOXL2/FRZB/TRPV4/SNAI2/HOXB3/ITGB8/EDN1/IHH/BARX2/LTBP3/COL27A1/WNT7A/TRPS1/ADAMTS7/SOX5/BMP1/ZNF219/EVC/KAT2A/HYAL1/TYMS/CHSY1/MBOAT2/RARG/SLC39A14/ADAMTS12/HYAL3/RARB/BMP8B/SULF2/BMP2/DLX2/HIF1A/MGP/SCIN/SNAI1/EFEMP1/COL11A2/WNT7B/FGFR3/WNT5A/PTHLH/GREM1/BMP7/MMP13/PITX1/NPPC…
GO:0007416	synapse assembly	160	-0.407655	-1.47816	0.00304414	0.0450109	0.0378264	2184	tags=36%, list=12%, signal=32%	PCDHB10/FBXO45/SRPX2/ADNP/NLGN4Y/WNT7A/SLITRK2/LRFN5/EFNB2/PLXNB1/APP/LRRN3/UBE2V2/DLG5/PPP1R9A/NRXN1/NLGN3/FGF13/PCDHB11/LRRC4/MDGA1/LRP4/VSTM5/NTRK2/EPHB3/MAP1B/TPBG/ADGRL2/IGFN1/SPTBN2/ERBB4/WNT3A/OXTR/SHANK2/NPAS4/GRID2/DNER/NECTIN1/NTRK3/GPC6/NRCAM/WNT5A/PCDHB3/NTN1/FLRT3/NRG1/PCDHB5/ADGRB3/LRRC4B/THBS2/SDK1/CBLN4/ROBO2/ADGRF1/GABRB3/DRD2/LRRTM1
GO:0048839	inner ear development	160	-0.432631	-1.56872	0.00304414	0.0450109	0.0378264	2076	tags=24%, list=12%, signal=22%	HOXA13/TBX1/DLL1/LGR5/DLX5/GRHL3/SPARC/FOXI1/CEP290/BMP2/TGFB2/SOBP/LIN7A/WNT3A/FGFR2/BMPER/EPHA4/ATP8A2/ATP6V1B1/GBX2/NTRK3/HPN/WNT5A/NTN1/ALDH1A3/CALB1/EYA4/ADGRV1/MYO3A/GJB2/OTOP1/EYA1/GJB6/MYO3B/USH1G/KCNK3/OTOL1/COL2A1/GABRA5
GO:0048706	embryonic skeletal system development	110	-0.463968	-1.63491	0.00306748	0.0450109	0.0378264	4043	tags=40%, list=23%, signal=31%	HOXB5/COL1A1/MED12/HOXB7/PRRX1/NDST1/OSR1/XYLT1/HOXC9/HOXB3/IHH/TBX15/FOXC2/NIPBL/RBP4/MEGF8/SETD2/TGFB3/HYAL1/HOXB6/PAX5/PCSK5/MMP14/HOXA4/KIAA1217/HOXD10/TBX1/SLC2A10/SULF2/HOXB2/DLX2/MMP16/GRHL2/FGFR2/HOXA9/WNT5A/HOXB9/BMP7/SOX11/MDFI/EYA1/HOXB8/HOXA7/COL2A1
GO:0001841	neural tube formation	98	-0.475812	-1.65656	0.00308642	0.0450109	0.0378264	3099	tags=33%, list=18%, signal=27%	CELSR1/SCRIB/SDC4/TSC2/IFT57/KIF20B/LHX2/SETD2/LMO4/KAT2A/ARHGAP35/SPINT2/HECTD1/FZD6/PRICKLE1/RARG/ADM/ST14/FOLR1/GDF7/GRHL3/TGFB2/HIF1A/SHROOM3/GRHL2/SPINT1/WNT5A/OVOL2/BMP7/COBL/SOX11/TRIM71
GO:0001838	embryonic epithelial tube formation	114	-0.461958	-1.62745	0.00309598	0.0450109	0.0378264	3136	tags=33%, list=18%, signal=28%	WNT4/CELSR1/SCRIB/SDC4/TSC2/IFT57/KIF20B/LHX2/SETD2/LMO4/KAT2A/ARHGAP35/SPINT2/HECTD1/FZD6/PRICKLE1/RARG/IRX2/IRX1/ADM/ST14/FOLR1/GDF7/GRHL3/TGFB2/HIF1A/SHROOM3/SOX8/GDNF/GRHL2/SPINT1/WNT5A/GREM1/OVOL2/BMP7/COBL/SOX11/TRIM71
GO:0050777	negative regulation of immune response	176	0.514202	2.04973	0.00309598	0.0450109	0.0378264	2816	tags=39%, list=16%, signal=33%	KIR2DL4/CR1L/PDCD1/CR1/IL4I1/IL10/TREM2/LILRB4/KLRD1/HAVCR2/TNFSF18/MMP12/XCL1/FGR/VSIG4/HLA-DRB1/FCGR2B/TBX21/NLRP6/MICB/CLEC12B/SLAMF8/KLRC1/LGALS9/TNFSF4/CD84/CTLA4/SERPING1/ALOX15/HCK/HLA-F/SPI1/CD300A/NCKAP1L/CCR2/HLA-E/NR1H3/LILRB1/PTPN6/GPX1/ARRB2/LYN/SERPINB9/OAS1/CEACAM1/PARP14/TRIM21/FOXJ1/HLA-G/ISG15/NOD2/HMOX1/NLRC5/RNF125/HLX/TNFRSF14/GRN/RHBDF2/SAMSN1/SLAMF1/HLA-A/STAT2/PTPRC/SYK/SE…
GO:0071222	cellular response to lipopolysaccharide	176	0.397821	1.58581	0.00309598	0.0450109	0.0378264	1815	tags=26%, list=10%, signal=24%	CSF2/CCL3/SCIMP/HAMP/IL10/LILRA2/CD80/HAVCR2/CCL5/CAMP/LY86/CEBPE/CXCL10/CD274/TNFSF4/HCK/SPI1/CD68/TNF/CD14/PTAFR/CD180/LILRB2/CXCL9/BPI/CXCL11/CD40/PDCD1LG2/KMO/NR1H3/TNFRSF1B/LILRB1/CD6/PTPN22/CXCL3/CCR5/NLRP3/LYN/IRF8/NUGGC/GFI1/PYCARD/CD86/LDOC1/NOD2/STAP1
GO:0071674	mononuclear cell migration	176	0.51835	2.06627	0.00309598	0.0450109	0.0378264	1485	tags=32%, list=8%, signal=30%	CCL18/CCL3L3/CCL4/CCL3/CCL7/NLRP12/CCL8/GPR15/CCL24/CCL26/TNFSF18/CCR1/CCL5/XCL1/TBX21/C3AR1/PTPRO/PIK3CG/XCL2/ALOX5/SLAMF8/CXCL10/IL12A/APOD/KLRK1/LGALS9/ASB2/CXCR3/SPI1/TNF/ITGAL/CXCL16/CSF1R/CCL22/JAML/SPN/PLA2G7/CMKLR1/TRPM2/CXCL11/CXCR4/ITGB7/CCL23/CCR2/MYO1G/HSD3B7/CCR5/LGMN/C5AR1/LYN/CD200R1/RIPK3/CSF1/FPR2/ADAM8/CRTAM/PYCARD
GO:0007292	female gamete generation	111	-0.462906	-1.62867	0.00310078	0.0450109	0.0378264	4538	tags=38%, list=26%, signal=28%	NPR2/HSF2BP/AURKA/YTHDC1/RGS2/TTK/PLK1/ZMIZ1/FOXO3/PAQR5/INHBA/PARN/PANX1/IHH/WNT4/USP9X/AMH/MLH3/ZGLP1/PTGS2/CCNB2/IGF1/PAQR8/NANOS3/SYCP2/CCNB1/LGR5/ASPM/ADAMTS1/HORMAD1/MSH4/TOP2A/PDE3A/TNFAIP6/INHBB/BCL2L10/PTX3/C14orf39/PTN/BNC1/EREG/NPPC
GO:0045088	regulation of innate immune response	199	0.551771	2.23331	0.00310559	0.0450109	0.0378264	2150	tags=35%, list=12%, signal=31%	KIR2DL4/LAG3/CR1/NCF1/LILRA2/TREM2/KLRD1/TLR8/HAVCR2/CCL5/MMP12/FGR/VSIG4/FCGR2B/CLEC7A/TYROBP/CLEC12B/SLAMF8/KLRC1/IL12A/KLRK1/LGALS9/PIK3R6/SERPING1/HCK/HLA-F/SPI1/SOCS1/NCR3/CD226/FCN1/COCH/ZBP1/SLAMF6/SH2D1B/SH2D1A/IRF1/HLA-E/NR1H3/VAV1/LILRB1/PTPN6/CARD9/PTPN22/KLRC2/ARRB2/LYN/SERPINB9/CD1D/OAS1/FPR2/ADAM8/CRTAM/CEACAM1/PARP14/CGAS/TRIM21/PYCARD/HLA-G/AKIRIN2/ISG15/NLRC4/NOD2/NLRC5/SLC15A4/P…
GO:0050870	positive regulation of T cell activation	205	0.611302	2.48926	0.00310559	0.0450109	0.0378264	2046	tags=39%, list=12%, signal=35%	ZP4/HLA-DQA1/SIRPB1/CR1/IL4I1/IFNG/HLA-DOA/SIRPG/LILRB4/CD80/HAVCR2/HLA-DQA2/CCL5/HLA-DQB1/XCL1/HLA-DPA1/HLA-DMB/HLA-DPB1/HLA-DRB1/CD3E/HLA-DRA/CD209/IL15/CLECL1/ICOS/CD4/IL12A/KLRK1/IL12RB1/LGALS9/PIK3R6/CD274/TNFSF4/EBI3/CD27/VNN1/SOCS1/CORO1A/HLA-DMA/HLA-DOB/LILRB2/NCKAP1L/SASH3/CD70/CD28/LCK/PDCD1LG2/CCR2/HLA-E/VAV1/LILRB1/RHOH/PTPN6/CD6/HLA-DQB2/PTPN22/NLRP3/TMIGD2/RAG1/LYN/CD1D/CD74/HHLA2/E…
GO:0097529	myeloid leukocyte migration	193	0.411933	1.65953	0.00311526	0.0450109	0.0378264	2146	tags=31%, list=12%, signal=28%	CCL18/CCL3L3/CCL4/CCL3/CCL7/CCL8/CCL24/CCL26/TREM2/TNFSF18/CCR1/CCL5/XCL1/ITGB2/C3AR1/PTPRO/PIK3CG/XCL2/SLAMF8/CXCL10/SPI1/CSF1R/CCL22/BST1/JAML/PLA2G7/CMKLR1/CD300A/CXCL9/NCKAP1L/C5AR2/PTGER4/CXCL11/CCL23/MCOLN2/CCR2/VAV1/RHOH/CXCL3/SCG2/LGMN/C5AR1/LYN/CD200R1/CSF1/CD74/P2RX4/FPR2/RAC2/ADAM8/RIN3/FUT7/CSF3R/NOD2/STAP1/P2RY12/CD47/VEGFD/TREM1/PREX1
GO:0002274	myeloid leukocyte activation	206	0.49076	1.99865	0.003125	0.0450109	0.0378264	2399	tags=36%, list=14%, signal=31%	CSF2/CCL3/DCSTAMP/IFNG/HAMP/CD300LF/IL10/LILRA2/TREM2/LILRB4/SUCNR1/HAVCR2/SLC11A1/CCL5/CRLF2/PRAM1/TTBK1/UBD/PTGDS/FGR/VSIG4/MT1G/C1QA/ITGB2/FCGR2B/IL15/PIK3CG/TYROBP/CD33/LGALS9/CD84/CST7/SPI1/TNF/ITGAM/CTSC/BATF2/CD226/PTAFR/CD300A/BPI/IL31RA/TMEM106A/CCR2/NR1H3/RHOH/CEBPA/NPPA/C5AR1/LYN/BATF/CSF1/CD74/FPR2/CD2/MILR1/TSPAN32/RAC2/BATF3/PYCARD/STXBP1/LAT2/STAP1/NR4A3/HMOX1/PLSCR1/PREX1/GRN/CBL/…
GO:0002685	regulation of leukocyte migration	196	0.410304	1.65784	0.003125	0.0450109	0.0378264	2800	tags=35%, list=16%, signal=30%	CCL4/CCL3/CCL7/CCL8/CCL24/TREM2/TNFSF18/CCR1/CCL5/XCL1/C3AR1/XCL2/SLAMF8/CXCL10/IL12A/APOD/KLRK1/LGALS9/CXCR3/SPI1/TNF/CSF1R/BST1/PTAFR/SPN/PLA2G7/CMKLR1/CD300A/NCKAP1L/C5AR2/PTGER4/CCR2/RHOH/LGMN/C5AR1/LYN/CD200R1/RIPK3/CSF1/CD74/P2RX4/FPR2/RAC2/ADAM8/GPSM3/PYCARD/RIN3/FUT7/FUT4/NOD2/STAP1/HMOX1/P2RY12/TNFRSF14/CD47/VEGFD/SLC8B1/TNFRSF18/SLAMF1/ADA/RHOG/CCL2/CX3CR1/GPR18/AIF1/GCSAML/GCSAM/DAPK2/…
GO:0072009	nephron epithelium development	96	-0.472619	-1.63304	0.00312989	0.0450109	0.0378264	2549	tags=30%, list=14%, signal=26%	HOXD11/FOXD1/CTNNBIP1/IRX2/JAG1/IRX1/IQGAP1/FOXC1/PECAM1/DLL1/PROM1/BMP2/LAMA5/SOX8/GDNF/GPC3/TFAP2B/GREB1L/WNT7B/TACSTD2/CD24/CALB1/GREM1/HEYL/ADIPOQ/LIF/WNK4/EYA1/SALL1
GO:0002440	production of molecular mediator of immune response	190	0.500233	2.00685	0.0031348	0.0450109	0.0378264	2380	tags=32%, list=13%, signal=28%	KIR2DL4/HLA-DQA1/SCIMP/CR1/HLA-DOA/IL10/LILRB4/HLA-DQA2/HLA-DQB1/XCL1/CD244/HLA-DPA1/HLA-DMB/HLA-DPB1/HLA-DRB1/FCGR2B/TBX21/HLA-DRA/CLEC7A/TNFSF4/APOA1/HLA-F/TNF/TNFSF13/HLA-DMA/CD226/FCRL3/LAPTM5/HLA-DOB/SASH3/CD28/CD40/CCR2/HLA-E/TNFRSF1B/LILRB1/HLA-DQB2/PTPN22/NLRP3/TMIGD2/BATF/CD22/CD74/CGAS/CD86/CD40LG/EPHB2/BST2/HLA-G/MZB1/NOD2/NR4A3/HMOX1/TNFRSF14/SLC15A4/TRIM6/TREM1/C17orf99/SLAMF1/TFRC/H…
GO:0050866	negative regulation of cell activation	190	0.512707	2.05689	0.0031348	0.0450109	0.0378264	2167	tags=33%, list=12%, signal=29%	PLA2G2D/LAG3/CR1/IL4I1/CD300LF/IL10/TREM2/LILRB4/CD80/HAVCR2/TNFSF18/XCL1/FGR/VSIG4/HLA-DRB1/FCGR2B/TBX21/TIGIT/TYROBP/LGALS9/CD274/TNFSF4/CD84/CTLA4/CST7/HLA-F/SPI1/SOCS1/LAPTM5/SPN/CD300A/LILRB2/NCKAP1L/BPI/IL31RA/PDCD1LG2/CCR2/IRF1/NR1H3/LILRB1/TNFAIP8L2/PTPN6/PTPN22/LYN/PLA2G2F/CD74/LST1/MILR1/TSPAN32/CRTAM/CEACAM1/CD86/FOXJ1/CBLB/HLA-G/IL2RA/HMOX1/HLX/TBC1D10C/TNFRSF14/RUNX3/GRN/CYGB
[truncated: 345 more rows]
