# Supplementary material for: Guadecitabine plus ipilimumab in unresectable melanoma: five-year follow-up and integrated multi-omic analysis in the phase 1b NIBIT-M4 trial
Source: Nat Commun. 2023 Sep 22;14:5914. doi: 10.1038/s41467-023-40994-4 (PMC10516894; doi:10.1038/s41467-023-40994-4)
Supplement: Supplementary file 7 — Supplementary Data 4 [file 41467_2023_40994_MOESM7_ESM.xlsx]

## Sheet: Predictive scores to ICI respon
Sample	TIDE	MIRACLE	IMPRES	ICR	MPS
Pat1_W0	0.505487	0.716761	7	1.61924	0.162675
Pat2_W0	1.47534	0.424269	7	-3.20589	0.813258
Pat3_W0	-0.882591	0.715432	9	-0.0250413	-1.54869
Pat4_W0	0.0757959	0.663371	8	0.0789821	1.67898
Pat5_W0	2.01888	0.856458	8	1.68934	0.748245
Pat6_W0	0.689712	0.487387	7	-0.991052	-0.174627
Pat7_W0	1.26117	0.37225	7	-1.55043	-0.722862
Pat8_W0	0.844113	0.559559	8	-3.21617	-0.982249
Pat9_W0	0.906368	0.536698	8	0.0326369	0.908824
Pat10_W0	0.748873	0.461553	9	-0.19364	-0.289028
Pat11_W0	1.56816	0.488674	7	-2.89402	-1.47391
Pat12_W0	1.13774	0.472638	7	-0.757697	-0.926908
Pat13_W0	-0.378289	0.726386	6	-0.370573	-1.4648
Pat14_W0	0.716733	0.6752	6	1.06861	-0.0954138
Pat1_W4	-0.288325	0.67749	9	-0.0215278	-0.010934
Pat2_W4	1.48355	0.452603	6	-3.05646	-0.0176994
Pat3_W4	0.66306	0.943272	8	2.63466	-0.321399
Pat4_W4	0.526973	0.527374	6	-1.45026	-0.478442
Pat5_W4	1.67463	0.701181	8	1.07604	1.48507
Pat6_W4	1.13231	0.45737	8	-1.93702	-0.68902
Pat7_W4	-0.693367	0.584787	7	0.902071	-0.137206
Pat8_W4	-0.287538	0.788681	8	-0.447817	0.913968
Pat9_W4	0.510556	0.561593	8	0.219208	-1.74825
Pat10_W4	0.0696879	0.704765	9	2.5868	0.528885
Pat11_W4	0.945067	0.519578	9	-1.08627	0.868257
Pat12_W4	-0.343303	0.62005	11	-0.982649	0.44761
Pat13_W4	0.235231	0.634239	8	0.244879	-1.06847
Pat14_W4	-0.163075	0.684295	7	1.57554	-0.755005
Pat1_W12	0.961998	0.702104	9	1.6681	0.939549
Pat2_W12	1.11688	0.460499	7	-2.70428	1.09561
Pat3_W12	1.73879	1.37971	9	4.68788	-0.278856
Pat4_W12	0.395729	0.517452	8	-0.256609	1.08367
Pat5_W12	1.83736	0.764565	9	1.56343	1.4167
Pat7_W12	1.14355	0.419538	7	-1.57124	-1.31816
Pat8_W12	-0.401066	0.76086	6	-0.73299	-0.400814
Pat9_W12	0.480324	0.73319	8	0.578464	-0.389039
Pat10_W12	0.183523	0.651661	8	1.20134	-0.313675
Pat11_W12	-1.12345	0.589022	8	-0.773945	-0.300768
Pat12_W12	0.491051	0.507221	9	0.734367	1.82802
Pat13_W12	0.0690832	1.06594	7	2.57791	-1.03019
Pat14_W12	-0.017286	0.623139	8	1.6461	2.0171
