# Supplementary material for: Guadecitabine plus ipilimumab in unresectable melanoma: five-year follow-up and integrated multi-omic analysis in the phase 1b NIBIT-M4 trial
Source: Nat Commun. 2023 Sep 22;14:5914. doi: 10.1038/s41467-023-40994-4 (PMC10516894; doi:10.1038/s41467-023-40994-4)
Supplement: Supplementary file 8 — Supplementary Data 5 [file 41467_2023_40994_MOESM8_ESM.xlsx]

## Sheet: Foglio1
Sample	Mutation count	Neoantigen count	Expected Neoantigen count	GIE score
Pat1_W0	848	0	154	0
Pat2_W0	103	5	4	1.18984
Pat3_W0	216	1	8	0.131385
Pat4_W0	342	0	11	0
Pat5_W0	161	0	6	0
Pat6_W0	524	20	104	0.193205
Pat7_W0	199	5	7	0.704385
Pat8_W0	243	21	8	2.49235
Pat9_W0	775	287	143	2.00972
Pat10_W0	956	67	171	0.391498
Pat11_W0	940	174	169	1.03183
Pat12_W0	720	171	134	1.27425
Pat13_W0	1129	285	198	1.43782
Pat14_W0	963	251	172	1.45733
Pat1_W4	934	1	168	0.00596325
Pat2_W4	102	6	4	1.43813
Pat3_W4	216	3	8	0.394154
Pat4_W4	360	15	12	1.25466
Pat5_W4	12	0	1	0
Pat6_W4	520	22	103	0.213818
Pat7_W4	186	4	7	0.596463
Pat8_W4	231	26	8	3.2243
Pat9_W4	771	289	142	2.03264
Pat10_W4	966	82	173	0.474804
Pat11_W4	897	113	162	0.697952
Pat12_W4	500	72	100	0.721728
Pat13_W4	1117	202	196	1.02884
Pat14_W4	962	285	172	1.65624
Pat1_W12	1166	39	204	0.191169
Pat2_W12	96	5	4	1.2528
Pat3_W12	229	3	8	0.374839
Pat4_W12	281	0	10	0
Pat5_W12	26	0	2	0
Pat7_W12	204	9	7	1.24151
Pat8_W12	250	21	9	2.43141
Pat9_W12	781	250	144	1.73919
Pat10_W12	989	75	176	0.425404
Pat11_W12	867	191	157	1.21496
Pat12_W12	537	152	106	1.44005
Pat13_W12	1130	299	198	1.50726
Pat14_W12	957	290	171	1.693
