# Supplementary material for: Guadecitabine plus ipilimumab in unresectable melanoma: five-year follow-up and integrated multi-omic analysis in the phase 1b NIBIT-M4 trial
Source: Nat Commun. 2023 Sep 22;14:5914. doi: 10.1038/s41467-023-40994-4 (PMC10516894; doi:10.1038/s41467-023-40994-4)
Supplement: Supplementary file 10 — Source Data [file 41467_2023_40994_MOESM10_ESM.xlsx]

## Sheet: Figure 3a
Class	Week	Response	mean NES	Size	aggPval (-log10)
Cell Adhesion	week0	R	1.68487	2	4.27947
Cell Adhesion	week12	NR	-1.68182	12	19.0285
Cell Adhesion	week12	R	2.04954	3	5.16445
Cell Adhesion	week4	NR	-1.6251	9	13.4413
Cell Adhesion	week4	R	1.71396	3	4.72341
Cell Cycle	week0	NR	-1.67238	15	23.7505
Cell Cycle	week12	NR	-1.65026	12	17.2447
Cell Cycle	week12	R	1.42422	1	1.94448
Cell Cycle	week4	NR	-1.61328	23	34.4543
Development	week0	NR	-1.67134	21	32.6317
Development	week12	NR	-1.68673	189	249.026
Development	week12	R	1.80092	4	5.98494
Development	week4	NR	-1.64475	76	96.7744
Development	week4	R	1.79606	10	13.6412
Immune	week0	R	1.86588	84	125.792
Immune	week12	NR	-1.57959	8	12.0919
Immune	week12	R	1.96411	298	400
Immune	week4	NR	-1.65692	4	6.81738
Immune	week4	R	1.80649	259	322.607
Metabolic	week0	NR	-1.59999	5	8.80461
Metabolic	week0	R	1.77791	1	2.7007
Metabolic	week12	NR	-1.83527	20	30.0871
Metabolic	week12	R	1.81203	15	19.7001
Metabolic	week4	NR	-1.61359	18	22.4537
Metabolic	week4	R	1.76706	37	48.3888
Neuronal	week0	NR	-1.69082	5	8.8272
Neuronal	week12	NR	-1.54302	10	14.0339
Neuronal	week4	NR	-1.55842	12	18.29
Signaling	week0	NR	-1.71274	1	2.7007
Signaling	week0	R	1.87665	2	4.28895
Signaling	week12	NR	-1.58714	13	14.6352
Signaling	week12	R	1.75193	26	31.8544
Signaling	week4	R	1.73782	18	22.7782
Skin Development	week0	R	1.76288	6	10.3999
Skin Development	week12	NR	-2.05271	24	35.8167
Skin Development	week4	NR	-1.93941	13	20.5581

## Sheet: Figure 3c
Gene	logFC	logCPM	LR	PValue	FDR
CCL21	9.47153	8.0453	27.3765	1.67453e-07	0.000689684
CRISP3	7.4441	3.67352	17.2316	3.3089e-05	0.0140617
IGHV1-69-2	7.44229	3.61831	21.0254	4.53236e-06	0.00616736
CALML5	7.35851	6.50403	15.3617	8.87717e-05	0.023014
PRSS33	7.35428	3.95645	19.1958	1.1797e-05	0.0085351
MTRNR2L2	7.32967	7.08883	19.6334	9.38133e-06	0.00822715
FDCSP	7.17023	5.37348	21.6942	3.19758e-06	0.00541404
SNORD19C	7.07395	3.28433	14.7249	0.000124393	0.0274708
MIR4525	7.07395	3.28433	14.7249	0.000124393	0.0274708
MIR4775	6.75654	3.07563	14.3809	0.000149313	0.0299346
IGHV7-4-1	6.66923	3.00885	17.21	3.34677e-05	0.0140617
LTF	6.59142	5.72733	19.6906	9.10482e-06	0.00822715
SNORD26	6.52614	2.923	14.0811	0.000175095	0.0324823
MS4A1	6.39724	4.63888	20.9242	4.77828e-06	0.00616736
MAGEB2	6.30024	2.97157	13.5653	0.000230411	0.0378869
IGKV2D-29	6.07049	4.17907	20.4851	6.00959e-06	0.00698635
CCL19	5.78845	6.55621	27.5776	1.50918e-07	0.000689684
IGKV6-21	5.7791	3.82314	15.7989	7.04449e-05	0.0211324
CXCL17	5.74421	5.18101	32.8895	9.75494e-09	0.000282308
MIR4635	5.68271	2.34738	12.44	0.000420242	0.0525878
SNORD100	5.64175	2.33969	12.4476	0.000418522	0.0525878
OBP2A	5.55523	3.38983	19.8286	8.47079e-06	0.0079079
PKHD1L1	5.52591	3.52572	17.7927	2.46328e-05	0.0124505
SSX4	5.47461	3.70026	9.4724	0.00208587	0.132336
FCER2	5.43857	2.9831	16.0173	6.27653e-05	0.0195315
KRT4	5.42661	2.53826	16.6896	4.4022e-05	0.015925
ANXA8L1	5.35555	2.84266	15.7604	7.18928e-05	0.0211324
MAGEA6	5.35003	2.54533	11.1769	0.000828217	0.0789495
IGLV2-18	5.34419	3.29919	18.49	1.70801e-05	0.010509
IGKV1D-17	5.33982	2.13836	16.3882	5.16061e-05	0.017366
GSTM1	5.30561	3.51187	17.0633	3.61551e-05	0.0145323
MAGEA3	5.26652	2.26076	11.8252	0.000584331	0.0645441
CT45A7	5.26415	2.08114	11.7268	0.000616057	0.0665565
KRT6A	5.21706	5.42315	16.4302	5.04759e-05	0.0171855
COX8C	5.21153	3.27418	15.294	9.20082e-05	0.023014
SNORD45A	5.17778	2.07126	14.6833	0.00012717	0.0276713
GTSF1	5.12229	4.08218	20.4019	6.27661e-06	0.00698635
MIR6516	5.12083	2.03565	14.535	0.000137582	0.029063
DEFB4A	5.08705	2.44908	15.627	7.71439e-05	0.0219581
CT45A5	5.06556	4.96404	8.5345	0.00348477	0.171252
KLK5	5.05599	4.86964	13.8254	0.000200602	0.035444
CT45A6	5.04772	2.44661	10.4906	0.00119985	0.0994949
BLK	5.01023	2.9715	15.7928	7.067e-05	0.0211324
TFF1	4.96923	1.96088	13.6148	0.000224415	0.0375408
CT45A3	4.96389	3.66647	9.08581	0.00257601	0.149053
CR2	4.96142	3.71141	13.3964	0.00025211	0.0392262
TNFRSF13B	4.92161	2.50611	16.3501	5.26546e-05	0.0175152
IGHV3-15	4.91622	5.98738	15.2696	9.32045e-05	0.023014
S100A7	4.88569	3.58205	12.2546	0.000464123	0.0561996
FCRL1	4.87301	2.43432	14.1619	0.000167729	0.0315206
BNC1	4.83766	2.36088	11.8756	0.00056874	0.0632872
LYPD2	4.83595	2.84388	19.2699	1.13479e-05	0.00850433
FAM3B	4.82774	4.14543	16.5532	4.73038e-05	0.0166948
MMP7	4.80024	6.66553	14.915	0.000112466	0.0254278
NLRP7	4.78873	2.43108	14.21	0.000163502	0.0315122
KRT5	4.78778	4.76546	14.3797	0.0001494	0.0299346
IGKV2-40	4.78676	2.18937	13.8583	0.000197125	0.0352147
IGKV6D-21	4.77854	2.0222	12.6788	0.000369817	0.0500942
PRSS41	4.70522	2.13067	13.294	0.000266255	0.0405045
MIR6895	4.68659	1.84251	10.25	0.00136685	0.10691
PAGE2	4.68232	2.27181	11.8803	0.000567315	0.0632872
LINC01133	4.66414	2.23341	14.3724	0.000149983	0.0299346
ESRG	4.66089	2.25423	14.1467	0.000169095	0.0315717
MIR4724	4.62593	1.81589	10.0906	0.00149029	0.111656
SNORD96A	4.62199	1.81418	10.0801	0.00149877	0.111656
MIR1227	4.60708	1.79952	12.3257	0.000446769	0.0547861
RPS14P1	4.60041	4.27928	14.3094	0.000155089	0.0306721
SPIB	4.59926	3.66268	19.0807	1.25304e-05	0.00884462
SLC25A3P1	4.58179	2.12578	13.9514	0.000187599	0.033932
MMP13	4.56372	2.8229	10.4123	0.00125178	0.102335
SNORD125	4.56046	1.77771	12.05	0.000517935	0.0606844
MIR3614	4.54814	1.77263	11.9886	0.00053528	0.0612293
SNORD1C	4.53982	1.77912	9.85943	0.00168963	0.117998
LINC01234	4.53934	2.16089	15.1158	0.000101113	0.0237904
GP1BA	4.53776	2.38868	13.338	0.000260088	0.0401809
SLC5A1	4.53072	2.51229	18.2431	1.94424e-05	0.0112533
MUC5B	4.51933	3.74761	15.3138	9.1051e-05	0.023014
SLC25A48	4.49518	2.36854	12.6762	0.000370341	0.0500942
CT45A1	4.49354	4.6097	6.36921	0.0116117	0.315237
KRT6B	4.4873	2.46595	12.0042	0.000530803	0.061074
CEACAM6	4.47486	2.34375	13.4625	0.000243375	0.0389131
PAEP	4.47238	3.42265	15.7846	7.09768e-05	0.0211324
GKN1	4.45377	1.73596	9.52266	0.0020295	0.13023
CRABP1	4.45365	6.92499	8.98358	0.00272417	0.152786
NIBAN3	4.45248	2.7346	13.7119	0.000213102	0.0367093
SNORD14E	4.4383	1.72932	11.552	0.00067676	0.0699703
PAX5	4.43713	2.40075	13.9795	0.000184813	0.0336382
MIR1915	4.41113	1.7192	9.40335	0.0021659	0.134444
MIR3609	4.41113	1.7192	9.40335	0.0021659	0.134444
POF1B	4.39211	1.99346	12.6622	0.000373128	0.0500942
SSX4B	4.39029	1.71539	9.05627	0.00261796	0.149435
IGLV5-45	4.38593	2.7056	16.9247	3.88928e-05	0.01481
PLEKHS1	4.3821	1.92581	13.1433	0.00028855	0.0428237
OVAAL	4.31296	1.82032	9.33931	0.00224289	0.136651
THSD4	4.31252	5.08088	24.6432	6.89887e-07	0.00181503
IGHA1	4.298	9.43204	13.823	0.000200857	0.035444
LOC339260	4.2749	2.61583	10.1097	0.00147495	0.111656
PSCA	4.24167	3.00027	12.641	0.000377386	0.0501649
LINC00540	4.23872	1.82322	9.29477	0.00229809	0.139136
LY6G6C	4.21851	2.97814	19.8444	8.40071e-06	0.0079079
PCDHGB5	4.20388	2.21525	17.5844	2.74831e-05	0.0128614
MIR4284	4.20261	1.6414	8.79932	0.00301343	0.159431
MIR762	4.18536	1.63528	8.7478	0.00309976	0.161926
TLR10	4.17419	2.44014	13.545	0.000232906	0.0380807
MAGEA12	4.14765	1.74309	9.2608	0.00234111	0.140856
IGHA2	4.11484	6.38275	15.5195	8.16574e-05	0.0227228
SPDEF	4.11318	3.23588	18.5925	1.6186e-05	0.010435
RPL10P9	4.10509	4.26764	9.37479	0.0021999	0.135746
FCAMR	4.09922	1.63339	9.44121	0.00212163	0.133189
UPK3B	4.08548	5.44666	30.68	3.04293e-08	0.000440312
PGC	4.08339	1.76473	8.49152	0.00356805	0.173254
VPREB3	4.06153	2.84542	15.4822	8.3288e-05	0.0229558
RNU6-539P	4.05888	1.58865	10.2013	0.00140341	0.108018
MIR3180-2	4.04367	1.58517	9.58777	0.00195877	0.127101
CLDN22	4.0348	3.29559	10.905	0.000959048	0.0872614
SNORD124	4.02196	1.57797	9.4775	0.00208007	0.132302
ALPG	4.01782	2.69022	10.624	0.00111629	0.0936793
CHRM3-AS2	4.01242	2.21805	12.4945	0.000408162	0.0520362
CSAG1	4.01204	1.88121	9.83599	0.0017113	0.118144
CYP4B1	3.99969	3.69081	23.3586	1.34443e-06	0.00289928
MIR8083	3.99492	1.56905	9.34965	0.00223028	0.136373
PAEPP1	3.99378	1.57343	8.25126	0.00407237	0.181874
C7	3.9899	4.48218	14.1619	0.000167732	0.0315206
MIR6785	3.96107	1.55966	8.05398	0.00454039	0.193234
LINC00926	3.95514	3.01159	12.6584	0.000373889	0.0500942
FCRLA	3.94989	2.52182	12.5172	0.000403221	0.0520362
GATA6	3.94714	2.89369	21.4554	3.62159e-06	0.00551626
MIR4737	3.93609	1.54563	7.80218	0.00521833	0.207445
MIR639	3.92076	1.54616	8.84285	0.00294239	0.15769
GAPT	3.91812	2.28549	13.7203	0.000212153	0.0367093
SLC22A3	3.91756	2.00225	9.7143	0.0018284	0.122486
EYA2	3.91565	5.15027	27.9831	1.22382e-07	0.000689684
MIR1238	3.91277	1.54441	7.90052	0.00494205	0.203447
MIR3164	3.91277	1.54441	7.90052	0.00494205	0.203447
CCR7	3.90801	3.67822	14.7112	0.000125299	0.0274708
GPR12	3.9056	1.68248	8.32161	0.00391761	0.18114
IGKV1D-16	3.90056	1.7553	10.8585	0.000983438	0.0872614
IGHV4-61	3.89629	4.41932	11.1744	0.000829324	0.0789495
RSPO3	3.88873	3.46628	14.1994	0.000164421	0.0315122
MTATP8P1	3.88374	2.41586	11.4326	0.00072167	0.0714372
IGHV2-5	3.88278	6.41452	9.8636	0.00168581	0.117998
GMNC	3.8715	1.53811	8.76078	0.00307777	0.16136
MIR378H	3.86408	1.52947	7.74749	0.00537874	0.211875
SSX5	3.86115	1.64941	7.66363	0.00563451	0.217417
KRT16P6	3.86068	1.59043	7.84339	0.00510069	0.20591
ESR1	3.82243	4.13889	19.3087	1.11198e-05	0.00850433
RNU6-1176P	3.82051	1.51435	8.41569	0.00371996	0.176606
BNIPL	3.79949	3.87893	18.941	1.34824e-05	0.00929003
STX19	3.79704	1.97479	11.4592	0.000711392	0.070992
MAGEA10	3.78024	1.61229	8.28303	0.00400173	0.181459
MIR339	3.76794	1.4977	7.27294	0.00700013	0.246153
DNASE1L3	3.7602	3.11891	11.9096	0.000558457	0.0626424
RNU6-33P	3.7486	1.49594	8.32575	0.0039087	0.18114
MIR29B2	3.73143	1.49025	7.3134	0.00684422	0.243631
CD79A	3.7239	5.3188	12.6954	0.000366562	0.0500942
IGKV3D-20	3.71363	3.11291	16.8194	4.11103e-05	0.0150601
MIR1304	3.69792	1.48014	7.78357	0.00527235	0.20873
IGHD	3.68485	3.76692	10.0931	0.00148824	0.111656
TACSTD2	3.68351	7.22998	23.1445	1.50274e-06	0.00289928
EHF	3.66685	5.24547	22.4299	2.17958e-06	0.00394232
OOEP	3.6612	1.80822	8.82741	0.0029674	0.158152
RNU6-126P	3.63925	1.46214	7.62824	0.00574612	0.219673
FCRL2	3.63188	1.85986	9.62381	0.00192071	0.12633
MIR324	3.62073	1.45942	7.01698	0.00807404	0.262542
CCL17	3.61771	2.73387	12.8942	0.000329594	0.046529
TNFSF11	3.60826	2.11491	9.11835	0.00253058	0.147651
IGKV1D-13	3.59243	3.94433	8.87842	0.00288561	0.156678
LOC122455341	3.58251	2.27256	12.2455	0.00046637	0.0562365
MIR200B	3.55164	1.43903	7.24002	0.0071296	0.247001
SYNPO2	3.54038	2.72469	15.1177	0.00010101	0.0237904
RERG	3.52676	3.4436	16.0709	6.10144e-05	0.0194039
MIR4687	3.52451	1.43472	6.48418	0.0108839	0.304917
BANK1	3.49377	3.39571	15.7389	7.2714e-05	0.0211324
SLURP2	3.47089	3.10543	9.90903	0.00164469	0.116947
LINC01502	3.46979	1.66663	8.47865	0.00359338	0.1739
TKTL1	3.46387	2.50326	7.51076	0.00613315	0.226394
ADIRF	3.44523	6.47355	12.613	0.000383068	0.0506209
S100A8	3.43859	9.07805	5.72904	0.0166866	0.37638
SPAG11B	3.43687	1.41073	6.38386	0.0115163	0.314415
TRBV5-1	3.43207	2.13528	10.907	0.000957996	0.0872614
CCR6	3.42945	2.33095	10.7591	0.00103769	0.0899122
BBOX1	3.42509	3.51735	13.5786	0.000228775	0.0378328
CCL22	3.42206	2.23489	9.77898	0.00176518	0.120095
TREML1	3.41791	1.81423	8.19296	0.00420532	0.185605
SEMA3E	3.40954	2.53438	12.9988	0.000311698	0.0448778
RNU6-1086P	3.40485	1.40371	6.56874	0.0103786	0.298807
DHRS3	3.3999	5.55201	17.838	2.40526e-05	0.0124301
NKAIN2	3.39167	1.48622	6.55183	0.0104777	0.299602
HOXB-AS3	3.38943	2.00087	9.4028	0.00216654	0.134444
CHI3L2	3.35247	3.88646	10.8925	0.000965545	0.0872614
CRNN	3.35046	1.40959	6.32891	0.0118786	0.318007
GCNT3	3.34006	1.79043	8.6743	0.00322728	0.164558
RNY3P11	3.33369	1.38687	6.32021	0.0119369	0.318391
IGLV4-60	3.33359	2.17197	10.0067	0.00155971	0.113775
SEPTIN7P3	3.31964	1.65898	6.33395	0.0118448	0.317779
STAP1	3.31919	2.06896	9.09785	0.00255911	0.148716
HOXB2	3.29166	4.96043	21.3393	3.84754e-06	0.00556739
DLGAP1-AS3	3.28682	1.45812	5.68841	0.0170773	0.381635
ADRA2A	3.27582	3.23841	10.7644	0.00103473	0.0899122
IGLV9-49	3.27464	2.37962	10.7191	0.00106034	0.0913278
MIR4513	3.26567	1.36737	6.07308	0.0137258	0.3392
CHST4	3.26012	1.96625	9.10369	0.00255094	0.148539
MIR7848	3.25391	1.36693	6.00249	0.0142857	0.347053
LOC100420551	3.24657	1.50264	5.99751	0.0143261	0.347053
MIR1183	3.24378	1.36648	5.943	0.0147759	0.354572
HOXB3	3.23985	3.36431	17.6193	2.69839e-05	0.0128614
NKX3-1	3.22006	2.35024	9.58789	0.00195865	0.127101
TRD-AS1	3.21991	2.66208	12.5239	0.000401786	0.0520362
IGLV3-10	3.21771	4.82616	7.27878	0.0069774	0.245798
NEBL	3.20805	3.03809	15.7378	7.27549e-05	0.0211324
IGLVI-70	3.20054	1.45094	5.96257	0.0146127	0.351813
RNU6-403P	3.19691	1.35609	5.75475	0.0164442	0.374972
IGKV2-29	3.18064	1.35128	5.70227	0.016943	0.380101
IGHV1-46	3.17816	3.2951	18.4723	1.72395e-05	0.010509
CD40LG	3.17199	2.08301	9.15169	0.00248488	0.146222
MIR3174	3.1666	1.34576	5.67002	0.0172573	0.383879
SELP	3.1607	2.40779	9.69576	0.00184693	0.122874
P2RY12	3.15983	1.62798	7.34079	0.00674073	0.242014
AR	3.15934	2.27824	9.96764	0.00159316	0.115333
TMC1	3.15109	1.57177	6.87667	0.00873283	0.274621
MIR196B	3.12903	1.33787	5.52267	0.0187715	0.399681
MIR22	3.12022	1.33604	5.48853	0.0191416	0.401263
CNR2	3.11685	1.41466	5.5628	0.0183461	0.395276
MIR4725	3.11639	1.33908	5.43972	0.0196838	0.408261
CDH12P2	3.11443	1.33882	5.43093	0.0197832	0.409239
PI16	3.10878	1.64178	6.87631	0.00873459	0.274621
IGHV5-51	3.10678	5.16593	6.53453	0.01058	0.300532
HOXC10	3.10198	2.83299	7.21475	0.0072307	0.247641
TGM1	3.0971	3.81259	15.0197	0.000106393	0.0246321
PGA3	3.09415	3.00086	4.04842	0.0442127	0.586396
RNU6-529P	3.09377	1.33268	5.36906	0.0204971	0.41803
SERPINA5	3.08874	5.70978	12.4973	0.00040755	0.0520362
CADM3	3.08682	3.03001	8.68451	0.00320926	0.164558
SLCO1B3	3.08554	1.65351	6.37819	0.0115531	0.314827
MIR499A	3.08083	1.3308	5.31371	0.0211582	0.422581
CCR4	3.07842	2.28238	8.77356	0.00305629	0.160816
HAR1B	3.0764	1.33101	5.28766	0.021477	0.426376
TRBV28	3.07198	2.71387	12.0007	0.000531813	0.061074
NPPC	3.06405	1.49605	5.73742	0.0166072	0.376008
SNORA6	3.05259	1.33361	5.13869	0.0233982	0.445645
IGKV3-15	3.03651	7.01886	8.53369	0.00348632	0.171252
MAGEA4	3.0315	3.75124	6.72471	0.00950862	0.288773
KLK10	3.02926	6.16316	10.2577	0.00136117	0.10691
MIR135A1	3.02782	1.32122	5.10871	0.023806	0.44941
GATA6-AS1	3.02473	1.88494	8.45363	0.00364315	0.174847
TRAV13-1	3.02183	2.46879	10.7848	0.0010234	0.0894388
TRBV29-1	3.01977	2.48144	9.20834	0.00240915	0.143611
RARRES1	3.01207	5.83084	7.40398	0.00650796	0.234838
RNU6-90P	3.01178	1.31634	5.06485	0.0244158	0.457159
OLFM3	3.00216	1.45335	5.48192	0.0192142	0.401486
RNU6-853P	2.99953	1.31407	5.01966	0.0250612	0.461501
DDX43	2.9976	1.91426	7.19883	0.00729513	0.248783
CLEC17A	2.99156	1.53007	5.80825	0.0159512	0.370487
SLC30A8	2.99077	1.33521	4.93846	0.0262655	0.470158
POU2F3	2.98767	3.36792	10.4756	0.00120962	0.100018
CHRDL1	2.98711	2.6041	9.96656	0.00159409	0.115333
IL33	2.98443	2.7646	9.62632	0.00191809	0.12633
SLC40A1	2.98079	5.32641	26.898	2.14483e-07	0.000689684
SCARA3	2.97242	5.60813	27.3132	1.73031e-07	0.000689684
MUC16	2.96838	6.68703	8.92124	0.00281874	0.15494
RNU6-485P	2.96827	1.31206	4.87807	0.0272001	0.476495
MIR3616	2.96445	1.30897	4.88153	0.0271456	0.475829
MIR191	2.96445	1.30897	4.88153	0.0271456	0.475829
MIR5091	2.94485	1.30541	4.81172	0.0282668	0.486833
ELAPOR1	2.93704	2.84699	7.99146	0.00469984	0.197685
ABI3BP	2.93675	2.79556	11.2966	0.000776502	0.0749065
MIR650	2.93305	5.07632	4.15206	0.0415838	0.576164
SSX2B	2.93078	1.30992	4.70982	0.0299907	0.503149
GPR183	2.92731	3.00106	13.6831	0.000216394	0.0369726
CHRM3	2.92451	1.66146	6.9709	0.00828456	0.265804
FAM151A	2.92371	1.4231	5.04477	0.0247003	0.457908
LINC01667	2.91422	1.29682	4.72809	0.0296738	0.501441
C4A	2.91304	7.52304	10.6348	0.00110978	0.0936356
LIPH	2.91299	1.57999	6.22324	0.0126084	0.324921
CST5	2.90888	1.55084	6.07166	0.0137368	0.3392
RNU6-658P	2.90739	1.29457	4.71216	0.02995	0.503049
FLT3	2.90637	1.52903	5.52457	0.0187513	0.399681
SNORD116-24	2.90528	1.29791	4.67645	0.0305788	0.505975
LOC107986639	2.90322	1.95938	6.35603	0.0116983	0.316708
CXCL13	2.90179	6.30597	7.56	0.00596779	0.223226
RNU6-172P	2.89815	1.2966	4.65221	0.0310135	0.508159
LIPF	2.89765	1.79443	4.98083	0.0256297	0.466728
MAGEC1	2.89658	1.418	4.98294	0.0255984	0.466728
MIR548XHG	2.8949	1.34997	4.6892	0.0303528	0.505574
NCR3	2.89257	2.44541	9.85139	0.00169704	0.117998
FAM30A	2.89138	2.64565	9.94393	0.0016138	0.11625
RASGRP2	2.89002	4.24805	9.80361	0.0017417	0.119442
RNA5SP227	2.88789	1.29481	4.61693	0.0316578	0.513264
MIR648	2.88115	1.29365	4.5937	0.0320897	0.518524
MOGAT2	2.87649	1.49532	5.13811	0.0234061	0.445645
SELL	2.85253	4.48095	8.55678	0.00344238	0.170879
KLK1	2.85087	2.27212	9.21137	0.00240517	0.143611
S100A11P9	2.84529	1.29169	4.44373	0.0350295	0.539041
GJB5	2.84431	1.64776	5.55853	0.0183909	0.395418
LINC02780	2.84297	1.36543	4.51515	0.0335959	0.529844
FAM216B	2.8401	1.34251	4.54344	0.0330451	0.525742
IL7R	2.83893	3.74308	11.7709	0.000601623	0.0656992
KRT23	2.83879	5.49424	8.67445	0.00322701	0.164558
TRBV23-1	2.8285	1.37726	4.66087	0.0308576	0.508159
KLK9	2.82593	1.28325	4.41478	0.0356289	0.540976
IGLV6-57	2.82438	5.00028	9.77464	0.00176935	0.120095
FCMR	2.82191	4.31013	8.19936	0.00419053	0.185605
PRR15L	2.81647	4.00957	8.82876	0.0029652	0.158152
PGA4	2.80523	2.88193	3.71423	0.0539506	0.635694
TNFRSF13C	2.80189	2.53635	7.5876	0.00587713	0.221834
MTCO3P12	2.80143	4.68889	7.52182	0.00609561	0.225296
FAM83E	2.80064	3.13148	16.6108	4.58895e-05	0.0163956
SCGB1D1	2.79937	1.33882	4.37361	0.0364996	0.546959
ST6GALNAC5	2.79829	4.61092	14.4305	0.000145426	0.0299346
IGLV2-8	2.79614	4.66292	6.33187	0.0118587	0.317779
PLAAT2	2.79542	1.91299	6.8375	0.00892639	0.278673
IGHV4-28	2.7953	3.32006	9.02534	0.00266263	0.151091
IGHV5-78	2.78833	1.76803	5.90091	0.0151331	0.359861
SDCBP2	2.78587	2.92321	11.4285	0.000723259	0.0714372
IGKV1-33	2.78525	7.29767	6.16892	0.0130014	0.329645
LINC00443	2.78522	1.63538	5.20271	0.0225517	0.435539
SCEL	2.76694	1.88755	7.46911	0.00627667	0.229642
INSM1	2.76542	1.31222	4.22272	0.0398863	0.567732
HECW2-AS1	2.76355	1.52393	5.3709	0.0204754	0.41803
PAX1	2.7585	1.37216	4.35565	0.0368863	0.54894
GGT6	2.75804	3.30202	15.3945	8.7241e-05	0.023014
FCRL4	2.75519	1.27946	4.13759	0.0419409	0.577985
ALDH3B2	2.75456	3.87472	17.1962	3.37105e-05	0.0140617
C4B	2.74124	7.63732	9.4003	0.0021695	0.134444
SNORA4	2.73273	1.27334	4.07948	0.0434071	0.585853
HOXB4	2.73203	3.24581	15.2409	9.46325e-05	0.023014
LINC02145	2.72448	1.4097	4.43059	0.0353004	0.540141
MSLN	2.71882	8.10933	19.5494	9.80302e-06	0.0083441
CT45A10	2.7188	3.50001	3.84238	0.0499726	0.618301
SNX31	2.71665	1.41656	4.5714	0.0325101	0.520953
ACKR1	2.71313	3.76915	8.27896	0.00401072	0.181459
RNY4P23	2.70835	1.26382	4.04	0.0444338	0.588519
RIPOR2	2.704	3.3489	10.3384	0.00130292	0.10474
EIF4E1B	2.70256	1.33594	4.10718	0.0427016	0.582782
LINC02241	2.70202	1.55383	4.83868	0.0278281	0.483982
AACSP1	2.69848	1.42135	4.25758	0.0390755	0.560935
MIR6789	2.69823	1.26122	4.01549	0.0450841	0.592291
ACP3	2.69798	3.11679	10.9157	0.000953521	0.0872614
PLD4	2.69601	3.13323	11.3026	0.000773984	0.0749065
MIR554	2.69569	1.2688	3.95697	0.0466777	0.602896
TMEM132B	2.69234	1.9168	6.23839	0.012501	0.323595
GRAPL	2.68631	1.98203	6.81998	0.00901434	0.280813
CSF2RA	2.68377	2.96399	12.7985	0.000346901	0.0482659
RNA5SP357	2.67826	1.26233	3.92792	0.0474906	0.60645
SNORD16	2.67314	1.39103	4.09707	0.0429577	0.585022
MIR27B	2.66191	1.25616	3.9011	0.0482546	0.61062
FCRL5	2.66114	2.64945	8.50379	0.00354407	0.172669
IL17REL	2.66079	1.34003	4.05031	0.0441632	0.586271
OBP2B	2.65865	1.69594	5.7135	0.0168349	0.378557
PDE1A	2.65755	2.31936	6.69007	0.00969512	0.291055
CDH18	2.65606	2.1881	6.5362	0.0105701	0.300532
IGLC7	2.64393	3.56653	4.88626	0.0270713	0.475679
SNCG	2.6401	7.32672	8.14458	0.004319	0.187675
UNC93A	2.63574	2.04794	5.36996	0.0204865	0.41803
IGKV3D-11	2.63484	2.38278	6.74324	0.00941034	0.287577
IGHV3-35	2.63351	1.25119	3.82037	0.0506331	0.620982
KLK11	2.62845	6.03761	6.79231	0.00915516	0.283066
LINC02257	2.62728	1.42537	4.33204	0.0374015	0.552526
DEFA1	2.62291	1.24852	3.7959	0.0513782	0.624849
IGKV2-26	2.62163	1.24812	3.79347	0.0514528	0.625123
TFAP2C	2.62031	4.19633	13.4753	0.000241723	0.0388636
PARP15	2.61825	2.63473	7.12242	0.00761259	0.253572
CD1B	2.61393	1.68475	5.48655	0.0191633	0.401263
SNORA22C	2.61181	1.24778	3.75746	0.0525725	0.629647
SLC13A2	2.60905	1.28866	3.69019	0.0547332	0.638187
TCF7	2.60251	4.08516	13.5229	0.000235664	0.0383153
IGKV1D-12	2.60066	1.31132	3.76947	0.0521962	0.629144
SNORA80B	2.59781	1.24265	3.73568	0.0532619	0.632577
SERPINA9	2.59386	1.32957	3.81433	0.0508159	0.621447
SNORA61	2.59374	1.24561	3.70166	0.0543583	0.637272
CD79B	2.58957	4.08825	7.32132	0.00681415	0.242859
ADCYAP1R1	2.58747	2.08915	4.80986	0.0282973	0.486833
MIR657	2.58732	1.25143	3.64328	0.0562959	0.649064
GPR15	2.58696	1.41598	4.1666	0.0412285	0.574637
SLURP1	2.58641	1.48803	4.18022	0.0408983	0.573929
SPESP1	2.57708	1.83817	5.7854	0.0161598	0.372298
P2RX5	2.57503	3.38202	8.20855	0.00416934	0.185605
SHANK1	2.57418	1.91099	6.66002	0.00986001	0.293709
TRBV5-5	2.57263	1.50268	4.74593	0.0293676	0.498182
CD1C	2.57209	2.0851	6.29722	0.0120927	0.319601
FOXF1	2.57152	1.55002	4.54409	0.0330326	0.525742
MIR573	2.56168	1.24059	3.61176	0.0573723	0.654456
BTLA	2.56155	1.99138	7.3315	0.00677564	0.242382
TRBV10-2	2.56143	1.63623	5.33925	0.0208504	0.421903
MIR3655	2.56087	4.16097	3.76283	0.0524038	0.629144
PMCHL2	2.56054	1.36733	3.81389	0.0508292	0.621447
IGHV3-13	2.55878	2.01226	7.32599	0.00679646	0.242527
RNU6-1001P	2.55794	1.24016	3.60051	0.057762	0.654515
SFTPD	2.54889	2.76005	8.32228	0.00391617	0.18114
CD19	2.54819	3.41237	6.86953	0.00876779	0.274908
LINC00996	2.54804	1.86027	6.16111	0.0130589	0.329868
CLIC5	2.54606	4.13479	9.55636	0.00199257	0.12843
VTRNA1-1	2.53975	1.24414	3.51164	0.0609392	0.66929
MIR619	2.53975	1.24414	3.51164	0.0609392	0.66929
MIR589	2.53975	1.24414	3.51164	0.0609392	0.66929
CLPSL1	2.5374	2.40287	4.48901	0.0341134	0.533068
SH3RF1	2.5324	3.40782	9.68349	0.00185931	0.123414
USP53	2.52797	5.17141	10.0745	0.00150333	0.111656
HLA-DQA1	2.52696	6.91845	14.166	0.000167367	0.0315206
RNY4P37	2.52319	1.23149	3.5251	0.0604463	0.667678
MIR581	2.52319	1.23149	3.5251	0.0604463	0.667678
RNU4-23P	2.52319	1.23149	3.5251	0.0604463	0.667678
MIR151B	2.52319	1.23149	3.5251	0.0604463	0.667678
TTC9	2.52315	2.96545	10.783	0.00102435	0.0894388
XCR1	2.52149	1.28641	3.47559	0.0622804	0.67599
MIR593	2.51582	1.23377	3.48488	0.0619319	0.673546
MIR3605	2.51582	1.23377	3.48488	0.0619319	0.673546
RNU6-285P	2.51582	1.23377	3.48488	0.0619319	0.673546
MIR4311	2.51582	1.23377	3.48488	0.0619319	0.673546
GCSAM	2.51438	1.80719	5.6526	0.0174295	0.386058
IGKV2D-30	2.51433	1.47874	4.24926	0.0392674	0.56341
SLC15A2	2.5128	2.51458	9.46497	0.00209433	0.132336
CBFA2T3	2.51113	2.38504	8.16712	0.00426566	0.186478
SSX9P	2.50791	1.23893	3.42804	0.064098	0.684248
LINC02188	2.50582	1.37994	3.75562	0.0526301	0.629647
CFP	2.50006	2.76572	7.8807	0.00499652	0.204815
GPD1	2.4993	1.88127	5.48688	0.0191597	0.401263
RNASEH1P1	2.49503	1.29926	3.35193	0.0671262	0.696163
TRBV11-2	2.48965	2.0203	6.36129	0.0116637	0.316351
MED4-AS1	2.48803	1.6983	4.6962	0.0302293	0.504811
IGLL1	2.48295	1.22584	3.41438	0.0646306	0.686209
SPIC	2.48215	1.22721	3.40376	0.0650481	0.687542
C20orf204	2.48183	6.61271	8.15791	0.00428738	0.187144
SNORA32	2.47972	1.68558	4.82698	0.0280177	0.485942
GAB2	2.47724	4.73897	9.92458	0.00163086	0.116536
LINC01249	2.474	1.22784	3.37136	0.066339	0.69324
SLITRK6	2.4739	1.3214	3.45319	0.0631298	0.680577
RNU6ATAC18P	2.47326	1.2276	3.37012	0.0663891	0.69336
SHISA3	2.47303	1.50289	4.05596	0.0440158	0.585853
RNU6-762P	2.46919	1.22715	3.35856	0.0668563	0.694686
GATA5	2.46627	1.45803	3.83487	0.0501968	0.619052
HLA-DOB	2.46361	3.17295	9.8267	0.00171997	0.118232
PCDHGB2	2.46157	1.58937	4.94436	0.026176	0.470048
DLGAP1	2.4588	2.35398	5.7356	0.0166244	0.376008
SLC7A11	2.4521	2.23736	8.44305	0.0036644	0.175286
IGHV4-59	2.45196	6.29993	4.1025	0.0428198	0.583705
LINC00402	2.45173	1.22984	3.25392	0.071253	0.709804
HBG1	2.44994	1.50957	3.84946	0.049762	0.617544
JADE2	2.44766	4.24775	18.1769	2.01308e-05	0.0114232
CNGB1	2.44664	1.96734	6.7224	0.00952092	0.288773
OR8G5	2.44596	1.22867	3.27151	0.0704925	0.708844
RNU6ATAC26P	2.44562	1.22228	3.30514	0.0690633	0.702281
PI3	2.44056	6.26962	7.59878	0.0058408	0.221537
RPL7AP28	2.4404	1.47578	4.02321	0.0448783	0.591835
CLEC2L	2.4393	1.61721	4.34358	0.0371487	0.551087
TMEM156	2.43832	2.24496	7.28441	0.00695555	0.245647
TUBA3E	2.43714	1.263	3.18295	0.0744102	0.715664
RNU6-882P	2.43011	1.22163	3.25597	0.0711638	0.709804
RPL5P1	2.42966	1.80285	4.42279	0.0354619	0.540141
UCA1	2.42963	4.99586	6.30211	0.0120595	0.319505
SH2D4A	2.42383	4.01246	12.0043	0.00053078	0.061074
MIR579	2.42033	1.21692	3.24951	0.0714447	0.710128
ALPK2	2.41497	1.75024	4.77051	0.0289512	0.494014
GPR87	2.4138	1.2884	3.1607	0.0754307	0.718408
IGHE	2.41356	1.58317	4.49548	0.0339845	0.532398
LTA	2.40713	2.2961	6.98295	0.008229	0.264314
TMPRSS13	2.39565	2.95683	6.87333	0.00874915	0.274621
RNU6-1160P	2.38995	1.2161	3.15294	0.0757903	0.718408
RNU6-230P	2.38995	1.2161	3.15294	0.0757903	0.718408
LINC02999	2.38988	1.29849	3.12723	0.0769944	0.721339
LOC107984132	2.38726	1.22203	3.11334	0.0776535	0.723392
TRAV36DV7	2.38506	1.30767	3.2066	0.0733419	0.714112
LINC01978	2.37868	1.49661	3.67804	0.0551335	0.641304
DNAJC22	2.37632	2.58339	10.2341	0.00137864	0.106965
IGHV4-4	2.37603	3.68292	5.36627	0.0205298	0.418403
LOC102723851	2.37384	1.26048	2.98447	0.0840667	0.745437
SMIM22	2.37204	6.06568	17.0032	3.73167e-05	0.0145938
HCAR1	2.36987	1.72127	5.32923	0.0209707	0.421958
TRBV25-1	2.36871	1.49462	4.08349	0.043304	0.585853
TMTC1	2.36599	3.91946	7.44598	0.00635783	0.23095
FSTL5	2.36527	1.38178	3.45224	0.0631662	0.680577
LINC00892	2.36358	1.77515	5.2832	0.0215322	0.426517
PLEKHB1	2.35756	5.37595	5.80949	0.0159399	0.370487
C20orf202	2.35205	1.35755	3.30214	0.0691898	0.70332
RNU6-433P	2.34795	1.21032	3.04844	0.0808147	0.73431
RNU6-343P	2.34795	1.21032	3.04844	0.0808147	0.73431
DAAM2	2.34791	3.62416	5.96776	0.0145698	0.351479
LINC02585	2.34574	1.21162	3.03495	0.081489	0.736613
TLR3	2.34365	2.36097	7.22691	0.00718188	0.247001
DNTT	2.34306	1.20701	3.05078	0.0806986	0.734177
RNU6-36P	2.3423	1.67177	5.01626	0.0251104	0.461501
TESPA1	2.34052	2.47862	6.60367	0.0101769	0.296297
WNT3A	2.33836	1.5689	4.11263	0.0425642	0.581704
IL1RAP	2.33724	4.07703	11.764	0.00060387	0.0656992
KRT1	2.33563	1.32639	3.16429	0.0752651	0.718408
ANXA8	2.33372	1.64218	4.67981	0.0305192	0.505975
SOX8	2.33186	1.74531	4.46916	0.0345119	0.535249
RNU6-930P	2.3302	1.20487	3.02139	0.0821728	0.738076
MTND3P25	2.32684	1.20754	2.99657	0.0834408	0.742735
PPIAP20	2.32684	1.20754	2.99657	0.0834408	0.742735
EPYC	2.32586	1.80725	4.04691	0.0442522	0.5864
DEFA3	2.32502	1.2042	3.00865	0.0828212	0.740911
CD109	2.3218	3.40026	8.66063	0.00325158	0.165379
RNU6-178P	2.32164	1.2131	2.95259	0.0857399	0.749976
RNU6-780P	2.32164	1.2131	2.95259	0.0857399	0.749976
SCARNA20	2.31869	1.20505	2.98433	0.0840742	0.745437
IGKV3D-15	2.31618	1.84646	5.07336	0.0242963	0.456285
OR56A3	2.31423	1.27812	2.92678	0.0871212	0.753974
TRABD2A	2.3108	2.27958	6.27809	0.012224	0.321104
IGHV3-33	2.30803	6.07823	4.21465	0.0400763	0.568962
TRBV24-1	2.30287	1.80799	5.25049	0.0219406	0.430774
ADTRP	2.30264	2.22573	7.25037	0.00708865	0.247001
CDKN2B	2.3013	3.50073	8.26209	0.00404816	0.181459
ANPEP	2.29895	4.14761	5.83013	0.015754	0.368134
SLC18A1	2.29775	1.33562	3.11584	0.0775345	0.723021
IL22RA2	2.29754	1.5317	3.90758	0.0480686	0.609066
TBC1D3D	2.29632	1.3487	3.1781	0.0746315	0.716126
RAB27B	2.29498	1.62187	4.41545	0.035615	0.540976
LZTS3	2.29465	4.43976	19.3228	1.1038e-05	0.00850433
HDAC9	2.29213	3.01963	10.271	0.00135141	0.106858
TRBV12-3	2.2897	2.12926	5.99429	0.0143522	0.347286
RNU6-1053P	2.28822	1.19949	2.91923	0.0875297	0.755678
RSPO1	2.2871	3.22966	4.16952	0.0411574	0.574519
CD180	2.28691	1.91134	5.54709	0.0185114	0.396243
LINC02984	2.28649	2.0719	6.24356	0.0124646	0.323521
RASSF2	2.286	3.3909	8.83806	0.00295013	0.157813
CD1E	2.28557	2.69206	5.00961	0.025207	0.462271
RNY3P15	2.28204	1.68014	4.19886	0.0404511	0.57133
TRBV6-3	2.27982	1.8592	5.00723	0.0252416	0.462337
RNU6-665P	2.27884	1.20145	2.88039	0.0896643	0.760493
RNU6-247P	2.27884	1.20145	2.88039	0.0896643	0.760493
RNU6-30P	2.27884	1.20145	2.88039	0.0896643	0.760493
HOXC-AS2	2.27767	1.38292	3.22757	0.0724082	0.712942
RBP5	2.27665	3.6597	7.94903	0.00481132	0.200797
OVGP1	2.2752	2.46896	5.01633	0.0251094	0.461501
ECEL1P2	2.27515	1.21383	2.77763	0.0955896	0.774025
PIK3C2B	2.27299	2.9817	10.7348	0.00105141	0.0908291
RNA5SP29	2.27269	1.20055	2.86642	0.0904461	0.762183
NQO1	2.27189	5.25298	18.5878	1.62259e-05	0.010435
TNFSF14	2.27118	2.18015	6.33734	0.0118222	0.317779
ZSCAN31	2.27083	3.41042	12.9683	0.000316805	0.0451643
MIR7-1	2.2708	1.2487	2.75051	0.0972233	0.777651
IL16	2.26775	3.99134	7.4137	0.0064729	0.234157
MIR600	2.25817	1.19712	2.84048	0.0919168	0.764828
HOXC13-AS	2.25328	1.21302	2.70681	0.0999206	0.783959
PHOX2A	2.25163	1.79279	4.16806	0.0411931	0.574519
POU2AF1	2.25154	3.32909	6.67147	0.00979683	0.293025
CLU	2.25013	11.7649	8.10141	0.00442309	0.190208
LINGO3	2.24969	1.61265	4.06397	0.0438074	0.585853
CSAG3	2.24825	2.15093	5.62965	0.0176592	0.387458
EFNB2	2.2476	4.74352	8.21734	0.00414919	0.185019
RNA5SP122	2.24546	1.19724	2.80195	0.0941496	0.772304
HOXC13	2.24316	1.23893	2.67236	0.102105	0.789374
KLK14	2.23964	2.79194	6.39807	0.0114244	0.312203
RNU6-125P	2.23919	1.19635	2.78798	0.0949737	0.773583
RNU6-742P	2.23919	1.19635	2.78798	0.0949737	0.773583
RNU6-181P	2.23919	1.19635	2.78798	0.0949737	0.773583
RNU6-10P	2.23919	1.19635	2.78798	0.0949737	0.773583
RNU6-661P	2.23919	1.19635	2.78798	0.0949737	0.773583
RNU6-199P	2.23919	1.19635	2.78798	0.0949737	0.773583
RNU6-430P	2.23919	1.19635	2.78798	0.0949737	0.773583
LINC02381	2.23731	3.6163	14.4374	0.000144894	0.0299346
TRBV9	2.23527	2.01573	6.22162	0.0126199	0.324929
NPB	2.23506	1.93661	4.50547	0.0337867	0.531492
MIR662	2.23201	1.88347	4.03725	0.0445062	0.589208
IGKV5-2	2.22942	1.66871	4.52597	0.0333841	0.528231
NETO1	2.22883	1.46088	3.36544	0.066578	0.694335
NTN1	2.22882	2.81902	6.22594	0.0125892	0.324717
SEMA5A	2.22536	2.24961	7.48311	0.00622803	0.228152
HEY2	2.2253	3.01472	5.33586	0.020891	0.421903
TRAV3	2.22228	1.74419	4.9131	0.0266537	0.472068
CD5	2.2222	3.05576	5.92075	0.0149636	0.357594
LRRC26	2.21906	1.33752	2.89439	0.0888883	0.759276
KLK7	2.2179	5.98568	8.44449	0.00366151	0.175286
LINC02492	2.21703	1.19372	2.73639	0.0980859	0.780257
TMEM154	2.21421	1.90907	5.34049	0.0208356	0.421903
FCN1	2.21402	1.71662	4.29886	0.038138	0.556101
RNU6-46P	2.21147	1.19884	2.69638	0.100576	0.784062
RNU6-748P	2.21147	1.19884	2.69638	0.100576	0.784062
TMEM151A	2.21143	1.70775	3.59461	0.0579673	0.655046
ZNF366	2.20701	1.55087	3.72163	0.053712	0.634977
ADGRG5	2.20247	2.13996	5.79399	0.0160811	0.372012
KCNN4	2.20146	3.77575	6.80253	0.00910289	0.281752
MIR3622B	2.19909	1.19142	2.69615	0.100591	0.784062
DCANP1	2.19602	1.22352	2.55223	0.110139	0.810049
ATP2A3	2.19519	4.56457	5.56387	0.0183349	0.395276
KRT39	2.19501	1.19127	2.68533	0.101276	0.786407
GTSCR1	2.193	1.18852	2.69311	0.100783	0.785028
DPT	2.19281	3.10802	8.93794	0.00279308	0.15494
ERAP2	2.18988	4.15476	4.48091	0.0342754	0.533583
BTNL9	2.18957	4.72667	5.58426	0.0181226	0.39394
RNU4-83P	2.18891	1.18728	2.68757	0.101134	0.785777
TRPS1	2.18716	3.33465	8.76625	0.00306855	0.161168
FUT2	2.18378	3.17314	6.14137	0.0132055	0.331742
NPHS1	2.18276	1.61051	3.65163	0.0560142	0.647902
IL20RA	2.18199	2.09074	6.16531	0.0130279	0.329858
MPP7	2.17555	3.32564	10.1235	0.0014639	0.111656
HOXA10	2.17481	1.87146	5.22778	0.0222289	0.432942
CYSLTR1	2.1745	1.84107	5.00858	0.0252221	0.462271
IGLV3-12	2.17201	1.68256	4.14264	0.0418158	0.577578
SCARNA12	2.17152	1.31024	2.70898	0.0997848	0.783959
KRT80	2.17052	2.71549	8.80535	0.00300349	0.159196
LINC02893	2.17025	1.26932	2.55414	0.110006	0.810049
TMIGD2	2.16911	1.8337	5.05342	0.0245774	0.457409
SHISA8	2.16832	1.92569	4.36052	0.0367812	0.548856
RNU6-1223P	2.16586	1.18456	2.63574	0.104483	0.79761
RNU6-638P	2.16586	1.18456	2.63574	0.104483	0.79761
KLHL38	2.16381	1.2784	2.58053	0.108186	0.807348
TRBV5-6	2.16337	1.84208	4.183	0.0408314	0.573901
TRIM29	2.16327	5.04686	8.14554	0.00431672	0.187675
EVA1C	2.16279	4.16942	9.83411	0.00171305	0.118144
TRBV6-5	2.16231	2.34712	5.49529	0.0190677	0.401263
IGLV3-19	2.16212	6.30547	3.84503	0.0498935	0.617851
THBD	2.16038	2.43912	5.64493	0.0175059	0.386144
PRTN3	2.16029	1.20508	2.484	0.115009	0.820183
KLRB1	2.15545	2.55335	7.5934	0.00585822	0.221834
EPIC1	2.15465	1.44941	3.14571	0.0761269	0.719267
MMRN1	2.15418	1.44551	3.24046	0.0718404	0.711558
RASL11A	2.15391	2.94703	10.8664	0.000979244	0.0872614
LY9	2.15367	2.66296	6.17396	0.0129644	0.329645
SYBU	2.1512	2.27749	6.6188	0.0100908	0.294679
LAPTM4B	2.14877	8.53047	6.82506	0.00898875	0.280317
CETP	2.14856	2.35352	5.11433	0.023729	0.448835
HMCN2	2.14437	1.31557	2.68969	0.100999	0.785528
RGS13	2.14329	1.29768	2.6149	0.105864	0.800718
MIR221	2.1398	1.18435	2.56436	0.109297	0.809409
RNU6-541P	2.1398	1.18435	2.56436	0.109297	0.809409
RNU4-80P	2.13873	1.18292	2.56833	0.109022	0.808795
RYR2	2.13782	1.63678	3.93909	0.0471764	0.605421
RPS10P8	2.13688	1.22312	2.42421	0.119473	0.828773
SLC24A3	2.13499	2.62737	8.73227	0.00312627	0.16214
FCRL3	2.13263	2.52459	4.50287	0.0338381	0.531492
RUNX3	2.13203	4.36721	6.41913	0.0112897	0.30998
SNORA80A	2.13056	1.18045	2.55778	0.109753	0.810049
RNY1P12	2.13056	1.18045	2.55778	0.109753	0.810049
RNU6-1003P	2.13056	1.18045	2.55778	0.109753	0.810049
SPOCK2	2.13024	5.75799	7.98808	0.00470862	0.197685
NDST3	2.12993	1.303	2.59619	0.107121	0.804062
RNU2-11P	2.12822	1.18311	2.53865	0.11109	0.811316
GREM1	2.12741	2.44092	4.90098	0.0268415	0.473843
RNU6-937P	2.12738	1.68206	3.05084	0.0806954	0.734177
CARMIL2	2.12693	3.51529	6.16291	0.0130456	0.329868
GJB2	2.12268	3.43958	6.06001	0.0138277	0.340864
TRAF3IP3	2.12118	4.26188	5.56084	0.0183666	0.395276
SKAP1	2.11912	3.83384	12.667	0.000372164	0.0500942
HOXB5	2.11884	1.6645	4.17297	0.0410737	0.574245
OLFML2A	2.11852	2.84975	6.27621	0.012237	0.321104
NOC2LP1	2.11788	1.59879	3.42574	0.0641876	0.684733
IGKV1-8	2.11633	2.11707	4.965	0.0258653	0.468441
SELENBP1	2.11121	5.85695	8.06378	0.00451589	0.192758
LINC00868	2.10978	1.41892	2.78911	0.0949069	0.773583
RAB25	2.10957	5.08529	6.72187	0.00952379	0.288773
TRAV14DV4	2.10951	1.7154	4.20734	0.0402494	0.569249
DNAJB13	2.10718	4.70618	5.95819	0.014649	0.352112
ANTXRL	2.10711	1.54873	3.36383	0.0666429	0.694335
IGHV4-55	2.10502	3.6862	4.29327	0.0382634	0.556218
TMPRSS3	2.10473	4.90992	16.0463	6.18109e-05	0.0194436
HNRNPA1P21	2.10435	1.73644	4.42619	0.0353915	0.540141
TRBV6-7	2.1035	1.18024	2.48554	0.114897	0.820183
PACSIN1	2.10224	2.15748	6.7444	0.00940424	0.287577
SLC35F3	2.10214	1.59136	3.76763	0.0522535	0.629144
MIR622	2.1006	1.71073	3.6973	0.0545007	0.637272
IGKV2-30	2.09671	4.22334	4.73825	0.0294991	0.500084
ANO1	2.09596	2.665	6.64959	0.00991784	0.293886
ACSL5	2.09594	3.96768	7.57634	0.00591393	0.22256
RDM1P4	2.09582	1.18051	2.46471	0.116429	0.823625
SPRY3	2.09577	1.71536	4.17701	0.0409759	0.573929
CSTA	2.09573	3.49704	8.26687	0.0040375	0.181459
RNU6-167P	2.09435	1.17634	2.47952	0.115337	0.82098
A2ML1	2.09224	1.36837	2.72829	0.0985846	0.781654
KCND2	2.09018	2.28502	6.7322	0.0094688	0.288703
IL1A	2.08803	1.38767	2.76545	0.0963194	0.77606
CT55	2.08653	1.23841	2.28467	0.130658	0.85217
CDH17	2.08595	1.37126	2.75984	0.096658	0.777023
RNU6-313P	2.08426	1.17796	2.44512	0.117891	0.827412
MEIS2	2.08336	3.2819	8.5364	0.00348114	0.171252
SLCO5A1	2.08322	1.37163	2.76964	0.0960677	0.77606
TMEM150C	2.08064	2.30117	5.77547	0.0162514	0.373266
MACC1	2.08059	2.10557	5.67387	0.0172194	0.383626
CD28	2.07872	2.33383	5.36928	0.0204944	0.41803
SLC26A7	2.07848	2.46143	3.8742	0.0490337	0.614301
RPL21P7	2.07781	1.32551	2.56514	0.109243	0.809409
TRBV4-1	2.07657	2.04071	4.96871	0.0258099	0.468441
CSAG4	2.0759	1.17428	2.44029	0.118255	0.82824
S100A12	2.07483	1.93806	3.9758	0.0461585	0.599295
CR1	2.07404	1.9317	4.4493	0.0349155	0.538049
ANXA9	2.07293	2.31281	5.96401	0.0146008	0.351813
LINC00648	2.07266	1.62494	3.51672	0.0607525	0.66929
LTB	2.0722	6.99039	5.13832	0.0234033	0.445645
SLAMF1	2.0705	2.36687	5.63525	0.0176029	0.386808
PRR20G	2.06993	1.19505	2.27238	0.131698	0.854833
RPRM	2.06937	1.5916	3.60409	0.0576377	0.654515
LINC00668	2.06755	1.42344	2.77913	0.0955003	0.773858
RNU2-52P	2.06526	1.17582	2.40525	0.120929	0.830195
RNU6-431P	2.06346	1.1729	2.41409	0.120248	0.828773
RNU6-451P	2.06346	1.1729	2.41409	0.120248	0.828773
RNU6-858P	2.06346	1.1729	2.41409	0.120248	0.828773
RNU6-304P	2.06346	1.1729	2.41409	0.120248	0.828773
RNU6-323P	2.06346	1.1729	2.41409	0.120248	0.828773
RNU6-28P	2.06346	1.1729	2.41409	0.120248	0.828773
RNU6-867P	2.06346	1.1729	2.41409	0.120248	0.828773
RNU6-729P	2.06346	1.1729	2.41409	0.120248	0.828773
MIR548AY	2.06346	1.1729	2.41409	0.120248	0.828773
CYP4F3	2.06312	2.07076	4.77731	0.0288372	0.492359
USP35	2.05882	3.1776	6.32563	0.0119005	0.318042
ZNF770	2.05873	3.51428	7.77361	0.00530149	0.209597
SLC9A2	2.05544	1.83052	4.06601	0.0437545	0.585853
LAMP3	2.0553	3.85761	9.7819	0.00176238	0.120095
VCAM1	2.05352	4.7571	6.14733	0.013161	0.33166
MIR7844	2.04852	1.17322	2.3739	0.123379	0.835295
TRAV23DV6	2.04317	1.61733	3.40316	0.0650718	0.687542
DUSP16	2.04187	3.47511	10.6758	0.00108547	0.0923926
MPIG6B	2.04035	1.34395	2.52943	0.111741	0.813939
SPATA22	2.03692	1.28819	2.34999	0.125284	0.840063
CPB1	2.03375	2.3215	2.42123	0.119701	0.828773
IGHV1-45	2.0328	1.27752	2.3186	0.127835	0.847058
ZBTB32	2.03265	2.24624	5.17343	0.0229349	0.43956
CD6	2.0321	4.16093	6.80603	0.00908508	0.281752
BIRC3	2.03198	4.50541	5.35647	0.0206455	0.41986
IGKV3D-7	2.03187	1.16946	2.34846	0.125407	0.840306
IRX5	2.03131	2.39023	3.60461	0.0576195	0.654515
HOMER2	2.03084	4.71704	8.37386	0.00380657	0.178545
PGLYRP3	2.02998	1.2536	2.23491	0.134924	0.861775
TRAV1-1	2.02675	1.73404	3.53866	0.0599537	0.665432
RNU5A-8P	2.0265	1.17154	2.3253	0.127286	0.846144
SNX22	2.02634	2.26552	5.01687	0.0251015	0.461501
RNU12-2P	2.0202	1.1709	2.31226	0.128358	0.847058
CBLIF	2.01993	1.17082	2.31194	0.128383	0.847058
TLR8-AS1	2.01573	1.18777	2.15707	0.141915	0.87851
GSTT2B	2.0156	2.37606	5.3883	0.0202722	0.416378
NEFL	2.01515	1.30198	2.36155	0.124358	0.837154
LCN2	2.01514	7.04423	4.61068	0.0317734	0.51485
SNORD116-9	2.01386	1.17026	2.29919	0.129441	0.849516
SNORD116-3	2.01386	1.17026	2.29919	0.129441	0.849516
SMIM41	2.01347	1.22401	2.15466	0.142138	0.879249
SLC6A14	2.01333	1.82773	2.74875	0.0973304	0.777651
FAM153A	2.01301	1.54792	3.23655	0.0720119	0.712
GPR18	2.01276	2.28735	5.19763	0.0226177	0.435539
AQP3	2.01239	3.47816	7.24062	0.00712725	0.247001
GALNT6	2.00998	4.59037	6.45799	0.0110454	0.30666
OMD	2.0083	1.44557	2.73554	0.0981381	0.780257
P2RY8	2.00736	2.08022	4.2907	0.0383214	0.556458
SPON1	2.00504	7.21975	6.63207	0.0100159	0.293886
PAGE2B	2.00413	1.43887	2.76591	0.0962922	0.77606
IGHV4-34	2.00371	3.9947	3.87484	0.0490151	0.614301
CYP4X1	2.00319	2.26066	4.55572	0.0328089	0.523712
IGLV2-23	2.0011	5.8013	3.06509	0.0799909	0.732336
MIR6892	2.00006	1.16867	2.27185	0.131743	0.854833
HLA-DQB1	1.99962	6.35687	24.1871	8.74179e-07	0.00210823
RNA5SP465	1.99956	1.166	2.28262	0.130831	0.85217
RNA5SP74	1.99956	1.166	2.28262	0.130831	0.85217
LCN8	1.99953	1.19229	2.11862	0.145518	0.88508
SCML4	1.99926	2.04973	4.65176	0.0310218	0.508159
BPIFB2	1.99646	1.23058	2.1364	0.143839	0.880668
TRAV25	1.99508	1.45646	2.81857	0.0931794	0.769581
ZBED2	1.99491	4.3447	7.68683	0.00556252	0.21637
PARP4	1.99394	4.38471	9.43411	0.00212987	0.133416
CHL1	1.99314	2.6907	5.33827	0.0208622	0.421903
FAM153B	1.99119	1.54579	3.30733	0.0689715	0.701962
CHI3L1	1.99007	7.83716	4.27972	0.0385696	0.557823
IGLV1-47	1.9895	5.2916	4.47876	0.0343186	0.533917
KCNQ1	1.98834	2.72078	6.41957	0.0112869	0.30998
RAB11FIP1	1.98698	3.60078	8.62621	0.0033136	0.167233
MIR630	1.98642	1.16462	2.25623	0.133078	0.855978
KRT15	1.98568	2.57768	6.29894	0.012081	0.319584
JAML	1.98549	3.75109	6.33442	0.0118417	0.317779
DAPP1	1.98331	3.53236	7.54643	0.00601292	0.224534
DHRS9	1.98307	1.82426	4.39272	0.0360927	0.544874
GPR82	1.98067	1.37547	2.51946	0.112449	0.814692
CLEC9A	1.97975	1.44729	2.80828	0.0937789	0.771889
TRBV10-1	1.97678	1.21076	2.05989	0.151221	0.895323
TRAV20	1.97579	1.67224	3.63276	0.0566528	0.650499
RNU5A-1	1.97312	1.1658	2.21828	0.136385	0.865757
RPL32P1	1.97146	1.26115	2.14966	0.142601	0.879249
RNU2-27P	1.97113	1.26811	2.11823	0.145555	0.88508
MT1E	1.97068	7.10304	4.42999	0.0353127	0.540141
LINC00861	1.96842	2.02425	4.28236	0.0385099	0.557518
GRIK3	1.96811	2.17692	3.94377	0.0470451	0.605421
HLA-DRB6	1.96809	4.30248	2.55468	0.109968	0.810049
C3	1.96605	9.49578	6.24995	0.0124197	0.323292
FFAR3	1.96526	1.23617	2.08446	0.148805	0.890489
LOC105377603	1.96279	1.17868	2.06723	0.150495	0.893447
FIBIN	1.9619	2.06833	5.0233	0.0250085	0.461501
TREML2	1.96149	1.36026	2.457	0.117002	0.824734
IL18R1	1.95907	1.78625	4.05902	0.043936	0.585853
PPP1R16B	1.95322	3.56178	7.49044	0.00620275	0.227801
SEPTIN14	1.95192	1.22687	1.98868	0.158479	0.907005
IRAG2	1.9467	3.05691	6.00447	0.0142697	0.347053
IGKV3-11	1.94532	6.91405	4.33819	0.0372666	0.551377
MKRN2OS	1.94507	2.14992	5.02107	0.0250407	0.461501
LINC02577	1.94431	1.50695	2.95374	0.0856793	0.749976
TRBV5-4	1.94375	1.77109	3.93469	0.0472998	0.605421
RNA5SP296	1.93946	1.15976	2.1636	0.141313	0.876864
RNA5SP38	1.93922	1.16236	2.15168	0.142414	0.879249
SYNGR3	1.93918	3.23168	5.56669	0.0183054	0.395276
PDE3A	1.93862	2.16862	5.0258	0.0249725	0.461501
GABRP	1.93622	2.1288	4.02514	0.044827	0.591831
ATP1A3	1.93572	2.50314	3.5438	0.0597684	0.664283
CYP4F29P	1.93351	1.52413	2.99694	0.0834217	0.742735
RNA5SP103	1.92474	1.16077	2.12424	0.144984	0.884249
LYPLAL1	1.92445	4.0854	8.08654	0.00445953	0.191482
LINC01925	1.92431	2.20249	3.20444	0.0734386	0.714307
FLT3LG	1.92363	3.89729	7.12287	0.00761069	0.253572
HSH2D	1.92314	3.81779	8.17032	0.00425815	0.186431
RRAD	1.92113	3.23038	7.2346	0.00715118	0.247001
EPHA4	1.91769	2.64373	7.56581	0.0059486	0.223226
LINC02273	1.91764	1.35944	2.34226	0.125907	0.841758
STAC2	1.91762	1.40974	2.45792	0.116933	0.824734
DAPK2	1.91498	3.21004	6.72083	0.0095293	0.288773
GAS6	1.91407	6.43579	11.4671	0.000708379	0.070992
ZNF750	1.91239	1.87379	3.79614	0.0513709	0.624849
MAGEA2B	1.91216	1.15997	2.09882	0.147413	0.889174
RNA5SP406	1.91191	1.15698	2.11049	0.146293	0.885714
MIR548AA1	1.91109	1.15947	2.09782	0.14751	0.889174
MIR548D1	1.91109	1.15947	2.09782	0.14751	0.889174
FGF7	1.90962	1.92462	4.14746	0.041697	0.576778
NDP	1.90928	1.96504	4.28239	0.0385092	0.557518
CLNK	1.90575	1.36862	2.33965	0.126118	0.841758
ATP1A4	1.90394	1.25101	1.99668	0.157645	0.906806
SOX2	1.90222	2.53368	2.41861	0.119901	0.828773
TRAV13-2	1.90214	1.9111	4.14678	0.0417138	0.576778
KCNE3	1.90194	3.86462	8.92232	0.00281706	0.15494
TRBV15	1.89835	1.34522	2.2545	0.133226	0.856221
TRPV6	1.89641	1.85144	3.78183	0.051812	0.627026
IL12A	1.89607	2.00288	4.80252	0.0284182	0.487526
LINC02616	1.89485	1.18144	1.90102	0.167964	0.920795
SPNS3	1.89408	1.53349	2.90122	0.0885128	0.758082
RGPD2	1.89338	2.05658	4.2422	0.0394311	0.564111
TPSD1	1.89266	1.21366	1.88209	0.170097	0.925027
RNU5E-10P	1.89046	1.16221	2.03971	0.153239	0.898901
GPR157	1.88978	3.04696	7.85319	0.00507312	0.205732
RNA5SP301	1.88963	1.1573	2.05734	0.151474	0.895872
C13orf46	1.88824	1.21756	1.88197	0.17011	0.925027
C9orf152	1.88683	1.32427	2.15337	0.142258	0.879249
MIR6076	1.88382	1.15419	2.05724	0.151484	0.895872
LOC101927189	1.88268	1.25625	1.94682	0.16293	0.915551
RNU6ATAC39P	1.88202	1.35217	2.18874	0.139023	0.871711
NLRP1	1.87975	2.83076	5.26437	0.0217663	0.428515
C6orf15	1.87696	1.28167	2.02203	0.155032	0.902523
ZNF774	1.87631	2.32026	5.31793	0.0211071	0.422141
LRRK1	1.87159	3.88056	6.53715	0.0105645	0.300532
TMC8	1.86956	4.47409	4.22523	0.0398272	0.567538
PTGDS	1.86753	7.65215	6.02062	0.0141397	0.345902
DGKA	1.86718	5.01907	9.253	0.0023511	0.141163
SOX15	1.86622	2.33912	3.84744	0.0498219	0.617757
LIMS1-AS1	1.86412	1.15414	2.01293	0.155964	0.90446
BCRP8	1.86304	1.15526	2.00577	0.156702	0.905369
TRBV11-1	1.86051	1.46496	2.59536	0.107177	0.804062
HOXB6	1.86015	2.29054	5.61543	0.017803	0.389432
HCAR2	1.85934	1.61471	2.87966	0.089705	0.760493
IGLC3	1.85879	9.7788	4.44678	0.0349671	0.538557
HSPE1P28	1.85676	1.15331	1.99947	0.157354	0.906806
RASSF9	1.85664	2.19735	5.08859	0.0240837	0.453242
PLSCR4	1.85662	3.15304	5.28079	0.021562	0.426816
AQP2	1.85559	1.35986	2.14098	0.14341	0.879858
RGPD1	1.85493	1.8648	3.81961	0.050656	0.620982
VSTM2L	1.85359	2.47021	4.32836	0.0374824	0.552874
SFT2D3	1.85268	1.15834	1.97052	0.160393	0.910657
ALCAM	1.85241	3.93895	7.60735	0.00581309	0.221065
ANO3	1.85085	1.21505	1.82239	0.177028	0.933528
TMPRSS6	1.8493	2.29841	3.62926	0.0567721	0.651002
PDE11A	1.84878	1.47956	2.41821	0.119932	0.828773
UCP2	1.84844	8.06903	9.76704	0.00177669	0.120134
SMG1P4	1.84687	2.24097	4.96676	0.0258389	0.468441
HOXC4	1.84653	2.96134	5.88282	0.0152893	0.361498
MATN2	1.84609	4.1494	7.73849	0.00540559	0.212013
LOC283194	1.8457	1.1515	1.98225	0.159154	0.907333
TRAV6	1.84532	1.47969	2.60115	0.106786	0.802907
RNU4ATAC17P	1.84526	1.15282	1.97573	0.159841	0.909518
DMRT1	1.84479	1.27151	1.87168	0.171282	0.925499
ENPP6	1.84043	1.20503	1.79038	0.18088	0.935097
TNFRSF17	1.83915	2.51868	5.33097	0.0209497	0.421958
RPL36AP11	1.83826	1.15223	1.96263	0.161233	0.912696
PKD1P5	1.83821	2.75744	5.26902	0.0217083	0.427663
GNRHR2P1	1.83781	1.15209	1.96218	0.161281	0.912696
SPINK4	1.837	1.19729	1.77196	0.183139	0.936111
DOK5	1.8369	4.54426	4.49649	0.0339645	0.532398
TEX19	1.83564	1.2569	1.81866	0.177473	0.934514
RARG	1.83433	5.11342	13.4385	0.000246508	0.0391975
MMP9	1.83377	6.73997	3.6881	0.0548021	0.638732
CDSN	1.8336	1.22101	1.78133	0.181986	0.936111
KRT16P4	1.83279	1.19393	1.75766	0.184916	0.939532
DEFB124	1.83193	1.29006	1.95959	0.161557	0.913042
IGHV1-12	1.83025	1.14987	1.95467	0.162084	0.914034
MS4A8	1.82914	1.19106	1.75325	0.185469	0.940462
HOXB8	1.82886	1.75893	3.40415	0.0650328	0.687542
PRKCB	1.8279	3.07001	6.29124	0.0121336	0.320389
HOXC-AS3	1.82779	1.27147	1.87326	0.171102	0.925499
PNOC	1.82774	5.51913	2.55483	0.109958	0.810049
TMEM88B	1.82671	1.96817	4.17357	0.0410591	0.574245
DGKG	1.8243	2.34848	3.67172	0.0553431	0.642709
IL4	1.82372	1.14943	1.94211	0.16344	0.915591
PLA2G2A	1.82264	1.78693	3.02839	0.0818191	0.736825
LINC01954	1.82139	1.14875	1.93981	0.163689	0.916457
SYT15	1.8213	1.68083	3.18418	0.0743545	0.715664
LEMD1	1.8179	5.48328	3.57185	0.0587667	0.658463
CCDC9B	1.8178	2.83631	7.1033	0.00769423	0.254481
CACNG4	1.81544	3.60692	7.10803	0.00767396	0.254481
BTC	1.81537	3.05009	6.75285	0.00935982	0.287011
STK17B	1.81434	3.97874	7.22152	0.00720349	0.247001
LINC00659	1.81369	1.75361	2.87556	0.089934	0.761465
KRT72	1.81365	1.1962	1.7339	0.187914	0.943155
LOC101927793	1.81148	1.41028	2.28201	0.130882	0.85217
RNA5SP307	1.81102	1.14719	1.92354	0.165467	0.918734
TRAV10	1.80979	1.50951	2.65279	0.103369	0.793919
ARAP1-AS2	1.80965	1.21868	1.74922	0.185975	0.941372
COBL	1.80816	2.3629	4.94457	0.0261727	0.470048
ANKRD20A11P	1.8077	1.4786	2.51321	0.112896	0.816393
PLA1A	1.80706	2.21544	3.72857	0.0534893	0.633639
LOC154761	1.80657	2.08667	4.36628	0.0366569	0.548243
LVRN	1.80605	1.18752	1.69415	0.193055	0.952766
TRAV8-6	1.80427	1.68009	3.12447	0.0771249	0.721634
MIR3179-2	1.80354	1.14649	1.91012	0.16695	0.920644
MIR3179-3	1.80354	1.14649	1.91012	0.16695	0.920644
MIR3179-4	1.80354	1.14649	1.91012	0.16695	0.920644
MIR3179-1	1.80354	1.14649	1.91012	0.16695	0.920644
HLA-DQB1-AS1	1.80338	1.32458	1.98379	0.158992	0.907214
LINC03025	1.80297	1.24751	1.79128	0.180771	0.935097
TRBV18	1.80164	2.04168	3.59138	0.05808	0.655551
PRAC2	1.80047	1.18379	1.70311	0.191882	0.95145
BPIFB3	1.79706	1.25244	1.798	0.179954	0.935032
ANKRD55	1.79627	1.29535	1.89731	0.168379	0.921676
ACE2	1.79626	1.51031	2.52302	0.112195	0.814484
PRKCI	1.7952	5.92591	8.19157	0.00420855	0.185605
IGKV1-13	1.79439	1.47204	2.3502	0.125267	0.840063
TNFSF8	1.79365	2.00302	4.08506	0.043264	0.585853
IGLV10-54	1.7931	1.60089	2.78152	0.0953576	0.773829
RNU2-37P	1.79273	1.14786	1.88115	0.170204	0.925052
IKZF1	1.79198	3.62522	4.61814	0.0316356	0.513191
S1PR1	1.78922	3.21635	4.40665	0.035799	0.542165
KCNB2	1.78883	1.28605	1.84923	0.173873	0.93105
ZAP70	1.78614	4.3771	3.56831	0.0588921	0.658463
ALPP	1.78582	2.69057	2.01263	0.155995	0.90446
PGGHG	1.78565	5.7703	4.92107	0.0265311	0.471627
UICLM	1.7821	1.65548	2.83399	0.0922886	0.766294
OVCH1-AS1	1.78113	1.33378	1.9799	0.159401	0.90844
LINC01819	1.78087	1.46393	2.26599	0.132242	0.854833
RNA5SP479	1.78083	1.14438	1.86982	0.171496	0.925606
RNA5SP69	1.78083	1.14438	1.86982	0.171496	0.925606
MUC20	1.77971	5.19235	6.46289	0.0110151	0.306319
MDS2	1.77716	1.19889	1.66497	0.196933	0.958019
HLA-DPB2	1.77536	1.50564	2.5559	0.109883	0.810049
TMEM119	1.7742	3.77259	6.70322	0.00962388	0.29012
KISS1	1.77319	1.51471	2.50103	0.113772	0.818417
IL9R	1.77312	1.33989	1.97699	0.159708	0.908935
AHNAK	1.77307	5.92795	8.72248	0.00314309	0.162721
LCN1	1.7729	1.32877	1.95437	0.162117	0.914034
LINC01807	1.77221	1.34302	1.96067	0.161442	0.913042
HR	1.77088	2.53314	3.85126	0.0497087	0.617412
LINC01237	1.77079	1.38651	2.11498	0.145864	0.885714
GRK3	1.76943	2.74602	6.50114	0.0107806	0.303331
PSORS1C1	1.76926	2.29809	3.69405	0.0546069	0.637879
MIR4763	1.76793	1.25651	1.74878	0.18603	0.941372
CPEB3	1.76745	1.94638	3.95667	0.0466859	0.602896
OR56A1	1.76738	1.15605	1.70682	0.191398	0.950675
RNU4-62P	1.76735	2.31453	2.7405	0.0978339	0.779118
GKN2	1.76576	1.16729	1.66003	0.197599	0.959644
REM1	1.76508	1.74728	3.20729	0.0733107	0.714112
ITPKB	1.76477	4.07121	10.1167	0.00146932	0.111656
GZMM	1.76427	3.4386	4.65802	0.0309089	0.508159
IGKV2D-24	1.76337	1.29147	1.80939	0.178581	0.934598
IGHV3-69-1	1.76147	1.27447	1.77821	0.18237	0.936111
ANKRD29	1.76063	2.39129	3.88581	0.0486957	0.613384
NECTIN4	1.76028	4.18623	5.99926	0.0143119	0.347053
IL12B	1.76021	1.21162	1.64674	0.199404	0.961188
TPSAB1	1.75943	2.73466	4.36025	0.0367869	0.548856
FCHSD2	1.75934	4.19912	6.46853	0.0109801	0.306036
CCN6	1.75902	2.51027	4.35202	0.0369651	0.549486
CXorf65	1.75498	1.70168	3.051	0.0806874	0.734177
RNU6ATAC8P	1.75323	1.14409	1.81265	0.178191	0.934598
RNU6ATAC41P	1.75323	1.14409	1.81265	0.178191	0.934598
RNU4ATAC4P	1.75323	1.14409	1.81265	0.178191	0.934598
PAX9	1.75239	1.29797	1.79053	0.180862	0.935097
IRX3	1.75219	3.91556	6.76215	0.00931117	0.286493
RPS2P54	1.75015	1.16202	1.64376	0.19981	0.961188
REN	1.75014	1.20919	1.62324	0.202641	0.963724
HLA-DRB5	1.74899	6.07781	3.87837	0.0489121	0.613691
CD37	1.74887	6.06279	3.87995	0.0488659	0.613691
LINC01614	1.7479	1.65309	2.70512	0.100026	0.783959
RHOH	1.74731	3.37341	3.65352	0.0559509	0.647758
TMEM71	1.74693	1.84827	3.40218	0.0651103	0.687697
CNGB3	1.74614	1.20725	1.59657	0.20639	0.968842
ADRA1A	1.74382	1.15867	1.6374	0.200683	0.961483
LYPD6B	1.74226	5.57501	3.74112	0.0530889	0.63219
IGKV1-37	1.74215	1.14086	1.80247	0.179414	0.935032
IGHV2-70	1.74214	3.43979	3.7732	0.0520799	0.628783
SAMD14	1.74214	2.21287	3.49001	0.0617403	0.673234
RGS6	1.74133	1.70661	2.933	0.0867862	0.752986
FOXP3	1.74105	2.68717	5.0042	0.0252859	0.462855
GPR55	1.74024	1.27434	1.74242	0.186832	0.941949
GVINP1	1.73972	1.96962	3.27511	0.0703381	0.707937
C16orf54	1.73946	2.57362	3.86595	0.0492753	0.615462
PCDHB13	1.7391	1.50044	2.39688	0.121578	0.831001
LINC01599	1.73871	2.41562	4.65051	0.0310443	0.508159
LINC01611	1.73614	1.18562	1.58132	0.20857	0.971828
CMKLR2	1.73561	1.24614	1.63047	0.201638	0.961929
EIF3D	1.73545	8.54585	5.81549	0.0158856	0.370153
PPP2R2B	1.73536	2.69479	4.14099	0.0418567	0.577651
LPCAT2	1.72936	3.2858	6.5799	0.0103137	0.297584
TACR1	1.72916	1.51034	2.4298	0.119048	0.828773
CARD11	1.72909	3.33368	4.30923	0.0379061	0.5548
CCR8	1.72747	1.46175	2.28498	0.130632	0.85217
P2RY13	1.72655	2.3149	4.63652	0.0312984	0.509436
KIAA1755	1.72601	1.68574	2.86286	0.0906464	0.762253
GAL3ST2	1.72573	2.38023	3.0956	0.0785043	0.727013
TRAF1	1.72553	3.17685	4.75668	0.0291847	0.496389
ZNF154	1.72482	1.53447	2.39954	0.121371	0.831001
KLK13	1.72324	3.01752	3.36622	0.0665465	0.694335
LOC102723996	1.72316	2.35249	5.07356	0.0242934	0.456285
NIBAN1	1.72291	2.77079	5.49967	0.0190201	0.401197
TRAV17	1.72026	1.93493	3.42487	0.0642211	0.684733
IRF8	1.7201	4.59892	3.88589	0.0486934	0.613384
PRDM16	1.71951	1.41961	2.05383	0.151824	0.895952
EVPLL	1.71892	1.3662	1.90773	0.167216	0.920768
TRAV12-3	1.71815	2.13652	3.70822	0.0541451	0.636453
TRBV20-1	1.71415	3.0782	3.49081	0.0617104	0.673162
DMBT1	1.7133	1.61106	2.629	0.104928	0.799107
PGAP3	1.71144	4.95397	5.5899	0.0180643	0.393068
MANSC1	1.70917	4.22116	7.14635	0.00751169	0.252334
ITK	1.70777	2.87731	3.98064	0.0460262	0.59919
LINC01252	1.70737	1.32886	1.8028	0.179375	0.935032
ITGB8	1.70712	4.71865	7.10667	0.00767975	0.254481
WDFY4	1.7071	3.26944	4.93587	0.0263049	0.470209
RUFY4	1.7054	2.26081	3.72483	0.0536091	0.634021
LINC00348	1.70531	1.13983	1.73105	0.188277	0.943482
ENPP2	1.70419	3.83464	4.3843	0.0362714	0.546199
ZNF257	1.70297	1.97353	3.60473	0.0576155	0.654515
GABRG3	1.70295	1.5984	2.25397	0.133272	0.856327
CYSLTR2	1.70092	1.62144	2.65938	0.102941	0.792884
FRMD5	1.70018	1.80912	3.27795	0.0702164	0.707789
GSTT2	1.69937	1.19634	1.5192	0.217741	0.985475
SGMS2	1.69915	2.92193	6.23888	0.0124975	0.323595
IGLV1-41	1.69845	1.27503	1.64388	0.199795	0.961188
HSPB8	1.69786	2.91335	6.41748	0.0113002	0.30998
SLC28A3	1.69707	2.78474	3.78392	0.0517473	0.627026
RNU4-54P	1.6967	1.13897	1.71701	0.190079	0.946551
MIR3665	1.69627	2.58576	2.62134	0.105436	0.799818
DTX1	1.69445	3.27288	4.56647	0.0326036	0.521586
MAPK8IP1P1	1.6933	1.20443	1.51694	0.218083	0.98568
SERTAD4	1.69275	1.95397	3.69633	0.0545323	0.637385
LINC01929	1.69166	1.25952	1.56831	0.210453	0.974596
FBXO32	1.69044	6.07275	3.86303	0.0493612	0.615474
MMRN2	1.69014	3.40301	8.10133	0.00442328	0.190208
XKR4	1.68912	2.10165	4.3195	0.0376781	0.554139
FMNL1-DT	1.68882	3.16771	4.00175	0.0454529	0.595207
PITX1	1.68832	4.19194	5.48969	0.0191289	0.401263
FBXO21	1.68808	5.20306	8.88279	0.00287871	0.156678
FOXD4L3	1.68767	1.22115	1.53553	0.215285	0.982395
PAPLN	1.68629	2.88782	4.68222	0.0304763	0.505725
TNFAIP8	1.68627	4.26279	5.02424	0.0249949	0.461501
SCARNA15	1.68616	1.13591	1.70783	0.191267	0.950428
CACNA1I	1.68454	1.2556	1.59253	0.206966	0.969222
FES	1.68409	3.90766	5.78171	0.0161938	0.372298
CD52	1.68365	6.32336	5.64647	0.0174906	0.386144
P2RY10	1.68286	2.62224	3.28213	0.070038	0.707161
IL1B	1.6822	2.64368	5.01585	0.0251163	0.461501
WT1	1.68085	6.14384	3.2855	0.0698944	0.706266
LINC02159	1.68071	1.33408	1.76698	0.183757	0.937562
WNT10A	1.67884	4.41072	2.65324	0.103339	0.793919
PRAG1	1.67844	2.67877	5.6961	0.0170026	0.380635
UPK1B	1.67836	3.0016	3.20544	0.0733938	0.714195
RN7SL338P	1.67806	1.13691	1.68784	0.193886	0.953415
SEMA3A	1.67751	1.98818	3.46071	0.0628432	0.679119
STAT4	1.67524	2.39429	3.92513	0.0475694	0.60699
CDH22	1.67443	1.40048	1.92886	0.164883	0.918734
TRAV2	1.67405	2.08389	3.5679	0.0589068	0.658463
RN7SL381P	1.67315	1.34716	1.80846	0.178693	0.934598
IL7	1.67288	2.0729	3.78082	0.0518432	0.627026
SCARNA23	1.67177	1.13678	1.6759	0.19547	0.956204
LPAR3	1.67145	4.33528	5.50588	0.0189527	0.400651
LOC101927531	1.67128	1.42538	2.02095	0.155142	0.902839
HOXB-AS1	1.671	2.34073	4.52262	0.0334496	0.528231
IGLV4-3	1.67038	1.2393	1.52345	0.217099	0.984428
IL34	1.66939	3.32994	3.94153	0.0471081	0.605421
KCNA3	1.66936	1.89226	2.78395	0.095213	0.773829
LOC105370969	1.66922	1.78337	2.89666	0.0887633	0.75888
PPM1H	1.66871	2.88777	4.06502	0.0437801	0.585853
PCA3	1.66679	1.50574	2.26793	0.132076	0.854833
TRAV8-1	1.66638	1.38654	1.90285	0.16776	0.920768
GSTA9P	1.66401	1.32309	1.64459	0.199697	0.961188
TCL1A	1.66158	3.32449	1.6049	0.205211	0.966428
C1orf116	1.66082	2.92304	3.41903	0.0644487	0.68586
SERPINA3	1.66068	4.8846	2.591	0.107472	0.804518
TSPOAP1-AS1	1.65963	2.30523	3.55607	0.059328	0.661384
ALOX5AP	1.65913	4.99372	4.28519	0.0384458	0.557518
PLCXD3	1.65902	1.19391	1.44572	0.229217	0.998945
CCDC85A	1.65856	1.17156	1.43819	0.230433	1
ARHGAP26-AS1	1.65814	1.2041	1.44978	0.228564	0.997893
TRAV8-2	1.65804	1.53367	2.25598	0.1331	0.855978
PTK2B	1.65761	4.33073	4.95211	0.0260589	0.468995
DPYD	1.65732	3.26507	4.0576	0.043973	0.585853
AMY2A	1.65712	1.13424	1.65691	0.198021	0.960517
PSPC1P1	1.65558	1.13379	1.65561	0.198196	0.960517
ITGB2-AS1	1.65496	2.96121	3.79561	0.051387	0.624849
LFNG	1.65233	4.22205	7.58813	0.00587538	0.221834
RNF183	1.65123	2.5334	4.26542	0.0388957	0.560747
PCDHGA11	1.65035	1.28468	1.58715	0.207734	0.969963
GJB6	1.65005	1.23671	1.48339	0.223246	0.990648
CCNP	1.64923	2.24642	3.36368	0.0666489	0.694335
CLECL1	1.64754	2.06563	3.6277	0.0568253	0.651002
RPL7P28	1.64667	1.13292	1.64156	0.200112	0.961364
KAT2B	1.64644	3.31892	7.25665	0.0070639	0.247001
CLIC2	1.64624	3.07036	6.26627	0.0123058	0.321937
ITGAX	1.64616	3.64111	4.14969	0.0416421	0.576338
PDCL2	1.64423	2.05964	1.63375	0.201185	0.961733
NDUFA3P4	1.64401	1.13575	1.62601	0.202256	0.962714
LOC107986453	1.6437	1.19275	1.42295	0.232919	1
EMP2	1.64332	4.77165	9.36025	0.00221742	0.136373
ZC3H12D	1.64291	2.34277	3.87585	0.0489854	0.614228
SPAG11A	1.64271	1.27413	1.563	0.211226	0.975387
RTN4RL1	1.64262	1.25926	1.5182	0.217892	0.985475
PTPRC	1.64138	5.14539	3.26957	0.070576	0.709437
STPG4	1.64072	1.22134	1.44565	0.229228	0.998945
DPYSL3	1.63985	5.31959	3.70436	0.0542704	0.637272
NFIX	1.63923	4.37093	6.44695	0.0111143	0.307502
GLDC	1.63858	3.83808	4.38257	0.0363083	0.546199
SNORA36C	1.63785	1.13384	1.62098	0.202955	0.964197
ACY3	1.63737	1.76688	2.95893	0.0854044	0.749653
RN7SKP70	1.63675	1.67691	2.66726	0.102432	0.790374
PRR33	1.63368	1.91793	2.97459	0.0845817	0.746932
IGKC	1.6335	12.3888	3.18853	0.0741568	0.715381
RNA5SP323	1.62996	1.37118	1.7981	0.179942	0.935032
PARP11-AS1	1.62984	1.5748	2.26976	0.13192	0.854833
TRAV34	1.62932	1.13321	1.60725	0.204878	0.965989
CXADR	1.62827	3.89064	5.60967	0.0178616	0.38983
GOLGA8K	1.62795	1.16112	1.40755	0.235463	1
RASAL3	1.62715	4.33752	3.43762	0.0637273	0.684035
MIR3171HG	1.6269	1.16314	1.39196	0.238074	1
HNRNPA1P33	1.6243	1.45175	1.90456	0.167568	0.920768
TRAV39	1.62399	1.28826	1.55767	0.212007	0.976502
CPNE5	1.62394	2.84662	4.24617	0.039339	0.563777
ANKRD44	1.62344	2.85293	4.38059	0.0363503	0.546199
MCUB	1.62324	4.58671	5.96787	0.0145689	0.351479
LSP1	1.62182	6.06696	4.95428	0.0260262	0.46899
SEPTIN1	1.62129	4.91796	4.08546	0.0432537	0.585853
SIT1	1.62117	3.5864	3.371	0.0663537	0.69324
ZNF556	1.62076	1.40599	1.84164	0.174759	0.931716
TRBV30	1.61985	1.64941	2.51506	0.112763	0.815844
AKAP12	1.61935	3.63528	4.57192	0.0325002	0.520953
TRBV7-2	1.6185	2.90363	2.74113	0.0977954	0.779118
CLEC10A	1.61712	2.377	3.88746	0.0486478	0.613384
EMB	1.61621	3.51914	4.35798	0.036836	0.54894
CX3CR1	1.61619	1.81916	3.04563	0.0809549	0.734858
ARHGAP9	1.61599	4.90762	4.49376	0.0340188	0.532452
IGLV2-14	1.61421	7.11327	2.72015	0.0990887	0.782863
CD160	1.61396	1.34308	1.66859	0.196447	0.957438
CRYBG3	1.61304	2.30536	4.38118	0.0363379	0.546199
NXPH3	1.61236	1.46851	1.97913	0.159482	0.908543
FRMD3	1.61183	2.20036	3.41375	0.0646554	0.686209
XCL2	1.61132	2.38818	4.42779	0.0353583	0.540141
MIR6720	1.61076	1.12953	1.58552	0.207967	0.970738
BLOC1S5-TXNDC5	1.61051	1.36922	1.69835	0.192504	0.952062
C1QTNF1	1.60967	3.08895	4.54797	0.0329579	0.52551
ANKRD44-IT1	1.60754	1.23138	1.40387	0.236077	1
SAMD9	1.6074	3.16798	4.52909	0.0333234	0.528137
OTUD1	1.60618	4.61624	5.74676	0.0165191	0.375836
SLCO2A1	1.6061	2.62301	4.30569	0.0379851	0.555196
MALL	1.60586	3.54804	4.37292	0.0365143	0.546959
LY86-AS1	1.60568	1.25368	1.45218	0.228178	0.997348
BFSP2	1.60407	1.68881	2.664	0.102642	0.791492
ICOS	1.60399	2.35551	3.58576	0.0582767	0.655758
SYT15B	1.60371	1.40651	1.82656	0.176534	0.933336
IGKV1-39	1.60367	4.77917	1.28493	0.256985	1
KEL	1.60358	2.17202	2.92523	0.0872046	0.754377
C1RL-AS1	1.60313	2.20158	3.86985	0.049161	0.615231
CYBRD1	1.60235	4.30395	6.16939	0.0129979	0.329645
LHFPL7	1.60021	1.17256	1.33971	0.247086	1
GRAP	1.59973	2.89191	4.22121	0.0399217	0.567732
LINC00491	1.59854	1.52301	2.12812	0.144618	0.882994
SCARNA8	1.59766	1.35223	1.64132	0.200145	0.961364
SCARNA18B	1.59429	1.13016	1.55215	0.212818	0.977455
RNU4-89P	1.59418	1.13413	1.53817	0.21489	0.981551
NOVA1-DT	1.59408	1.22237	1.36514	0.242648	1
AGFG2	1.59354	4.17279	7.52249	0.00609333	0.225296
PLEKHF2	1.59347	4.27014	7.92212	0.00488341	0.201872
SNORA28	1.59344	1.12811	1.55824	0.211923	0.976499
GRIN1	1.58982	1.39821	1.77646	0.182584	0.936111
SIRPG-AS1	1.58837	1.16599	1.32347	0.249969	1
GOLGA8Q	1.58763	1.12824	1.5469	0.213594	0.97934
TXK	1.58721	1.93426	3.13609	0.0765771	0.719994
POSTN	1.58706	5.8826	3.31191	0.0687795	0.701079
PCDHB8	1.5864	1.43061	1.8192	0.177408	0.934514
NUDT4B	1.58591	2.32703	2.40788	0.120725	0.829674
HLA-B	1.58536	11.0178	5.80357	0.0159937	0.371168
LPAR1	1.5848	3.01274	4.41676	0.0355876	0.540976
DHCR24	1.5847	7.17149	5.64542	0.0175011	0.386144
LOC101927745	1.58449	1.32091	1.56649	0.210718	0.974863
RN7SL834P	1.58358	1.32798	1.5823	0.208429	0.971661
AADACL3	1.58297	1.14424	1.36383	0.242875	1
CSF2	1.58291	1.20957	1.33221	0.248413	1
CPE	1.58138	5.57798	3.64162	0.0563522	0.649064
TRAV35	1.58057	1.48572	1.89917	0.168171	0.921405
SLC8A2	1.57949	1.4049	1.7391	0.187252	0.942049
COL19A1	1.57885	1.25073	1.4038	0.236088	1
TLR6	1.57882	1.72528	2.6166	0.105751	0.800718
IGKV1-5	1.5783	7.7957	1.46582	0.226006	0.994014
LCT-AS1	1.57805	1.15318	1.32956	0.248884	1
LINC00494	1.57536	1.89167	2.62427	0.105241	0.799596
FZD3	1.57431	2.73108	4.46437	0.0346089	0.535645
LOC102724593	1.57326	1.93122	2.78105	0.0953854	0.773829
AFF2	1.57269	1.42057	1.81691	0.177682	0.934514
SHOC1	1.57174	1.2371	1.32682	0.249371	1
SLC9A3P2	1.57164	1.15115	1.31505	0.251482	1
HOXB9	1.57064	1.38554	1.6572	0.197982	0.960517
IGKV1D-39	1.56967	7.93435	1.49092	0.222074	0.989675
TSSC2	1.56748	1.72072	2.59932	0.106909	0.803198
GALNT12	1.56467	3.26842	3.74487	0.0529698	0.631759
JAZF1	1.5645	3.06268	6.88594	0.00868763	0.274476
SP140	1.56398	3.32029	3.42861	0.064076	0.684248
MICAL3	1.56369	3.48472	6.05627	0.013857	0.341295
EXOC3L4	1.56296	3.90043	1.92371	0.165449	0.918734
RASSF5	1.5628	3.8963	3.58487	0.0583079	0.655823
CD96	1.56256	3.02709	3.64155	0.0563545	0.649064
NLRC3	1.56231	2.38058	3.22309	0.0726065	0.713249
PRICKLE1	1.56192	2.62199	4.52392	0.0334241	0.528231
RCSD1	1.56171	3.42436	4.16005	0.0413882	0.575331
LINC01622	1.5611	1.21667	1.3095	0.252485	1
SLC22A18AS	1.55959	2.38118	2.89087	0.0890829	0.760041
FAM102A	1.55949	5.1534	9.1652	0.00246661	0.145979
DPEP1	1.55902	2.11594	2.96825	0.0849136	0.747964
PTGS1	1.55888	6.83134	4.18616	0.0407553	0.573901
LOC100420683	1.55882	1.12731	1.49722	0.2211	0.989675
IGHG1	1.55826	12.3418	2.6671	0.102443	0.790374
HACD4	1.55757	2.12147	3.82865	0.0503834	0.62073
LINC00458	1.55697	1.12678	1.49581	0.221318	0.989675
PCDHGB7	1.55677	1.49072	1.97861	0.159537	0.908677
LOC107986412	1.55652	1.68384	2.48315	0.115071	0.820183
KCNT1	1.55572	1.53281	2.04039	0.153171	0.898901
ABLIM1	1.55538	5.1458	4.96039	0.0259343	0.468441
GJB1	1.55531	3.9423	5.49516	0.0190692	0.401263
ADAM12	1.55464	2.26906	3.46804	0.0625654	0.677636
LINC01139	1.55264	2.87394	3.25617	0.0711552	0.709804
CTSG	1.54956	1.2499	1.35564	0.244295	1
NAPSB	1.54952	4.47979	3.66848	0.0554508	0.643668
FMO2	1.54904	1.91312	3.08967	0.0787906	0.728033
PRAMENP	1.54874	1.13052	1.38849	0.23866	1
FGF20	1.5461	1.16637	1.25418	0.262755	1
PARP4P1	1.546	1.20063	1.2602	0.261613	1
ZNF683	1.545	2.69217	3.51349	0.060871	0.66929
PHB1P6	1.54442	1.12505	1.47939	0.22387	0.991249
LIX1	1.54326	2.35623	2.71587	0.0993547	0.783275
PCDHGA7	1.54287	1.35469	1.55455	0.212465	0.976772
PDE6G	1.54215	3.48114	4.3417	0.0371898	0.551087
DDO	1.54207	1.79031	2.71614	0.0993377	0.783275
IGLV1-44	1.54158	7.78875	1.36596	0.242508	1
LOC102723566	1.54148	1.76804	2.6773	0.101788	0.787842
RNU1-103P	1.54091	1.36413	1.57001	0.210206	0.974596
RNU4-16P	1.54057	1.12583	1.46956	0.225416	0.99307
RNU4-90P	1.54057	1.12583	1.46956	0.225416	0.99307
SIDT1	1.54039	2.19367	3.14851	0.0759962	0.718593
RNA5SP494	1.54019	1.12383	1.4762	0.22437	0.991497
TRAV1-2	1.53941	1.58326	2.15734	0.14189	0.87851
SYNPO	1.53797	4.52573	4.42016	0.0355166	0.540405
PLAC4	1.53789	1.16652	1.24109	0.26526	1
TUBA3D	1.53757	1.54661	1.9649	0.160991	0.912648
CHIC1	1.53681	2.42622	4.39547	0.0360345	0.544279
SCN2A	1.53665	1.28483	1.38152	0.239842	1
TSHZ2	1.53643	3.2113	5.69089	0.0170532	0.381392
TSPAN14-AS1	1.53619	1.29686	1.41824	0.233693	1
AXIN2	1.53541	3.8274	7.28682	0.00694623	0.245647
HLA-DRB1	1.53404	8.37291	5.66662	0.0172908	0.384033
SEMA3C	1.5327	3.40986	3.84291	0.0499566	0.618301
IL1R1	1.53193	4.72683	4.71843	0.029841	0.502092
ERBB2	1.53158	6.64516	6.13604	0.0132453	0.332118
OGN	1.53039	1.32346	1.46037	0.226871	0.99534
GPR34	1.5302	2.31894	4.27723	0.0386263	0.558085
TBC1D10C	1.52893	4.68115	4.78655	0.0286829	0.490592
MT1G	1.52847	7.71237	1.54294	0.21418	0.980291
MYH14	1.52676	5.79899	7.11977	0.00762383	0.253602
FOLR1	1.52663	7.69833	4.97996	0.0256426	0.466728
NFASC	1.52584	1.62464	2.20821	0.137277	0.867994
SYT1	1.52513	1.7186	2.41117	0.120472	0.829126
S100A7A	1.52477	1.38858	1.54101	0.214467	0.980823
NOTCH2NLB	1.52449	3.03649	4.66634	0.0307593	0.507893
CRTC3-AS1	1.52414	1.33704	1.44996	0.228535	0.997893
SLC6A10P	1.52271	2.58787	1.3354	0.247846	1
SLC9C2	1.52206	1.55199	1.98797	0.158553	0.907005
TBX20	1.52093	1.19519	1.20991	0.271351	1
LGALS2	1.52063	3.79439	2.41311	0.120323	0.828884
SH2D1B	1.52058	1.37591	1.57553	0.209405	0.973368
PCDHGA6	1.51975	1.35768	1.52486	0.216885	0.984428
TNFSF15	1.51816	1.82241	2.64365	0.103964	0.796374
SNORA47	1.51796	1.37748	1.59131	0.207139	0.969222
ATP8A1	1.51575	2.45097	3.75202	0.0527437	0.630745
RAC2	1.51422	5.99737	3.16508	0.0752289	0.718408
LINC01559	1.51412	1.16047	1.20655	0.272017	1
NECTIN3	1.51406	4.19411	3.39958	0.0652131	0.687786
KCNQ5	1.51368	1.28279	1.3528	0.24479	1
KRT20	1.51289	1.13984	1.25267	0.263042	1
FURIN	1.51217	6.06011	4.16539	0.0412578	0.574637
C2-AS1	1.51125	1.44812	1.73254	0.188087	0.943371
IL12A-AS1	1.51086	1.22221	1.23005	0.267398	1
AHNAK2	1.51056	4.37118	5.5097	0.0189113	0.400068
VIPR1	1.50971	1.97357	2.94018	0.0864013	0.752016
LOC100128007	1.50944	1.38249	1.54644	0.213662	0.97934
JCHAIN	1.5092	6.37018	2.75709	0.0968242	0.777256
RAB19	1.50799	1.84264	2.48701	0.11479	0.820183
INMT	1.507	1.98383	2.99927	0.0833022	0.742735
DYRK2	1.50598	4.48234	6.46232	0.0110186	0.306319
NPY1R	1.50451	1.35227	1.49697	0.221138	0.989675
CORO1A	1.50434	6.75377	3.57074	0.0588061	0.658463
DIO1	1.50377	1.99057	1.96629	0.160842	0.912164
IGKV2D-28	1.50351	4.34871	2.34165	0.125956	0.841758
LOC100533997	1.50335	1.12287	1.41414	0.23437	1
SNRPCP10	1.50301	1.12277	1.4139	0.23441	1
MYOM2	1.50293	1.64912	2.19419	0.138532	0.871711
TNFAIP8L3	1.50147	1.59068	2.03956	0.153254	0.898901
PCDHAC1	1.50143	1.44165	1.70186	0.192045	0.951672
MUC21	1.49932	1.13767	1.22988	0.26743	1
MGAT4C	1.49887	1.12526	1.34419	0.246296	1
AVPR2	1.49816	2.14093	2.73127	0.0984007	0.781172
PDZD4	1.49793	2.44011	2.70776	0.099861	0.783959
MFSD6	1.49779	3.98708	5.57259	0.0182438	0.394896
KCTD21	1.49631	3.18034	5.32101	0.0210698	0.421958
CRYBG1	1.49609	2.86217	3.91094	0.0479729	0.608505
TRBC1	1.49576	5.80928	2.88421	0.0894521	0.760493
PTPN7	1.49553	3.95518	3.31275	0.0687444	0.701009
RNU2-6P	1.49423	1.12025	1.40758	0.235459	1
ITGB7	1.49362	3.80243	2.78257	0.095295	0.773829
RNU4-42P	1.49356	1.12203	1.40003	0.236718	1
LINC02910	1.49202	1.33815	1.41591	0.234078	1
TRPM5	1.49162	1.38926	1.5094	0.21923	0.987112
PCDHA13	1.49136	1.26408	1.27663	0.258527	1
KLK12	1.49094	1.17895	1.15999	0.281467	1
STAP2	1.4903	4.46619	7.32806	0.00678865	0.242527
POU2F2	1.4872	3.24699	4.37909	0.0363824	0.546397
PLEKHA6	1.4866	3.12225	4.8213	0.0281101	0.486257
HOXB-AS4	1.4865	1.14653	1.18538	0.276263	1
KRT7-AS	1.48649	2.22394	2.85396	0.0911493	0.762253
VSIR	1.48617	5.07311	4.59009	0.0321574	0.518586
SMG1P1	1.4849	2.81102	4.47433	0.0344076	0.533917
RNU1-149P	1.4845	1.24411	1.22255	0.268861	1
PTPRCAP	1.48439	6.41487	3.20752	0.0733004	0.714112
RAB8B	1.48272	3.18362	4.6042	0.0318938	0.516223
LONRF2	1.48118	1.81381	2.5856	0.10784	0.805856
MTND3P21	1.48004	1.12014	1.38333	0.239536	1
DENND11	1.4795	3.68509	7.07787	0.00780417	0.257236
TRAV33	1.47648	1.12121	1.37365	0.241187	1
LOC729867	1.47533	1.61386	2.12022	0.145365	0.884662
ACSL6	1.47437	1.27923	1.28911	0.256212	1
PLAAT4	1.47397	7.00365	3.65267	0.0559793	0.647758
IL27RA	1.4738	3.216	3.88301	0.048777	0.613691
DOCK9	1.47374	4.64537	7.83688	0.00511909	0.205968
MAGEA6-DT	1.47358	1.1203	1.37165	0.241528	1
TNS1	1.47332	3.80659	6.73305	0.00946425	0.288703
AARD	1.47238	2.29428	2.12939	0.144498	0.882976
IGHV3-11	1.46987	4.38466	2.19565	0.1384	0.871711
LRRC15	1.46951	1.93132	2.46284	0.116568	0.824409
TMEM35A	1.46908	1.39468	1.53764	0.21497	0.981551
C12orf42	1.46868	1.29008	1.29587	0.254969	1
KYNU	1.46859	3.46618	2.86755	0.0903822	0.762183
IL6ST	1.46815	4.16877	6.67067	0.00980126	0.293025
ST8SIA1	1.46752	2.38158	3.41873	0.0644606	0.68586
CXorf49B	1.46728	1.27203	1.25233	0.263108	1
CXorf49	1.46728	1.27203	1.25233	0.263108	1
TRAV21	1.46725	2.35955	2.54452	0.110677	0.81066
UNC5B-AS1	1.46537	4.73183	2.55264	0.11011	0.810049
MMP28	1.4651	1.86465	2.52174	0.112286	0.814631
STON2	1.46483	4.02592	5.21309	0.0224175	0.433664
ARHGAP30	1.46444	4.29487	3.27952	0.0701496	0.707363
TUBA4B	1.46195	1.15445	1.13103	0.287556	1
IL3RA	1.46077	2.37468	3.17942	0.0745712	0.715897
LORICRIN	1.45986	1.14008	1.15872	0.281731	1
IL18RAP	1.45978	1.62679	2.05161	0.152045	0.896535
PAK6	1.45939	2.47446	4.05958	0.0439215	0.585853
SNORA15	1.45889	1.51959	1.79285	0.180579	0.935097
LCK	1.45814	4.38512	2.79354	0.094645	0.773583
RAB6B	1.45792	4.34267	3.51374	0.0608618	0.66929
FABP4	1.45778	2.82787	2.69187	0.100862	0.785171
GPR31	1.45765	1.27477	1.24803	0.263929	1
TRBV2	1.45647	2.13437	2.49651	0.114099	0.818811
LINC00924	1.45618	1.27865	1.251	0.263362	1
NUGGC	1.45581	1.4506	1.6486	0.19915	0.961188
CCND1	1.45313	5.853	7.26376	0.00703597	0.246514
C1S	1.453	7.81059	2.96156	0.0852655	0.748943
KRT87P	1.45169	1.15188	1.10685	0.292767	1
TNFRSF9	1.45166	2.16845	3.0867	0.0789349	0.728901
ZNF185	1.45113	4.42589	7.86518	0.00503957	0.205732
SYNE3	1.45029	1.81603	2.46027	0.116759	0.824734
CACNB3	1.44949	3.7899	6.41871	0.0112924	0.30998
SLC44A4	1.44932	4.48137	4.66603	0.0307649	0.507893
F2RL1	1.44772	2.87268	4.57827	0.03238	0.520309
CCNA1	1.44698	3.99758	2.00478	0.156804	0.905535
EVI2B	1.44676	4.37717	3.33397	0.0678628	0.698726
RNU6ATAC24P	1.44673	1.11667	1.33874	0.247257	1
SNORA14A	1.44673	1.11667	1.33874	0.247257	1
THEMIS	1.44662	1.90745	2.45935	0.116827	0.824734
ANKRD33B	1.44653	2.60581	3.15261	0.0758057	0.718408
PHF24	1.44592	1.26974	1.2049	0.272345	1
RN7SKP22	1.44554	1.11838	1.33071	0.248679	1
LINC02544	1.44493	1.42601	1.50859	0.219354	0.987112
S100A9	1.44485	9.58409	1.48729	0.222637	0.989675
APLNR	1.44458	3.15965	2.68242	0.101462	0.786598
IGLV2-33	1.44435	1.64075	1.81696	0.177676	0.934514
AFF3	1.44403	1.80517	2.11983	0.145403	0.884662
SAGE1	1.44402	1.13415	1.15108	0.283323	1
AIRE	1.44167	1.17515	1.09236	0.29595	1
GAS6-DT	1.44149	1.73824	2.24095	0.134399	0.860087
MRPS36P5	1.44145	1.17767	1.08778	0.296963	1
TAGAP	1.44124	2.95032	3.04901	0.0807864	0.73431
RFTN1	1.4412	4.36721	5.60985	0.0178598	0.38983
CD82	1.44057	7.02577	4.64469	0.0311498	0.508159
PLEKHA2	1.43999	3.6767	4.59149	0.0321311	0.518586
COL14A1	1.43908	2.40418	2.67149	0.10216	0.789374
PKIB	1.4385	2.76049	3.91319	0.0479084	0.608368
OXTR	1.43812	2.68508	3.28067	0.0701005	0.707161
RASA3	1.43783	3.30643	4.29229	0.0382856	0.556218
LCAL1	1.43731	1.24052	1.15119	0.283299	1
RNA5SP203	1.43703	1.11595	1.32494	0.249707	1
HLA-DPA1	1.43679	8.57973	3.45242	0.0631592	0.680577
ARAP2	1.43652	2.87265	4.49907	0.0339133	0.532208
KCNE4	1.43651	1.78003	2.15277	0.142313	0.879249
IGHV3-7	1.43565	5.08338	1.58227	0.208434	0.971661
SERINC5	1.4337	4.02762	6.40785	0.0113617	0.311076
LAT2	1.43291	3.91259	4.03125	0.0446649	0.590229
SWAP70	1.43271	3.74923	5.9369	0.0148271	0.355211
CD163L1	1.43243	2.3148	3.50242	0.0612793	0.670074
CEACAM1	1.43216	2.93269	4.12788	0.0421821	0.57828
H3P14	1.43154	1.1187	1.30662	0.253008	1
EGF	1.43152	1.18944	1.0686	0.301261	1
TRBC2	1.43095	6.86312	2.63241	0.104703	0.798034
BCL2L14	1.43089	2.31307	3.02058	0.0822139	0.738216
IL15	1.43036	2.98408	3.96466	0.046465	0.602193
THRSP	1.43003	1.68993	2.08851	0.148411	0.889787
RIC3	1.4295	2.56706	2.91064	0.087997	0.756713
LINC02055	1.42923	1.31581	1.26663	0.260399	1
RIPK3	1.42874	3.16281	3.50362	0.0612347	0.670074
CLEC4M	1.42861	1.5304	1.72131	0.189524	0.946009
MIR1247	1.42727	1.11523	1.31114	0.252189	1
FGD2	1.42637	3.4499	2.94333	0.0862327	0.75175
SASH3	1.42616	4.39695	2.63754	0.104365	0.79761
PEX11A	1.42603	2.83188	4.28386	0.0384759	0.557518
EPHX4	1.42494	2.87512	3.34535	0.0673952	0.697291
MIR223HG	1.42462	1.56875	1.79903	0.179829	0.935032
XXYLT1-AS1	1.42445	1.1188	1.29454	0.255213	1
IGKV1-6	1.42441	3.77913	2.17545	0.140229	0.873862
EML5	1.42393	1.22757	1.11088	0.29189	1
ARHGAP15	1.42379	3.42469	3.44999	0.0632521	0.680777
TET2	1.42368	2.10257	3.18008	0.0745411	0.715897
ZNF831	1.42299	1.48225	1.63689	0.200753	0.961483
PAGE5	1.42118	1.22724	1.10259	0.293699	1
ARHGAP23	1.42105	5.18358	4.17289	0.0410756	0.574245
AADACP1	1.42092	1.65103	1.92733	0.165051	0.918734
AQP1	1.41997	4.55436	4.06127	0.0438775	0.585853
CARD14	1.41663	1.81613	2.37687	0.123144	0.834702
PEA15	1.41651	7.26231	8.42964	0.00369154	0.176002
SHISAL2A	1.41637	1.99684	2.42811	0.119177	0.828773
PTGDR2	1.41619	1.22144	1.09823	0.294655	1
PRKCQ-AS1	1.41562	3.05897	3.5363	0.0600394	0.665432
MIR155HG	1.41517	2.18301	2.89175	0.0890343	0.759851
SPN	1.4144	3.30268	2.51943	0.112451	0.814692
IGLV1-36	1.41326	2.28144	1.8983	0.168269	0.92155
DPPA4	1.41229	1.13698	1.08756	0.297013	1
CA8	1.41229	3.54891	3.69198	0.0546746	0.638017
TRAV41	1.4115	1.68116	1.97254	0.160179	0.910365
BTN3A1	1.41131	4.75106	5.23612	0.0221226	0.432002
MRPL57P3	1.41119	1.23245	1.09305	0.295796	1
LINC01644	1.41035	1.11683	1.27792	0.258285	1
KIAA1217	1.40947	4.88085	7.29177	0.0069271	0.245647
TPM4	1.40853	8.15753	7.87359	0.00501621	0.205331
IGKV3-20	1.40799	8.19462	2.48067	0.115253	0.820723
TRAT1	1.40765	2.57388	2.29599	0.129709	0.850623
LIMS3	1.40752	2.83009	2.97875	0.0843645	0.746669
RNA5SP187	1.40718	1.60194	1.73089	0.188297	0.943482
OR8G3P	1.40681	1.1181	1.26813	0.260118	1
LINC01748	1.40603	1.67304	1.85384	0.173338	0.929651
IGKV4-1	1.40548	7.34162	1.91415	0.166503	0.920644
SLCO3A1	1.40529	4.78604	3.56987	0.0588369	0.658463
LOC105369147	1.40502	2.67976	4.26104	0.038996	0.560747
IQGAP1	1.4045	6.4773	5.63608	0.0175945	0.386808
TRBV7-6	1.40448	1.58234	1.78029	0.182113	0.936111
ATP6V1C1	1.40404	5.1908	4.85716	0.0275316	0.480557
KCNMB4	1.40397	1.84057	2.26968	0.131927	0.854833
ACSS3	1.40136	2.6592	4.16237	0.0413316	0.575066
HMGCS1	1.4001	4.80124	5.65202	0.0174353	0.386058
SLC52A3	1.39936	2.81417	4.20956	0.0401967	0.569249
FAM153CP	1.39907	1.53561	1.7283	0.188628	0.943955
TPSB2	1.39881	2.57874	2.45532	0.117127	0.824734
RNF169	1.39851	2.51528	3.83913	0.0500695	0.618707
RAB7B	1.39836	2.10548	2.967	0.0849795	0.747964
ITGA4	1.39819	3.05689	3.31834	0.0685108	0.700354
PLPP4	1.39809	2.12269	2.70897	0.0997857	0.783959
GOLGA8N	1.39803	1.82943	2.3167	0.127991	0.847058
CACNA1E	1.39798	1.33651	1.26622	0.260477	1
LHX1	1.39684	5.21752	0.971014	0.324428	1
SLC38A11	1.39678	1.24106	1.0967	0.294992	1
ARHGEF37	1.39461	2.75816	3.46572	0.0626532	0.678151
LOC105376116	1.39346	1.11404	1.25962	0.261723	1
TBX5	1.39317	1.12795	1.08334	0.297953	1
RCAN3	1.39303	3.13423	4.02282	0.0448887	0.591835
ADAM19	1.39252	3.1953	3.38044	0.0659746	0.691276
METTL7A	1.39172	4.33668	6.23178	0.0125477	0.324478
SPACA4	1.39155	1.30363	1.18416	0.27651	1
GIPR	1.38964	1.45787	1.50128	0.220475	0.989193
C1R	1.38957	7.69512	3.36404	0.0666342	0.694335
FAM177B	1.38861	1.16246	1.00321	0.316536	1
STRIP2	1.38857	1.41865	1.44475	0.229373	0.999405
CD4	1.38812	5.31327	3.43385	0.0638729	0.684035
DEFA6	1.38755	1.11235	1.25582	0.262443	1
PARM1	1.38751	2.55282	3.00164	0.0831802	0.742058
BTK	1.38727	3.33158	3.1068	0.0779658	0.724342
CD48	1.38724	5.37365	2.81162	0.0935841	0.771382
RAG1	1.38716	1.49191	1.58309	0.208316	0.971454
TRAC	1.3871	6.1685	2.50508	0.113479	0.817957
EPB41L4B	1.38699	3.30997	3.56837	0.0588902	0.658463
PXYLP1	1.38679	3.62052	4.12825	0.0421728	0.57828
SYNPR-AS1	1.38615	1.17044	0.997606	0.31789	1
GALNT4	1.3853	2.91917	4.3711	0.0365533	0.547259
SCGB2A1	1.38521	6.47004	2.31995	0.127724	0.847004
GTSF1L	1.38514	1.23846	1.0711	0.300697	1
GPR174	1.38454	2.15454	2.40755	0.120751	0.829674
LOC100420096	1.38228	1.11301	1.24505	0.2645	1
PGLYRP4	1.38186	2.0187	1.33984	0.247062	1
SIAH3	1.37962	1.24534	1.06981	0.300989	1
AP3S2	1.37938	4.04627	4.26254	0.0389617	0.560747
RGL4	1.37901	2.14341	2.45004	0.117522	0.8262
FZD6	1.37891	4.45129	5.51106	0.0188966	0.400049
RPS16P4	1.37783	1.11398	1.23474	0.266487	1
LDLRAD1	1.37763	2.13752	2.77887	0.0955156	0.773858
CXCR5	1.37747	3.65583	5.56534	0.0183195	0.395276
RNU4-49P	1.37744	1.11163	1.24197	0.265091	1
RNU6-17P	1.37744	1.11163	1.24197	0.265091	1
RNU6-18P	1.37744	1.11163	1.24197	0.265091	1
PLEKHG7	1.37686	1.21972	1.03216	0.309651	1
CASP1	1.37611	4.74579	3.76718	0.0522676	0.629144
EGR3	1.37585	1.85803	2.12852	0.14458	0.882994
CLNS1A	1.37458	7.41241	4.12933	0.0421459	0.57828
PLA2G2D	1.37297	4.28723	2.18755	0.13913	0.871711
TRBV6-6	1.37141	1.87041	2.12426	0.144983	0.884249
IRX1	1.37102	1.11708	1.13314	0.287106	1
LMCD1	1.37007	4.73355	4.67792	0.0305526	0.505975
NAPEPLD	1.37003	3.27182	4.86919	0.0273403	0.478662
LPAR5	1.36962	2.53469	3.58568	0.0582795	0.655758
RPS29P19	1.36932	1.24505	1.04902	0.305734	1
PPM1J	1.36932	2.52765	3.71645	0.0538787	0.63565
RPS15AP26	1.36813	1.11343	1.22114	0.269137	1
RN7SL850P	1.36801	1.17214	0.98219	0.321659	1
TRAV8-4	1.36765	1.73016	2.01249	0.156009	0.90446
LINC00677	1.36757	1.2826	1.11252	0.291534	1
TENM4	1.36746	3.03376	2.70274	0.100176	0.783959
SIGLEC5	1.36715	1.49933	1.57625	0.209302	0.973101
RAB37	1.36711	2.51922	2.85724	0.0909635	0.762253
KHDC1L	1.36587	1.16304	0.970525	0.324549	1
S100A16	1.36514	6.82285	4.42854	0.0353427	0.540141
CCDC6	1.3649	5.44703	3.94045	0.0471381	0.605421
CABP4	1.36488	1.67838	1.95944	0.161573	0.913042
NEBL-AS1	1.36466	1.46918	1.44181	0.229847	1
SELE	1.36424	1.62058	1.65881	0.197764	0.960193
LINC00487	1.36406	1.18369	0.9744	0.323585	1
SRD5A3	1.36374	5.66722	5.07896	0.024218	0.455405
AGAP2	1.36373	2.32255	2.45957	0.116811	0.824734
CD3E	1.36358	5.50817	2.29441	0.12984	0.850623
VSTM1	1.36238	1.27097	1.09308	0.29579	1
CEROX1	1.36199	1.84752	1.98833	0.158516	0.907005
PCGF5	1.36174	4.66185	4.64644	0.031118	0.508159
LINC00355	1.36168	1.33452	1.17878	0.277604	1
TDRD12	1.36039	4.10012	0.776553	0.378197	1
LCN10	1.35972	2.15392	2.02269	0.154965	0.902516
IGHV3-71	1.35907	1.11078	1.21553	0.270241	1
INPP5D	1.35864	4.26483	2.92928	0.0869864	0.753483
PCDHGB3	1.35752	1.27245	1.07581	0.299636	1
CD3G	1.35657	3.21853	2.34578	0.125622	0.841398
KLHL2	1.35626	3.41405	5.6171	0.0177861	0.389356
GNA14	1.35409	1.48054	1.46026	0.226889	0.99534
GUCY1B1	1.35405	4.02081	6.12842	0.0133026	0.332738
FAM168A	1.3539	3.81695	5.3293	0.0209698	0.421958
SLFN12L	1.35388	1.9767	2.30956	0.128581	0.847058
GPA33	1.35346	1.14817	0.966193	0.325631	1
RN7SL732P	1.35198	1.11098	1.20362	0.272599	1
ADAM28	1.34901	3.78531	3.9202	0.0477092	0.607227
RTP4	1.34894	4.36871	4.78311	0.0287401	0.490991
MFNG	1.34752	3.74315	3.41869	0.0644623	0.68586
FAM86GP	1.34676	1.17401	0.947932	0.330246	1
IFI27	1.34671	9.41296	4.56755	0.0325831	0.521545
CLEC1A	1.34666	1.72518	1.9184	0.166033	0.920323
LINC02324	1.34627	1.1572	0.948619	0.330071	1
ALDH1A3-AS1	1.34626	2.13272	2.5302	0.111686	0.813742
BIN2	1.34578	3.63073	2.89949	0.0886076	0.758445
HLA-DOA	1.34548	4.88137	2.52269	0.112219	0.814484
MAEL	1.34516	1.52873	1.48893	0.222382	0.989675
EFL1	1.34427	3.21336	4.58967	0.0321653	0.518586
ENTHD1	1.34422	1.11998	1.04852	0.305848	1
CYP2U1	1.34411	2.12317	2.9095	0.0880592	0.756886
TRAV29DV5	1.34354	1.84306	1.99063	0.158275	0.906848
CYP4F22	1.34347	1.1808	0.944018	0.331247	1
LINC01281	1.34344	1.14624	0.948335	0.330143	1
DOCK10	1.34284	3.6332	3.06729	0.0798824	0.732045
RNA5SP498	1.34206	1.49622	1.38779	0.238779	1
ADORA2A	1.34199	2.85826	2.47901	0.115375	0.820985
TNS3	1.34148	5.34593	4.43446	0.0352203	0.540122
S100A14	1.34041	6.25182	1.77716	0.182498	0.936111
TRAV24	1.33935	1.50112	1.45915	0.227065	0.99534
CCDC88B	1.339	4.43025	3.11823	0.0774208	0.722784
IL17RE	1.339	2.70171	3.34892	0.0672493	0.696812
PTPRH	1.33864	1.82975	2.06166	0.151045	0.895199
CBX7	1.33863	3.67239	4.3997	0.0359453	0.543498
CSF1	1.33854	4.80002	3.63401	0.0566102	0.650377
GRAP2	1.33847	2.75887	2.19018	0.138893	0.871711
TBX5-AS1	1.33808	1.13327	0.976181	0.323143	1
SLC12A1	1.338	1.26164	1.03425	0.309162	1
RAB3D	1.33797	3.97091	6.14187	0.0132017	0.331742
ETS1	1.3363	4.78194	2.71817	0.0992117	0.783193
LINC01995	1.33616	1.11352	1.17103	0.27919	1
TPRG1-AS1	1.33435	1.82059	2.0206	0.155178	0.902866
LRP6	1.33413	2.85677	3.69874	0.0544535	0.637272
MIR646HG	1.33354	1.66285	1.72222	0.189408	0.946009
P2RX1	1.33186	1.46404	1.42484	0.232608	1
CD200	1.33164	3.43224	3.72708	0.0535368	0.633697
CH25H	1.33064	1.9304	2.14022	0.143481	0.880018
IL18BP	1.33052	4.74881	2.50886	0.113208	0.816957
PLIN1	1.33005	1.52073	1.51398	0.218532	0.986172
ATP6V0E1P1	1.32975	1.10915	1.17496	0.278385	1
KLF2	1.32949	4.6945	3.70931	0.0541098	0.636306
LINC00536	1.32918	1.12891	0.968974	0.324936	1
LINC02293	1.32811	1.1361	0.953951	0.328716	1
LGALS9B	1.3277	1.1383	0.938009	0.33279	1
ADGRG2	1.32767	3.68661	2.35935	0.124534	0.837366
KIAA1671	1.32654	3.5953	5.21997	0.0223289	0.433485
CASS4	1.32608	1.67977	1.86439	0.172119	0.926894
MX1	1.32577	6.35424	3.86412	0.0493291	0.615474
UBA7	1.32476	5.3363	3.93471	0.0472993	0.605421
ADAM10	1.32474	5.62453	4.58415	0.032269	0.51968
IGLV3-22	1.32267	1.10941	1.16309	0.280825	1
KCNS3	1.32266	2.38454	3.19636	0.0738022	0.714804
RPL18AP2	1.32253	1.10937	1.16301	0.280842	1
STXBP6	1.32249	4.05217	2.40258	0.121135	0.830723
S1PR4	1.32248	3.28505	2.26357	0.132449	0.854833
ERI3-IT1	1.3217	1.10918	1.1625	0.280948	1
CST2	1.32164	1.85994	1.67906	0.19505	0.955315
LOC112268242	1.32019	1.12971	0.952124	0.329179	1
TRBV6-4	1.31917	1.19769	0.924117	0.336396	1
OR1X5P	1.31803	1.12394	0.982002	0.321705	1
LMAN1L	1.31754	1.10797	1.16004	0.281456	1
KIF1C-AS1	1.31671	1.36466	1.18096	0.27716	1
RNU6-327P	1.31523	1.1073	1.15868	0.28174	1
LOC112267986	1.31427	1.22074	0.935967	0.333317	1
PRSS53	1.31385	1.35675	1.16282	0.280881	1
RNU6-1111P	1.31274	1.44318	1.19585	0.274153	1
PER3	1.31256	2.71604	3.39408	0.0654309	0.688309
TP53I11	1.31239	5.09761	4.3504	0.0370003	0.549686
SP8	1.31232	1.10878	1.14929	0.283698	1
APOBEC3D	1.31226	2.65333	3.05002	0.0807361	0.734287
FOXJ2	1.31223	3.01343	4.54991	0.0329205	0.525203
MYRF	1.31193	4.43207	1.83971	0.174985	0.931923
ZNF384	1.31136	4.69475	5.7615	0.0163811	0.37492
ALPL	1.31111	5.22423	1.75428	0.18534	0.940346
PFKM	1.31097	5.34823	2.96429	0.0851218	0.748687
LIMA1	1.31096	4.14661	5.99695	0.0143306	0.347053
SCN1A	1.31077	1.11767	1.00021	0.317259	1
BTG3	1.31026	5.55546	6.24697	0.0124406	0.323292
RNF152	1.31004	2.03542	2.5097	0.113148	0.816957
RN7SL68P	1.30964	1.10801	1.14772	0.284027	1
IGLV7-43	1.30882	2.99929	1.56918	0.210326	0.974596
CCR2	1.30798	2.19074	2.55217	0.110143	0.810049
CALHM2	1.30797	4.76443	4.46299	0.0346368	0.535751
GNG2	1.30785	3.30293	3.18328	0.0743954	0.715664
PDE4A	1.30771	2.72041	3.43363	0.0638817	0.684035
LINC01694	1.30758	1.3291	1.0817	0.298318	1
VEGFC	1.30728	2.5778	3.11429	0.0776085	0.723346
RN7SL444P	1.3072	1.10732	1.14629	0.284327	1
NMU	1.30704	4.6215	1.88105	0.170215	0.925052
SLC1A2	1.30701	1.42229	1.28461	0.257044	1
MAP3K19	1.30664	1.12661	0.941779	0.331821	1
MIR205HG	1.30654	2.75546	2.25704	0.133008	0.855978
SMIM44	1.30569	1.14097	0.899588	0.342892	1
NAB1	1.30568	4.80259	4.37729	0.0364209	0.546538
ARHGEF17	1.30509	4.85336	4.68619	0.030406	0.505574
SFRP4	1.30454	3.37189	2.57197	0.108772	0.808056
SNORA7B	1.3042	1.81201	1.70484	0.191656	0.951203
LOC100240735	1.30316	2.24359	2.80048	0.0942364	0.772797
IGKV1-27	1.30302	4.17553	1.87736	0.170634	0.925499
SNORA40	1.30128	1.10796	1.13512	0.286685	1
ENPP4	1.30095	3.09348	3.68642	0.0548572	0.63903
GPR25	1.30087	2.18588	2.32193	0.127562	0.846707
SEMA7A	1.30085	3.40139	2.92056	0.0874576	0.755678
CKLF-CMTM1	1.30005	2.15558	2.76895	0.096109	0.77606
KRT86	1.29979	2.07977	2.19116	0.138805	0.871711
PADI2	1.29893	4.19665	1.45515	0.227704	0.996965
IP6K3	1.29846	1.46403	1.30367	0.253544	1
PLCB2	1.29839	4.08191	3.24873	0.071479	0.710128
SUSD3	1.29809	5.00922	4.92463	0.0264764	0.471627
CNTN1	1.29737	1.41524	1.25757	0.262111	1
MEF2C	1.29688	3.41483	3.71357	0.0539719	0.635694
ACER2	1.29638	1.90929	2.28115	0.130955	0.85217
RGS5	1.29629	3.64881	2.33567	0.12644	0.842159
HEG1	1.29628	3.2756	3.64328	0.0562961	0.649064
RNU6-824P	1.29625	1.47139	1.2564	0.262334	1
GPR132	1.29608	2.66175	2.50607	0.113408	0.817851
CD74	1.29576	11.5682	2.77238	0.0959038	0.7757
MZB1	1.29565	5.39777	2.62559	0.105154	0.799565
MIR3198-2	1.29553	4.47199	1.26734	0.260265	1
B3GALT5	1.2954	1.12694	0.928316	0.335301	1
IFI16	1.29537	5.85987	3.76528	0.0523271	0.629144
LOC732229	1.2949	2.61513	3.61058	0.0574131	0.654515
SEC14L2	1.29465	2.8743	3.69109	0.0547037	0.6381
GIMAP2	1.29407	3.79112	3.25534	0.0711913	0.709804
IGKV1D-42	1.29387	1.10586	1.13083	0.287597	1
ALDOC	1.29383	4.00671	4.31749	0.0377225	0.554157
MMP12	1.29363	3.64921	2.35836	0.124613	0.83756
NFKB1	1.29204	4.23198	4.35588	0.0368815	0.54894
PLXNA3	1.29046	4.74413	5.61374	0.0178201	0.389513
RNU1-20P	1.29039	1.10721	1.12109	0.289684	1
SKAP1-AS2	1.29009	1.13287	0.904928	0.341464	1
KRT19	1.28989	9.60234	4.7547	0.0292184	0.496389
CHST1	1.28965	3.42447	2.46762	0.116213	0.823473
HTR3A	1.28961	2.42378	2.61406	0.10592	0.800767
ARHGEF6	1.28921	2.95349	2.86897	0.0903029	0.762183
TTC22	1.28891	2.75635	3.50758	0.0610886	0.669914
MREG	1.2889	4.55648	4.63737	0.0312829	0.509436
CD27	1.28669	4.6523	1.96398	0.161088	0.912696
DTX4	1.28665	3.88564	4.41511	0.035622	0.540976
ZNF737	1.2865	2.69733	3.53499	0.0600867	0.665432
TAPBPL	1.28595	5.49595	3.25625	0.0711516	0.709804
SUN2	1.28575	5.64567	3.57226	0.0587523	0.658463
SNORA71E	1.28574	1.25519	0.961788	0.326737	1
LINC03014	1.28512	2.42755	2.71529	0.0993906	0.783324
CD247	1.28479	3.99212	2.23682	0.134758	0.861092
SCN3A	1.2846	1.16896	0.86298	0.352906	1
CST1	1.28382	1.95982	2.0805	0.149191	0.891901
TBX18	1.28371	1.40001	1.19315	0.274695	1
DEF6	1.28342	4.38172	3.32273	0.0683285	0.699757
SNORA79B	1.28307	1.10513	1.1169	0.290587	1
GYPE	1.28112	1.16059	0.860563	0.353581	1
FGD4	1.28111	2.7063	3.5506	0.059524	0.662803
RGS1	1.2804	4.0088	3.00934	0.0827861	0.740825
SLC1A3	1.27964	4.21402	3.92279	0.0476358	0.607037
RNASE6	1.27911	3.7272	4.92213	0.0265148	0.471627
LOC102724684	1.27911	1.17372	0.853563	0.355546	1
GLIPR1	1.27865	3.46387	4.07391	0.0435504	0.585853
BTN3A3	1.27819	4.43388	4.02154	0.0449227	0.592014
GRHL3	1.27786	1.60693	1.52346	0.217096	0.984428
KANK1	1.27714	3.24577	4.46551	0.0345857	0.535645
FENDRR	1.27699	1.16121	0.850146	0.356511	1
TNFSF10	1.27656	5.8986	3.28838	0.0697717	0.705272
TRAV8-3	1.27612	1.66989	1.59453	0.20668	0.969222
PODNL1	1.27523	2.48401	2.99673	0.0834328	0.742735
GUCY1A1	1.27408	2.7266	3.34018	0.0676071	0.698023
SNORA8	1.27373	1.45053	1.16024	0.281416	1
PIK3CG	1.27228	2.26972	2.51941	0.112453	0.814692
RNF39	1.27149	1.68923	1.63665	0.200786	0.961483
SLC12A6	1.27132	2.56813	3.29571	0.0694609	0.70344
DOCK2	1.27064	3.61713	2.64325	0.103991	0.796374
SLAIN1	1.27036	3.76364	5.39419	0.0202039	0.415565
SMAD1	1.27022	4.16639	4.67761	0.0305583	0.505975
AICDA	1.26991	1.24169	0.908071	0.340627	1
IGLV3-27	1.26842	3.16143	0.823991	0.364016	1
FAM3D	1.26762	1.20917	0.866324	0.351975	1
PAK1	1.26602	5.366	5.08834	0.0240873	0.453242
ITGB4	1.26523	5.72389	2.77188	0.0959337	0.775725
RN7SL172P	1.26492	1.39442	1.12794	0.288215	1
GJB3	1.26488	2.44502	2.48405	0.115006	0.820183
BCL9L	1.26468	4.34274	3.61669	0.0572025	0.653033
IGSF10	1.26422	1.98534	2.03506	0.153708	0.900027
SELENOP	1.26381	7.42764	3.07635	0.0794388	0.730149
ESRRA	1.26378	4.89468	3.76626	0.0522964	0.629144
MKX	1.26338	1.36471	1.08629	0.297294	1
LINC01539	1.26305	1.26801	0.941459	0.331903	1
FZD8	1.26243	3.58315	3.89777	0.0483504	0.610764
LOC105378721	1.26233	1.23342	0.883986	0.347112	1
CHMP4C	1.26198	4.02869	4.15221	0.0415802	0.576164
FLT4	1.26152	2.20033	2.00602	0.156676	0.905369
CDC14A	1.26005	2.19913	2.54836	0.110409	0.810496
RERGL	1.25885	1.26394	0.932746	0.33415	1
PKIA-AS1	1.25821	1.16588	0.821703	0.364683	1
MBNL3	1.25799	3.04256	2.7046	0.100059	0.783959
RFFL	1.25751	3.56033	4.93139	0.0263731	0.470612
RNU1-146P	1.25722	1.10495	1.07893	0.298937	1
CD9	1.25717	9.20619	3.95148	0.0468301	0.603949
LCNL1	1.2562	1.27928	0.950191	0.329671	1
RNU6-395P	1.25586	2.17837	2.01933	0.155307	0.903254
EPIST	1.2554	1.16076	0.823125	0.364268	1
CYP4F12	1.25522	1.59516	1.45851	0.227167	0.99534
IL1RAPL1	1.25482	1.1355	0.832175	0.361644	1
RPL4P1	1.25416	1.13611	0.837268	0.360179	1
CEMIP	1.25378	2.59573	3.23098	0.0722574	0.712942
C17orf99	1.2528	1.24839	0.895361	0.344029	1
OSBPL3	1.25258	4.01902	5.75595	0.0164329	0.374972
CARD18	1.25241	1.20223	0.837334	0.36016	1
IL2RG	1.25138	5.92321	1.9316	0.164584	0.918392
RAB6A	1.25022	6.02112	5.67913	0.0171679	0.382772
RPS12P20	1.25017	1.10296	1.07504	0.299809	1
RNF125	1.24968	2.20384	2.42007	0.11979	0.828773
TRAM1L1	1.249	2.25579	2.59305	0.107333	0.804378
EN1	1.24797	1.72439	1.39219	0.238035	1
RN7SL684P	1.24761	1.15727	0.814608	0.366761	1
CSPG4P10	1.24738	2.07549	2.47126	0.115945	0.822943
IGHV2-26	1.24735	1.90461	1.94828	0.162773	0.915399
GARIN1A	1.24656	1.53464	1.30852	0.252662	1
CD3D	1.2461	5.43413	2.15991	0.141653	0.87823
PHYHIPL	1.24565	2.25001	2.16682	0.141018	0.875949
MRGPRF	1.24347	2.21034	2.15805	0.141824	0.87851
TAFA3	1.24337	1.43094	1.18645	0.276047	1
PPIAL4H	1.24335	1.15192	0.811297	0.367737	1
SCGB2A2	1.24307	1.1434	0.81566	0.366452	1
IGKV1-17	1.24126	5.1839	2.62245	0.105362	0.799675
TCEA3	1.24109	5.0135	2.24321	0.134202	0.859632
HSFX2	1.23903	1.10223	1.06107	0.302971	1
MYB	1.23871	2.34461	2.62233	0.105369	0.799675
NCK1	1.23871	5.15621	4.26325	0.0389454	0.560747
UNC13C	1.23856	1.15419	0.80807	0.368691	1
LOC100129434	1.2384	1.18321	0.803441	0.370067	1
ANO9	1.23836	4.33976	2.69984	0.100358	0.783959
STYK1	1.23832	1.66388	1.56079	0.211549	0.975965
TBC1D3F	1.23822	1.10456	1.05265	0.304897	1
VCX3A	1.23663	1.18588	0.800274	0.371011	1
MIR5196	1.23662	1.36675	1.03326	0.309394	1
FOXN1	1.23601	1.27012	0.889656	0.345571	1
LY75	1.2355	3.73249	4.06937	0.0436676	0.585853
MTMR1	1.23484	3.69252	5.18882	0.0227326	0.437003
LOC101928295	1.2342	1.7598	1.54812	0.213414	0.979297
MBNL1	1.2329	4.82329	4.7231	0.02976	0.501897
ARHGDIG	1.23257	2.31252	1.51135	0.218934	0.986976
COPS5P2	1.23252	1.10284	1.04962	0.305595	1
ADCY7	1.23203	3.61542	2.39448	0.121764	0.831686
OLFML1	1.232	2.18992	2.46517	0.116395	0.823625
NXNL2	1.23156	2.99985	3.761	0.0524611	0.629144
PODXL	1.23155	4.83765	3.18378	0.0743723	0.715664
PRKCQ	1.23149	2.49516	2.42365	0.119516	0.828773
SNORD7	1.23126	1.54892	1.25635	0.262343	1
RN7SL650P	1.23103	1.10509	1.04075	0.307646	1
OXR1	1.23013	4.22388	4.00751	0.045298	0.594254
CCDC85C	1.22971	4.04236	2.94814	0.0859767	0.750804
KITLG	1.22958	1.81075	1.85941	0.172693	0.928107
PLA2G4C	1.22947	2.94405	3.14083	0.076355	0.719788
LMO7-AS1	1.22907	2.37152	2.31317	0.128282	0.847058
LIN28A	1.22826	1.19467	0.783438	0.376092	1
CD226	1.22771	1.84391	1.83005	0.176121	0.933336
ATF3	1.2276	3.74082	4.5044	0.0338078	0.531492
TRBV6-1	1.22754	1.97775	1.64501	0.199639	0.961188
SCD5	1.22735	4.1469	1.90217	0.167836	0.920791
CNTN2	1.22682	1.13364	0.803089	0.370171	1
MEGF11	1.22672	1.81101	1.61311	0.204055	0.964845
ARRDC5	1.22653	1.29825	0.928056	0.335369	1
MARCHF3	1.22525	2.14999	2.5381	0.111128	0.811316
LOC105370259	1.22458	1.16339	0.782832	0.376276	1
ELF1	1.22365	4.30524	4.71484	0.0299033	0.502556
FAM230C	1.22328	1.1027	1.03669	0.308591	1
FMN1	1.2232	1.50442	1.29332	0.255437	1
FDPSP7	1.22303	1.10263	1.03656	0.308622	1
SNORA65	1.22236	1.81993	1.61333	0.204025	0.964845
ZNF710	1.22216	3.50657	4.64794	0.0310909	0.508159
LOC339666	1.22171	1.14727	0.781668	0.376632	1
FOXD3	1.22133	1.35827	0.972703	0.324007	1
SLFN5	1.22032	3.96118	4.72567	0.0297156	0.501441
NET1	1.22005	4.94616	5.75356	0.0164552	0.374972
OSTN	1.22002	1.28415	0.898359	0.343222	1
KCNK5	1.21915	3.29628	3.57104	0.0587955	0.658463
COL6A3	1.21808	5.17706	3.23908	0.0719008	0.711874
SNTG2	1.21685	1.31735	0.947453	0.330369	1
ATP8B4	1.21664	1.69133	1.58957	0.207388	0.969752
MROH2A	1.21606	1.95774	1.30933	0.252516	1
RNU6-834P	1.21578	1.42188	1.01974	0.31258	1
UTF1	1.21468	1.14614	0.771981	0.379605	1
SLC1A1	1.21426	1.45849	1.19212	0.274903	1
PDLIM2	1.21424	5.02831	6.35597	0.0116987	0.316708
RHOU	1.21416	4.30486	4.3394	0.03724	0.551266
DCBLD1	1.21415	2.79414	3.41067	0.0647761	0.686209
UBE2Q2P6	1.21414	1.19084	0.767507	0.380989	1
COL10A1	1.21305	2.76496	1.83193	0.175899	0.933186
IFNGR1	1.21247	5.33252	5.51477	0.0188565	0.399786
SLAMF6	1.21236	2.84052	1.89247	0.168924	0.922953
ZNF675	1.21182	3.05561	3.49613	0.0615125	0.671925
TDO2	1.21163	3.21679	2.14005	0.143497	0.880018
HLA-DRA	1.21116	9.78794	3.32299	0.0683173	0.699757
RNU5E-6P	1.21071	1.33203	0.949831	0.329762	1
APOBR	1.21054	2.82119	2.38681	0.122363	0.833168
DENND1C	1.2099	4.16567	3.93677	0.0472414	0.605421
FBXO3	1.20832	3.87422	4.08665	0.0432233	0.585853
SOX5	1.20745	2.03479	2.1805	0.139769	0.873227
IGHV3-20	1.20737	3.48585	1.07777	0.299197	1
GABBR1	1.20723	3.05806	1.79896	0.179838	0.935032
IGHV1-24	1.20707	3.72742	2.07042	0.15018	0.893447
ITM2A	1.20705	4.13319	2.44712	0.117741	0.826843
FRY	1.20686	2.30224	2.48538	0.114908	0.820183
LOC105378736	1.20684	1.12958	0.784887	0.375651	1
ABCA6	1.20655	1.7132	1.55948	0.211742	0.976232
KRT73	1.20653	1.10046	1.01986	0.312553	1
LINC00426	1.20569	2.20004	1.82522	0.176693	0.933336
RASGRF1	1.20547	1.36429	1.0063	0.315792	1
H1-0	1.20544	6.87481	3.85748	0.0495246	0.616224
RPL23AP60	1.20533	1.40181	1.04719	0.306154	1
LINC02341	1.20517	1.1579	0.752756	0.385605	1
RPL13AP11	1.20508	1.10005	1.0191	0.312733	1
PLXNB3	1.20436	2.01834	1.8085	0.178688	0.934598
GJB4	1.2042	1.29281	0.884439	0.346989	1
RGS18	1.20405	1.58699	1.39963	0.236785	1
ADGRF5P1	1.20302	1.14247	0.756898	0.384301	1
CLEC4G	1.20271	1.3622	0.992201	0.319205	1
KLRK1	1.20267	3.41223	2.26004	0.132751	0.855574
NIPAL3	1.20227	3.55927	4.29729	0.0381731	0.556101
CIPC	1.20167	3.70494	4.82654	0.0280248	0.485942
TRBV3-1	1.20155	2.44589	1.49526	0.221402	0.989675
MICAL2	1.20096	3.92226	4.72696	0.0296933	0.501441
MATK	1.20029	2.66212	3.08386	0.0790728	0.72907
ALG8	1.20005	5.60602	3.29689	0.0694113	0.70341
GPR37L1	1.19993	1.22601	0.794205	0.372832	1
STRA8	1.19842	1.19392	0.752028	0.385835	1
FRMPD1	1.19765	1.55194	1.31122	0.252174	1
EPB41L5	1.19643	4.34087	2.94516	0.0861354	0.75151
SUSD2	1.19641	5.29839	1.29771	0.254632	1
OTOGL	1.1963	1.19594	0.763313	0.382294	1
RPL7AP16	1.19536	1.33269	0.927657	0.335473	1
CUTALP	1.19506	4.60614	4.33956	0.0372366	0.551266
STAC	1.19505	1.65756	1.46335	0.226398	0.99498
LINC02325	1.19403	1.35452	0.979024	0.32244	1
OXGR1	1.1939	1.88177	1.80006	0.179705	0.935032
HSPA12A	1.19354	3.59947	4.65067	0.0310414	0.508159
C1DP5	1.19313	1.18053	0.74576	0.387822	1
GJA1	1.19294	4.32031	2.90395	0.0883628	0.757486
LINC01857	1.19292	2.22265	2.10135	0.14717	0.888748
TRIM50	1.19273	1.25131	0.809679	0.368215	1
CSNK2A3	1.19247	1.46583	1.16574	0.280279	1
KRT2	1.19189	1.12201	0.78416	0.375872	1
MEF2A	1.19091	3.79555	4.16306	0.0413147	0.575066
IGHV1-2	1.1895	5.08626	1.09551	0.295253	1
UBL3	1.18916	3.88216	4.23349	0.0396339	0.566143
LOC101929759	1.18884	1.16401	0.739042	0.389968	1
PCDH10	1.18838	1.43623	1.03227	0.309625	1
LCEP3	1.18827	1.10037	0.994266	0.318702	1
RASA1	1.18817	3.04547	3.77152	0.0521323	0.629144
AAMDC	1.18811	5.72983	3.09044	0.0787534	0.727935
RNU6-1280P	1.18786	1.44039	1.00258	0.316686	1
CAPN5	1.18771	4.76682	2.84607	0.0915979	0.76433
SMPD3	1.18705	1.57299	1.3355	0.247829	1
OSBPL7	1.18687	2.6926	3.10712	0.0779509	0.724342
UMODL1	1.18663	1.15015	0.736418	0.390811	1
ZNF280A	1.18642	1.17451	0.722763	0.395239	1
SNAI3	1.18636	1.83112	1.68229	0.19462	0.954445
LOC101928477	1.18595	1.09972	0.993087	0.318989	1
PLEKHG1	1.18573	3.26931	3.21584	0.0729289	0.713751
PHACTR1	1.18557	2.52424	2.62598	0.105127	0.799565
SLC22A20P	1.18494	1.3485	0.935915	0.333331	1
MIR2117HG	1.18468	1.31442	0.893107	0.344637	1
STEAP3	1.18457	3.28665	2.66149	0.102805	0.792321
CLSTN3	1.18427	4.84074	3.98547	0.0458944	0.598432
KLRG2	1.18412	2.35029	2.00457	0.156826	0.905535
PM20D1	1.18395	1.18938	0.742882	0.388739	1
LINC01843	1.18387	1.11157	0.824763	0.363791	1
CD1D	1.18378	1.66074	1.47249	0.224953	0.992716
KLHL6	1.18342	2.50533	1.95893	0.161628	0.913042
COL4A4	1.18302	1.45823	1.09652	0.295031	1
STING1	1.18295	5.38833	3.0608	0.080202	0.732336
TRGV5	1.18271	1.39006	1.01999	0.312521	1
PPIGP1	1.18255	1.28489	0.843335	0.358445	1
RPL18AP7	1.18219	1.2	0.752135	0.385801	1
CASP10	1.18197	2.98643	3.12154	0.0772636	0.722225
SH2D1A	1.18196	2.80452	2.0031	0.156978	0.905838
FMNL1	1.18167	5.05616	2.41673	0.120045	0.828773
ARHGAP26	1.18117	3.4092	3.58571	0.0582784	0.655758
CEACAM21	1.18098	2.51666	1.97084	0.160359	0.910657
CDH6	1.18093	4.6234	1.55502	0.212396	0.976772
LYL1	1.17941	3.56619	2.57278	0.108717	0.808032
IL21R-AS1	1.1792	1.21388	0.757684	0.384054	1
SNTN	1.17911	1.19807	0.73821	0.390235	1
EPB41	1.17846	3.53988	4.06381	0.0438116	0.585853
SCNN1A	1.17832	6.9081	2.07732	0.149503	0.891901
TIFAB	1.17802	1.79717	1.55488	0.212417	0.976772
LIMS1	1.17752	5.66066	2.70153	0.100252	0.783959
IL21R	1.17721	3.15218	1.76604	0.183873	0.937787
LCP1	1.17641	6.30011	2.18628	0.139245	0.872208
ZNF29P	1.176	1.10231	0.971596	0.324282	1
NFATC1	1.17587	3.11132	2.86544	0.0905007	0.762183
SCG2	1.17559	1.46986	1.13125	0.28751	1
OPTN	1.17509	6.32802	4.40401	0.0358544	0.542576
ZNF300P1	1.17462	1.27302	0.818269	0.365687	1
RHBDL2	1.17423	2.66972	2.60496	0.10653	0.802674
AHR	1.17376	3.62344	4.71921	0.0298275	0.502092
IGLV3-21	1.17367	4.13325	1.05969	0.303285	1
TNFRSF1B	1.17303	4.80593	2.32529	0.127286	0.846144
TMEM267	1.16991	3.51172	4.53323	0.0332427	0.527726
NEU4	1.16835	2.12289	1.76204	0.184371	0.939051
OR7E12P	1.1677	1.19365	0.727629	0.393653	1
PTGDR	1.16755	1.3062	0.859888	0.35377	1
RN7SL531P	1.16724	1.20877	0.742493	0.388863	1
JSRP1	1.16647	3.5035	3.19838	0.0737114	0.714804
EPHA1-AS1	1.16637	1.81336	1.4708	0.225219	0.992891
TACC1	1.16627	3.67805	3.70755	0.0541667	0.636453
ADD3	1.16583	4.86346	6.37194	0.0115939	0.315237
MMP25	1.16572	2.53322	2.2218	0.136075	0.865445
RN7SL385P	1.16474	1.0989	0.966084	0.325659	1
CLDN6	1.16433	5.80753	0.840976	0.359118	1
RN7SKP185	1.16407	1.14252	0.716728	0.397219	1
ITGA6	1.16372	4.23594	3.50465	0.0611968	0.670074
LYPD3	1.16327	3.17986	1.73863	0.187313	0.942049
FHDC1	1.16283	2.23621	2.39107	0.12203	0.832274
KIAA0040	1.16282	3.92782	3.98933	0.0457892	0.598052
CYCS	1.16277	6.90352	3.73967	0.053135	0.632229
ATP6V1B1	1.16272	6.72248	1.78135	0.181984	0.936111
LGALS12	1.16205	1.11885	0.750923	0.386184	1
PCDH15	1.16204	1.13946	0.707986	0.400113	1
CIITA	1.16204	4.32933	2.18251	0.139587	0.872692
IGFL2-AS1	1.162	1.51498	1.1558	0.282338	1
AGAP11	1.16199	1.21821	0.736302	0.390848	1
CCL14	1.16186	3.7919	1.82323	0.17693	0.933336
CYTH1	1.16178	4.8611	3.82397	0.0505244	0.620927
PALM3	1.16161	2.95865	2.21178	0.136961	0.867111
YPEL2	1.16095	2.83541	3.42978	0.0640308	0.684035
IGHG2	1.16085	8.31336	1.60265	0.205529	0.966997
NSG1	1.16079	4.3179	1.49779	0.221011	0.989644
MID1IP1	1.16033	5.02319	3.13815	0.0764806	0.719788
FCHSD1	1.16015	3.72761	3.36364	0.0666504	0.694335
TRAF5	1.15985	3.4822	2.47201	0.11589	0.822943
ITIH5	1.15984	4.75845	1.40539	0.235823	1
SYT7	1.15963	2.32935	1.9741	0.160013	0.910248
TRBV19	1.15959	2.45798	1.66599	0.196797	0.957883
SOWAHB	1.1592	1.92713	1.82945	0.176192	0.933336
COL1A1	1.15903	7.99423	3.01509	0.0824928	0.739115
CTBP2	1.15872	5.3411	5.18702	0.0227562	0.437003
ACAP1	1.15826	5.40301	2.25618	0.133082	0.855978
[truncated: 26,941 more rows]

## Sheet: Figure4a
Patient	Week	Response	Cell	MCPcounter Estimate
Pat1	week0	NR	T cells	7.74002
Pat1	week0	NR	CD8 T cells	10.5245
Pat1	week0	NR	Cytotoxic lymphocytes	9.07738
Pat1	week0	NR	B lineage	4.89124
Pat1	week0	NR	NK cells	4.61321
Pat1	week0	NR	Monocytic lineage	10.848
Pat1	week0	NR	Myeloid dendritic cells	7.47577
Pat1	week0	NR	Neutrophils	6.51629
Pat1	week0	NR	Endothelial cells	9.33214
Pat1	week0	NR	Fibroblasts	12.1676
Pat1	week4	NR	T cells	7.88251
Pat1	week4	NR	CD8 T cells	7.81378
Pat1	week4	NR	Cytotoxic lymphocytes	9.39438
Pat1	week4	NR	B lineage	5.33153
Pat1	week4	NR	NK cells	3.91167
Pat1	week4	NR	Monocytic lineage	10.2853
Pat1	week4	NR	Myeloid dendritic cells	8.71684
Pat1	week4	NR	Neutrophils	7.31754
Pat1	week4	NR	Endothelial cells	8.69462
Pat1	week4	NR	Fibroblasts	12.7742
Pat1	week12	NR	T cells	8.89457
Pat1	week12	NR	CD8 T cells	9.59805
Pat1	week12	NR	Cytotoxic lymphocytes	9.61904
Pat1	week12	NR	B lineage	8.01529
Pat1	week12	NR	NK cells	3.46508
Pat1	week12	NR	Monocytic lineage	10.3945
Pat1	week12	NR	Myeloid dendritic cells	8.14467
Pat1	week12	NR	Neutrophils	6.59138
Pat1	week12	NR	Endothelial cells	9.72711
Pat1	week12	NR	Fibroblasts	13.1964
Pat2	week0	NR	T cells	5.58366
Pat2	week0	NR	CD8 T cells	3.45943
Pat2	week0	NR	Cytotoxic lymphocytes	5.48959
Pat2	week0	NR	B lineage	3.24409
Pat2	week0	NR	NK cells	3.28248
Pat2	week0	NR	Monocytic lineage	8.48842
Pat2	week0	NR	Myeloid dendritic cells	6.85353
Pat2	week0	NR	Neutrophils	7.75843
Pat2	week0	NR	Endothelial cells	8.40245
Pat2	week0	NR	Fibroblasts	11.2702
Pat2	week4	NR	T cells	5.42133
Pat2	week4	NR	CD8 T cells	2.58496
Pat2	week4	NR	Cytotoxic lymphocytes	5.47548
Pat2	week4	NR	B lineage	3.39905
Pat2	week4	NR	NK cells	3.75542
Pat2	week4	NR	Monocytic lineage	8.08307
Pat2	week4	NR	Myeloid dendritic cells	5.80605
Pat2	week4	NR	Neutrophils	7.87811
Pat2	week4	NR	Endothelial cells	8.84979
Pat2	week4	NR	Fibroblasts	12.2434
Pat2	week12	NR	T cells	5.74375
Pat2	week12	NR	CD8 T cells	3.45943
Pat2	week12	NR	Cytotoxic lymphocytes	5.9814
Pat2	week12	NR	B lineage	3.41419
Pat2	week12	NR	NK cells	4.64861
Pat2	week12	NR	Monocytic lineage	8.16293
Pat2	week12	NR	Myeloid dendritic cells	7.04609
Pat2	week12	NR	Neutrophils	8.06588
Pat2	week12	NR	Endothelial cells	8.06485
Pat2	week12	NR	Fibroblasts	11.4953
Pat3	week0	R	T cells	7.53657
Pat3	week0	R	CD8 T cells	7.85798
Pat3	week0	R	Cytotoxic lymphocytes	9.34361
Pat3	week0	R	B lineage	6.6829
Pat3	week0	R	NK cells	5.03772
Pat3	week0	R	Monocytic lineage	11.1942
Pat3	week0	R	Myeloid dendritic cells	8.1108
Pat3	week0	R	Neutrophils	6.90629
Pat3	week0	R	Endothelial cells	8.9075
Pat3	week0	R	Fibroblasts	12.2597
Pat3	week4	R	T cells	8.64318
Pat3	week4	R	CD8 T cells	9.86728
Pat3	week4	R	Cytotoxic lymphocytes	10.326
Pat3	week4	R	B lineage	7.01346
Pat3	week4	R	NK cells	6.02719
Pat3	week4	R	Monocytic lineage	10.9113
Pat3	week4	R	Myeloid dendritic cells	6.32261
Pat3	week4	R	Neutrophils	6.52593
Pat3	week4	R	Endothelial cells	8.53943
Pat3	week4	R	Fibroblasts	11.9272
Pat3	week12	R	T cells	10.4699
Pat3	week12	R	CD8 T cells	12.1861
Pat3	week12	R	Cytotoxic lymphocytes	11.7441
Pat3	week12	R	B lineage	8.2539
Pat3	week12	R	NK cells	7.63484
Pat3	week12	R	Monocytic lineage	12.6306
Pat3	week12	R	Myeloid dendritic cells	8.26654
Pat3	week12	R	Neutrophils	7.14131
Pat3	week12	R	Endothelial cells	7.91573
Pat3	week12	R	Fibroblasts	10.2121
Pat4	week0	R	T cells	7.86746
Pat4	week0	R	CD8 T cells	5.9542
Pat4	week0	R	Cytotoxic lymphocytes	8.15743
Pat4	week0	R	B lineage	4.42375
Pat4	week0	R	NK cells	3.7368
Pat4	week0	R	Monocytic lineage	10.3386
Pat4	week0	R	Myeloid dendritic cells	9.98124
Pat4	week0	R	Neutrophils	7.85085
Pat4	week0	R	Endothelial cells	8.27288
Pat4	week0	R	Fibroblasts	12.3967
Pat4	week4	R	T cells	7.04572
Pat4	week4	R	CD8 T cells	5.72792
Pat4	week4	R	Cytotoxic lymphocytes	7.53894
Pat4	week4	R	B lineage	3.65756
Pat4	week4	R	NK cells	4.28505
Pat4	week4	R	Monocytic lineage	9.34759
Pat4	week4	R	Myeloid dendritic cells	8.01882
Pat4	week4	R	Neutrophils	7.75324
Pat4	week4	R	Endothelial cells	8.62479
Pat4	week4	R	Fibroblasts	11.9912
Pat4	week12	R	T cells	7.28846
Pat4	week12	R	CD8 T cells	5.83289
Pat4	week12	R	Cytotoxic lymphocytes	8.24363
Pat4	week12	R	B lineage	4.11137
Pat4	week12	R	NK cells	3.58245
Pat4	week12	R	Monocytic lineage	9.16214
Pat4	week12	R	Myeloid dendritic cells	8.05276
Pat4	week12	R	Neutrophils	8.01063
Pat4	week12	R	Endothelial cells	8.16973
Pat4	week12	R	Fibroblasts	11.9011
Pat5	week0	R	T cells	9.43069
Pat5	week0	R	CD8 T cells	11.8572
Pat5	week0	R	Cytotoxic lymphocytes	9.96765
Pat5	week0	R	B lineage	9.58738
Pat5	week0	R	NK cells	6.53163
Pat5	week0	R	Monocytic lineage	12.4369
Pat5	week0	R	Myeloid dendritic cells	8.10421
Pat5	week0	R	Neutrophils	7.48733
Pat5	week0	R	Endothelial cells	9.86329
Pat5	week0	R	Fibroblasts	13.2186
Pat5	week4	R	T cells	8.89498
Pat5	week4	R	CD8 T cells	11.4152
Pat5	week4	R	Cytotoxic lymphocytes	9.65415
Pat5	week4	R	B lineage	6.02059
Pat5	week4	R	NK cells	6.28731
Pat5	week4	R	Monocytic lineage	12.4182
Pat5	week4	R	Myeloid dendritic cells	8.34884
Pat5	week4	R	Neutrophils	7.57039
Pat5	week4	R	Endothelial cells	10.0681
Pat5	week4	R	Fibroblasts	13.6811
Pat5	week12	R	T cells	8.77465
Pat5	week12	R	CD8 T cells	11.0881
Pat5	week12	R	Cytotoxic lymphocytes	9.77065
Pat5	week12	R	B lineage	8.03612
Pat5	week12	R	NK cells	5.90881
Pat5	week12	R	Monocytic lineage	12.653
Pat5	week12	R	Myeloid dendritic cells	7.50807
Pat5	week12	R	Neutrophils	7.74456
Pat5	week12	R	Endothelial cells	10.2509
Pat5	week12	R	Fibroblasts	14.2309
Pat6	week0	NR	T cells	6.77137
Pat6	week0	NR	CD8 T cells	6.26679
Pat6	week0	NR	Cytotoxic lymphocytes	6.98799
Pat6	week0	NR	B lineage	4.08198
Pat6	week0	NR	NK cells	3.73111
Pat6	week0	NR	Monocytic lineage	10.1359
Pat6	week0	NR	Myeloid dendritic cells	6.43099
Pat6	week0	NR	Neutrophils	6.76152
Pat6	week0	NR	Endothelial cells	9.40795
Pat6	week0	NR	Fibroblasts	12.8116
Pat6	week4	NR	T cells	6.35124
Pat6	week4	NR	CD8 T cells	5.39232
Pat6	week4	NR	Cytotoxic lymphocytes	6.98771
Pat6	week4	NR	B lineage	2.45063
Pat6	week4	NR	NK cells	3.7803
Pat6	week4	NR	Monocytic lineage	9.75578
Pat6	week4	NR	Myeloid dendritic cells	4.75766
Pat6	week4	NR	Neutrophils	7.07439
Pat6	week4	NR	Endothelial cells	9.18967
Pat6	week4	NR	Fibroblasts	12.7093
Pat7	week0	NR	T cells	5.80763
Pat7	week0	NR	CD8 T cells	6.53916
Pat7	week0	NR	Cytotoxic lymphocytes	8.14922
Pat7	week0	NR	B lineage	5.06152
Pat7	week0	NR	NK cells	3.35506
Pat7	week0	NR	Monocytic lineage	9.31364
Pat7	week0	NR	Myeloid dendritic cells	4.99031
Pat7	week0	NR	Neutrophils	7.27699
Pat7	week0	NR	Endothelial cells	9.31225
Pat7	week0	NR	Fibroblasts	12.0051
Pat7	week4	NR	T cells	7.59588
Pat7	week4	NR	CD8 T cells	8.54303
Pat7	week4	NR	Cytotoxic lymphocytes	9.28789
Pat7	week4	NR	B lineage	6.6203
Pat7	week4	NR	NK cells	4.35431
Pat7	week4	NR	Monocytic lineage	9.22187
Pat7	week4	NR	Myeloid dendritic cells	4.01284
Pat7	week4	NR	Neutrophils	6.48365
Pat7	week4	NR	Endothelial cells	8.79664
Pat7	week4	NR	Fibroblasts	11.0636
Pat7	week12	NR	T cells	5.48228
Pat7	week12	NR	CD8 T cells	6.47573
Pat7	week12	NR	Cytotoxic lymphocytes	8.33133
Pat7	week12	NR	B lineage	4.71967
Pat7	week12	NR	NK cells	4.13543
Pat7	week12	NR	Monocytic lineage	8.79082
Pat7	week12	NR	Myeloid dendritic cells	4.50121
Pat7	week12	NR	Neutrophils	5.82097
Pat7	week12	NR	Endothelial cells	8.94471
Pat7	week12	NR	Fibroblasts	12.0397
Pat8	week0	NR	T cells	5.46202
Pat8	week0	NR	CD8 T cells	3.70044
Pat8	week0	NR	Cytotoxic lymphocytes	6.97461
Pat8	week0	NR	B lineage	4.14313
Pat8	week0	NR	NK cells	3.77921
Pat8	week0	NR	Monocytic lineage	9.3554
Pat8	week0	NR	Myeloid dendritic cells	3.94091
Pat8	week0	NR	Neutrophils	6.33327
Pat8	week0	NR	Endothelial cells	9.20323
Pat8	week0	NR	Fibroblasts	11.9583
Pat8	week4	NR	T cells	7.34322
Pat8	week4	NR	CD8 T cells	5.67243
Pat8	week4	NR	Cytotoxic lymphocytes	7.15674
Pat8	week4	NR	B lineage	4.85774
Pat8	week4	NR	NK cells	3.28345
Pat8	week4	NR	Monocytic lineage	9.38728
Pat8	week4	NR	Myeloid dendritic cells	7.53514
Pat8	week4	NR	Neutrophils	6.1419
Pat8	week4	NR	Endothelial cells	8.26339
Pat8	week4	NR	Fibroblasts	10.6415
Pat8	week12	NR	T cells	6.85218
Pat8	week12	NR	CD8 T cells	7.39232
Pat8	week12	NR	Cytotoxic lymphocytes	7.35923
Pat8	week12	NR	B lineage	4.38145
Pat8	week12	NR	NK cells	3.15528
Pat8	week12	NR	Monocytic lineage	9.35066
Pat8	week12	NR	Myeloid dendritic cells	4.5744
Pat8	week12	NR	Neutrophils	5.93831
Pat8	week12	NR	Endothelial cells	8.46482
Pat8	week12	NR	Fibroblasts	10.2947
Pat9	week0	NR	T cells	7.76489
Pat9	week0	NR	CD8 T cells	6.84549
Pat9	week0	NR	Cytotoxic lymphocytes	8.15006
Pat9	week0	NR	B lineage	8.18526
Pat9	week0	NR	NK cells	4.60714
Pat9	week0	NR	Monocytic lineage	10.4655
Pat9	week0	NR	Myeloid dendritic cells	7.21087
Pat9	week0	NR	Neutrophils	6.32018
Pat9	week0	NR	Endothelial cells	9.27012
Pat9	week0	NR	Fibroblasts	13.2962
Pat9	week4	NR	T cells	7.84556
Pat9	week4	NR	CD8 T cells	7.06609
Pat9	week4	NR	Cytotoxic lymphocytes	7.79091
Pat9	week4	NR	B lineage	7.04864
Pat9	week4	NR	NK cells	4.58224
Pat9	week4	NR	Monocytic lineage	10.2362
Pat9	week4	NR	Myeloid dendritic cells	7.21505
Pat9	week4	NR	Neutrophils	7.1422
Pat9	week4	NR	Endothelial cells	8.72357
Pat9	week4	NR	Fibroblasts	13.028
Pat9	week12	NR	T cells	8.54626
Pat9	week12	NR	CD8 T cells	8.55075
Pat9	week12	NR	Cytotoxic lymphocytes	7.95022
Pat9	week12	NR	B lineage	9.29088
Pat9	week12	NR	NK cells	3.96362
Pat9	week12	NR	Monocytic lineage	9.98567
Pat9	week12	NR	Myeloid dendritic cells	7.01388
Pat9	week12	NR	Neutrophils	6.32372
Pat9	week12	NR	Endothelial cells	8.6779
Pat9	week12	NR	Fibroblasts	12.3008
Pat10	week0	R	T cells	7.03224
Pat10	week0	R	CD8 T cells	7.02237
Pat10	week0	R	Cytotoxic lymphocytes	8.44579
Pat10	week0	R	B lineage	6.35263
Pat10	week0	R	NK cells	2.83496
Pat10	week0	R	Monocytic lineage	9.54004
Pat10	week0	R	Myeloid dendritic cells	8.1909
Pat10	week0	R	Neutrophils	6.13204
Pat10	week0	R	Endothelial cells	8.30054
Pat10	week0	R	Fibroblasts	11.7428
Pat10	week4	R	T cells	8.21786
Pat10	week4	R	CD8 T cells	8.96578
Pat10	week4	R	Cytotoxic lymphocytes	9.82661
Pat10	week4	R	B lineage	6.43946
Pat10	week4	R	NK cells	4.5118
Pat10	week4	R	Monocytic lineage	9.79456
Pat10	week4	R	Myeloid dendritic cells	7.89533
Pat10	week4	R	Neutrophils	7.24424
Pat10	week4	R	Endothelial cells	7.88549
Pat10	week4	R	Fibroblasts	11.3803
Pat10	week12	R	T cells	8.00991
Pat10	week12	R	CD8 T cells	8.87652
Pat10	week12	R	Cytotoxic lymphocytes	9.59529
Pat10	week12	R	B lineage	7.19013
Pat10	week12	R	NK cells	4.28791
Pat10	week12	R	Monocytic lineage	9.27182
Pat10	week12	R	Myeloid dendritic cells	5.55893
Pat10	week12	R	Neutrophils	5.30323
Pat10	week12	R	Endothelial cells	8.29938
Pat10	week12	R	Fibroblasts	11.8584
Pat11	week0	R	T cells	6.02796
Pat11	week0	R	CD8 T cells	5.20945
Pat11	week0	R	Cytotoxic lymphocytes	6.02807
Pat11	week0	R	B lineage	3.1292
Pat11	week0	R	NK cells	2.47897
Pat11	week0	R	Monocytic lineage	8.51891
Pat11	week0	R	Myeloid dendritic cells	7.45841
Pat11	week0	R	Neutrophils	6.43708
Pat11	week0	R	Endothelial cells	8.44699
Pat11	week0	R	Fibroblasts	11.672
Pat11	week4	R	T cells	7.20768
Pat11	week4	R	CD8 T cells	7.78136
Pat11	week4	R	Cytotoxic lymphocytes	7.10297
Pat11	week4	R	B lineage	4.87556
Pat11	week4	R	NK cells	3.27319
Pat11	week4	R	Monocytic lineage	8.86748
Pat11	week4	R	Myeloid dendritic cells	7.09862
Pat11	week4	R	Neutrophils	6.68988
Pat11	week4	R	Endothelial cells	8.41531
Pat11	week4	R	Fibroblasts	11.4483
Pat11	week12	R	T cells	7.08662
Pat11	week12	R	CD8 T cells	8.17493
Pat11	week12	R	Cytotoxic lymphocytes	7.70903
Pat11	week12	R	B lineage	3.4147
Pat11	week12	R	NK cells	3.75904
Pat11	week12	R	Monocytic lineage	9.5234
Pat11	week12	R	Myeloid dendritic cells	4.803
Pat11	week12	R	Neutrophils	6.17061
Pat11	week12	R	Endothelial cells	8.34238
Pat11	week12	R	Fibroblasts	11.4066
Pat12	week0	NR	T cells	6.62082
Pat12	week0	NR	CD8 T cells	5.88264
Pat12	week0	NR	Cytotoxic lymphocytes	8.50681
Pat12	week0	NR	B lineage	4.38327
Pat12	week0	NR	NK cells	4.18017
Pat12	week0	NR	Monocytic lineage	9.51751
Pat12	week0	NR	Myeloid dendritic cells	7.99223
Pat12	week0	NR	Neutrophils	6.88366
Pat12	week0	NR	Endothelial cells	9.51894
Pat12	week0	NR	Fibroblasts	13.8655
Pat12	week4	NR	T cells	7.3133
Pat12	week4	NR	CD8 T cells	6.39232
Pat12	week4	NR	Cytotoxic lymphocytes	6.43293
Pat12	week4	NR	B lineage	3.14295
Pat12	week4	NR	NK cells	3.33746
Pat12	week4	NR	Monocytic lineage	9.10589
Pat12	week4	NR	Myeloid dendritic cells	9.70095
Pat12	week4	NR	Neutrophils	9.01439
Pat12	week4	NR	Endothelial cells	8.20068
Pat12	week4	NR	Fibroblasts	11.8075
Pat12	week12	NR	T cells	7.14725
Pat12	week12	NR	CD8 T cells	7
Pat12	week12	NR	Cytotoxic lymphocytes	8.32633
Pat12	week12	NR	B lineage	5.09832
Pat12	week12	NR	NK cells	4.02713
Pat12	week12	NR	Monocytic lineage	10.6656
Pat12	week12	NR	Myeloid dendritic cells	5.02469
Pat12	week12	NR	Neutrophils	9.42404
Pat12	week12	NR	Endothelial cells	9.47983
Pat12	week12	NR	Fibroblasts	13.6562
Pat13	week0	R	T cells	7.28283
Pat13	week0	R	CD8 T cells	7.88264
Pat13	week0	R	Cytotoxic lymphocytes	9.7208
Pat13	week0	R	B lineage	5.75042
Pat13	week0	R	NK cells	5.20672
Pat13	week0	R	Monocytic lineage	8.94947
Pat13	week0	R	Myeloid dendritic cells	4.72398
Pat13	week0	R	Neutrophils	5.76145
Pat13	week0	R	Endothelial cells	7.78783
Pat13	week0	R	Fibroblasts	10.2798
Pat13	week4	R	T cells	8.04057
Pat13	week4	R	CD8 T cells	8.65821
Pat13	week4	R	Cytotoxic lymphocytes	9.92289
Pat13	week4	R	B lineage	6.34128
Pat13	week4	R	NK cells	4.14056
Pat13	week4	R	Monocytic lineage	9.18279
Pat13	week4	R	Myeloid dendritic cells	6.82631
Pat13	week4	R	Neutrophils	5.95654
Pat13	week4	R	Endothelial cells	8.23921
Pat13	week4	R	Fibroblasts	10.9897
Pat13	week12	R	T cells	8.9145
Pat13	week12	R	CD8 T cells	9.63118
Pat13	week12	R	Cytotoxic lymphocytes	10.4067
Pat13	week12	R	B lineage	6.85312
Pat13	week12	R	NK cells	5.87941
Pat13	week12	R	Monocytic lineage	10.0082
Pat13	week12	R	Myeloid dendritic cells	5.89307
Pat13	week12	R	Neutrophils	5.58075
Pat13	week12	R	Endothelial cells	8.01572
Pat13	week12	R	Fibroblasts	11.137
Pat14	week0	NR	T cells	8.30193
Pat14	week0	NR	CD8 T cells	8.58496
Pat14	week0	NR	Cytotoxic lymphocytes	8.80236
Pat14	week0	NR	B lineage	6.2407
Pat14	week0	NR	NK cells	5.51345
Pat14	week0	NR	Monocytic lineage	11.6556
Pat14	week0	NR	Myeloid dendritic cells	7.51509
Pat14	week0	NR	Neutrophils	7.01751
Pat14	week0	NR	Endothelial cells	9.28792
Pat14	week0	NR	Fibroblasts	13.4429
Pat14	week4	NR	T cells	7.59354
Pat14	week4	NR	CD8 T cells	7.97728
Pat14	week4	NR	Cytotoxic lymphocytes	8.69061
Pat14	week4	NR	B lineage	5.33195
Pat14	week4	NR	NK cells	4.13797
Pat14	week4	NR	Monocytic lineage	10.8269
Pat14	week4	NR	Myeloid dendritic cells	4.4804
Pat14	week4	NR	Neutrophils	6.01461
Pat14	week4	NR	Endothelial cells	8.16984
Pat14	week4	NR	Fibroblasts	11.985
Pat14	week12	NR	T cells	8.53229
Pat14	week12	NR	CD8 T cells	8.62205
Pat14	week12	NR	Cytotoxic lymphocytes	9.32206
Pat14	week12	NR	B lineage	8.7486
Pat14	week12	NR	NK cells	3.80451
Pat14	week12	NR	Monocytic lineage	10.7073
Pat14	week12	NR	Myeloid dendritic cells	6.64016
Pat14	week12	NR	Neutrophils	7.54302
Pat14	week12	NR	Endothelial cells	9.85016
Pat14	week12	NR	Fibroblasts	13.7412

## Sheet: Figure4b
Sample	Response	Density CD8+ T cells/mm2 from IHC	Estimated CD8+ T cells from MCPcounter
Pat1_W4	NR	106.941	7.81378
Pat9_W4	NR	213.287	7.06609
Pat10_W4	R	973.141	8.96578
Pat11_W4	R	68.156	7.78136
Pat2_W4	NR	133.857	2.58496
Pat3_W4	R	762.231	9.86728
Pat4_W4	R	106.599	5.72792
Pat5_W4	R	1138.56	11.4152
Pat6_W4	NR	84.7697	5.39232
Pat8_W4	NR	106.985	5.67243
Pat1_W12	NR	132.245	9.59805
Pat9_W12	NR	818.956	8.55075
Pat10_W12	R	680.779	8.87652
Pat11_W12	R	565.898	8.17493
Pat2_W12	NR	212.255	3.45943
Pat3_W12	R	1257.31	12.1861
Pat4_W12	R	407.037	5.83289
Pat5_W12	R	1014.82	11.0881
Pat7_W12	NR	156.667	6.47573
Pat8_W12	NR	200.598	7.39232
Pat1_W0	NR	563.597	10.5245
Pat9_W0	NR	517.146	6.84549
Pat10_W0	R	332.462	7.02237
Pat11_W0	R	65.5634	5.20945
Pat2_W0	NR	61.0126	3.45943
Pat3_W0	R	587.473	7.85798
Pat4_W0	R	487.049	5.9542
Pat5_W0	R	1475.57	11.8572
Pat6_W0	NR	80.9126	6.26679
Pat7_W0	NR	9.12754	6.53916
Pat8_W0	NR	73.4566	3.70044

## Sheet: Figure4c
Sample	Response	Density CD8+ T cells - Tumor Core			Sample	Response	Density CD8+ T cells - Peritumoral
Pat1_W4	NR	153.116			Pat1_W4	NR	39.9395
Pat9_W4	NR	252.117			Pat9_W4	NR	138.731
Pat10_W4	R	1087.13			Pat10_W4	R	634.591
Pat11_W4	R	82.1476			Pat11_W4	R	34.6394
Pat2_W4	NR	141.946			Pat2_W4	NR	104.57
Pat3_W4	R	639.229			Pat3_W4	R	1824.06
Pat4_W4	R	106.599			Pat6_W4	NR	77.8749
Pat5_W4	R	1138.56			Pat1_W12	NR	45.3198
Pat6_W4	NR	86.2642			Pat9_W12	NR	414.551
Pat8_W4	NR	106.985			Pat10_W12	R	922.789
Pat1_W12	NR	171.254			Pat11_W12	R	43.4275
Pat9_W12	NR	921.542			Pat2_W12	NR	274.135
Pat10_W12	R	492.95			Pat4_W12	R	77.2898
Pat11_W12	R	680.788			Pat7_W12	NR	642.89
Pat2_W12	NR	194.073			Pat9_W0	NR	408.923
Pat3_W12	R	1257.31			Pat10_W0	R	472.06
Pat4_W12	R	912.635			Pat11_W0	R	140.681
Pat5_W12	R	1014.82			Pat2_W0	NR	40.6355
Pat7_W12	NR	107.481			Pat3_W0	R	71.9188
Pat8_W12	NR	200.598			Pat6_W0	NR	159.358
Pat1_W0	NR	563.597			Pat7_W0	NR	22.5115
Pat9_W0	NR	550.479			Pat8_W0	NR	225.171
Pat10_W0	R	262.693
Pat11_W0	R	28.987
Pat2_W0	NR	64.8275
Pat3_W0	R	1459.99
Pat4_W0	R	487.049
Pat5_W0	R	1475.57
Pat6_W0	NR	52.3104
Pat7_W0	NR	9.12754
Pat8_W0	NR	15.4479

## Sheet: Figure4d
Sample	Response	TRB Clonality	Estimated NK cells	Estimated CD8+ T cells
Pat1_W0	NR	0.116748	4.61321	10.5245
Pat9_W0	NR	0.204559	4.60714	6.84549
Pat10_W0	R	0.0351841	2.83496	7.02237
Pat11_W0	R	0.0739225	2.47897	5.20945
Pat12_W0	NR	0.0184072	4.18017	5.88264
Pat13_W0	R	0.0502443	5.20672	7.88264
Pat14_W0	NR	0.0598926	5.51345	8.58496
Pat2_W0	NR	0	3.28248	3.45943
Pat3_W0	R	0.0518188	5.03772	7.85798
Pat4_W0	R	0.00832083	3.7368	5.9542
Pat5_W0	R	0.162056	6.53163	11.8572
Pat6_W0	NR	0.0268982	3.73111	6.26679
Pat7_W0	NR	-2.22045e-16	3.35506	6.53916
Pat8_W0	NR	0.039036	3.77921	3.70044
Pat1_W4	NR	0.0261558	3.91167	7.81378
Pat9_W4	NR	0.142808	4.58224	7.06609
Pat10_W4	R	0.114176	4.5118	8.96578
Pat11_W4	R	0.06122	3.27319	7.78136
Pat12_W4	NR	0.0792178	3.33746	6.39232
Pat13_W4	R	0.0395286	4.14056	8.65821
Pat14_W4	NR	0.0789244	4.13797	7.97728
Pat2_W4	NR	0	3.75542	2.58496
Pat3_W4	R	0.112671	6.02719	9.86728
Pat4_W4	R	0.0118638	4.28505	5.72792
Pat5_W4	R	0.188275	6.28731	11.4152
Pat6_W4	NR	0.0203867	3.7803	5.39232
Pat7_W4	NR	0.212325	4.35431	8.54303
Pat8_W4	NR	0.008016	3.28345	5.67243
Pat1_W12	NR	0.0444411	3.46508	9.59805
Pat9_W12	NR	0.344603	3.96362	8.55075
Pat10_W12	R	0.0324818	4.28791	8.87652
Pat11_W12	R	0.0944681	3.75904	8.17493
Pat12_W12	NR	0.0270682	4.02713	7
Pat13_W12	R	0.141279	5.87941	9.63118
Pat14_W12	NR	0.024589	3.80451	8.62205
Pat2_W12	NR	0.00816265	4.64861	3.45943
Pat3_W12	R	0.131003	7.63484	12.1861
Pat4_W12	R	0.0246805	3.58245	5.83289
Pat5_W12	R	0.151298	5.90881	11.0881
Pat7_W12	NR	0	4.13543	6.47573
Pat8_W12	NR	0.0211415	3.15528	7.39232

## Sheet: Figure5a
				LINE			SINE			LTR
Patient	Week	Response		L1	L2		Alu	MIR		ERV1	ERVK	ERVL	ERVL-MaLR
Pat1	W0	NR		0.857242	0.737231		0.82521	0.639697		0.824081	0.808924	0.838468	0.854063
Pat2	W0	NR		0.732412	0.714524		0.755341	0.610275		0.752679	0.696929	0.772132	0.710975
Pat3	W0	R		0.797531	0.681785		0.786722	0.613384		0.777881	0.794334	0.807165	0.782333
Pat4	W0	R		0.805041	0.724712		0.808112	0.616381		0.825107	0.831315	0.882469	0.813638
Pat5	W0	R		0.824888	0.746478		0.82315	0.642974		0.848586	0.807345	0.864454	0.858048
Pat6	W0	NR		0.75859	0.688007		0.773284	0.670647		0.757646	0.717802	0.80969	0.794629
Pat7	W0	NR		0.612592	0.584621		0.733781	0.573355		0.725543	0.652233	0.661591	0.658728
Pat8	W0	NR		0.682269	0.651043		0.775425	0.575879		0.745486	0.765136	0.727743	0.702578
Pat9	W0	NR		0.774875	0.663464		0.799399	0.557595		0.76303	0.808152	0.782262	0.79286
Pat10	W0	R		0.705405	0.668459		0.758987	0.575259		0.696484	0.757295	0.758264	0.667257
Pat11	W0	R		0.797459	0.713613		0.814886	0.617622		0.749404	0.821351	0.80938	0.808536
Pat12	W0	NR		0.708983	0.676165		0.770794	0.584375		0.73939	0.801805	0.798873	0.734477
Pat13	W0	R		0.73415	0.65197		0.79797	0.567302		0.752733	0.841458	0.741062	0.757784
Pat14	W0	NR		0.778284	0.68333		0.818374	0.609821		0.767238	0.849129	0.797626	0.776152
Pat1	W4	NR		0.834033	0.734423		0.808731	0.629353		0.796606	0.81369	0.817397	0.825958
Pat2	W4	NR		0.681108	0.657794		0.734566	0.584183		0.729716	0.712365	0.751333	0.678905
Pat3	W4	R		0.733098	0.694247		0.77927	0.586089		0.808828	0.814468	0.766408	0.718318
Pat4	W4	R		0.703083	0.652361		0.73735	0.607565		0.743334	0.670507	0.727615	0.706993
Pat5	W4	R		0.852749	0.748029		0.824805	0.624869		0.813231	0.826421	0.853523	0.840484
Pat6	W4	NR		0.74896	0.692403		0.761232	0.620699		0.748915	0.788331	0.772994	0.728767
Pat7	W4	NR		0.580773	0.554377		0.698475	0.509997		0.721877	0.69122	0.698974	0.619425
Pat8	W4	NR		0.66494	0.609188		0.736473	0.548825		0.7362	0.727408	0.708776	0.721295
Pat9	W4	NR		0.766111	0.657385		0.786266	0.567012		0.734474	0.752014	0.783539	0.761367
Pat10	W4	R		0.716229	0.664311		0.759927	0.534481		0.70375	0.774	0.752274	0.704798
Pat11	W4	R		0.785701	0.67181		0.793141	0.633369		0.756616	0.797725	0.788025	0.77141
Pat12	W4	NR		0.802764	0.673934		0.813555	0.55267		0.722099	0.734368	0.809012	0.803765
Pat13	W4	R		0.697141	0.653864		0.770513	0.564057		0.716762	0.846368	0.755018	0.711103
Pat14	W4	NR		0.704043	0.612143		0.739202	0.521133		0.727146	0.789175	0.695754	0.65529
Pat1	W12	NR		0.836712	0.763642		0.808288	0.734634		0.813655	0.817235	0.870831	0.866839
Pat2	W12	NR		0.688155	0.626639		0.734739	0.612249		0.719816	0.718181	0.784896	0.710833
Pat3	W12	R		0.760369	0.686129		0.753888	0.564285		0.803249	0.769504	0.769758	0.742818
Pat4	W12	R		0.777965	0.71257		0.787553	0.58691		0.771173	0.775086	0.816457	0.751892
Pat5	W12	R		0.822589	0.709074		0.802002	0.59848		0.771867	0.750378	0.831771	0.758915
Pat7	W12	NR		0.610413	0.575898		0.708345	0.576664		0.740835	0.695363	0.744038	0.672028
Pat8	W12	NR		0.64808	0.624323		0.734852	0.551638		0.69474	0.66919	0.725385	0.710731
Pat9	W12	NR		0.784543	0.651756		0.779265	0.562487		0.753102	0.742289	0.753971	0.779794
Pat10	W12	R		0.685603	0.652957		0.764941	0.538837		0.707255	0.759021	0.7702	0.69647
Pat11	W12	R		0.810271	0.66731		0.807158	0.595563		0.775109	0.804582	0.808857	0.798671
Pat12	W12	NR		0.691867	0.641837		0.754193	0.554384		0.725517	0.762662	0.772846	0.692015
Pat13	W12	R		0.702749	0.601172		0.761131	0.507448		0.710255	0.79737	0.735792	0.667941
Pat14	W12	NR		0.70939	0.622645		0.749266	0.503859		0.717194	0.790034	0.666734	0.695566

## Sheet: Figure5b
				LINE					SINE					LTR
				L1		L2			Alu		MIR			ERV1		ERVK		ERVL		ERVL-MaLR
Patient	Week	Response		Methylation	Expression	Methylation	Expression		Methylation	Expression	Methylation	Expression		Methylation	Expression	Methylation	Expression	Methylation	Expression	Methylation	Expression
Pat1	W0	NR		0.857242	18.1921	0.737231	18.8565		0.82521	19.9517	0.639697	18.9361		0.824081	15.8583	0.808924	13.4377	0.838468	15.3746	0.854063	16.9304
Pat1	W4	NR		0.834033	19.8176	0.734423	19.4436		0.808731	20.866	0.629353	19.6123		0.796606	17.6058	0.81369	15.1548	0.817397	17.1141	0.825958	18.3099
Pat1	W12	NR		0.836712	19.4449	0.763642	19.2174		0.808288	20.6577	0.734634	19.5056		0.813655	17.5058	0.817235	15.1883	0.870831	17.1024	0.866839	18.2789
Pat2	W0	NR		0.732412	19.6951	0.714524	19.0325		0.755341	20.5662	0.610275	19.2393		0.752679	17.6881	0.696929	15.1908	0.772132	17.0615	0.710975	18.1374
Pat2	W4	NR		0.681108	20.4405	0.657794	19.9362		0.734566	21.2901	0.584183	20.0651		0.729716	18.304	0.712365	15.7714	0.751333	17.7258	0.678905	18.8478
Pat2	W12	NR		0.688155	20.5888	0.626639	20.09		0.734739	21.381	0.612249	20.2128		0.719816	18.4963	0.718181	15.9453	0.784896	17.8934	0.710833	19.0278
Pat3	W0	R		0.797531	19.7423	0.681785	19.5401		0.786722	20.8085	0.613384	19.5207		0.777881	17.8314	0.794334	15.0808	0.807165	17.1166	0.782333	18.2285
Pat3	W4	R		0.733098	20.2894	0.694247	20.069		0.77927	21.345	0.586089	20.0915		0.808828	18.3574	0.814468	15.5745	0.766408	17.7995	0.718318	18.8589
Pat3	W12	R		0.760369	19.0468	0.686129	18.8495		0.753888	20.3819	0.564285	19.2131		0.803249	16.8717	0.769504	14.078	0.769758	16.3386	0.742818	17.709
Pat4	W0	R		0.805041	19.4078	0.724712	19.0489		0.808112	20.4513	0.616381	19.2534		0.825107	17.4192	0.831315	14.9313	0.882469	16.8015	0.813638	17.9977
Pat4	W4	R		0.703083	19.8489	0.652361	19.6019		0.73735	21.0377	0.607565	19.7986		0.743334	17.8468	0.670507	15.4225	0.727615	17.2531	0.706993	18.4997
Pat4	W12	R		0.777965	19.7581	0.71257	19.5075		0.787553	20.9969	0.58691	19.605		0.771173	17.897	0.775086	15.4924	0.816457	17.2852	0.751892	18.4525
Pat5	W0	R		0.824888	18.6812	0.746478	18.1023		0.82315	19.8665	0.642974	18.6125		0.848586	16.1523	0.807345	13.6496	0.864454	15.664	0.858048	17.2348
Pat5	W4	R		0.852749	17.7657	0.748029	17.6091		0.824805	19.3927	0.624869	18.2657		0.813231	15.5153	0.826421	12.934	0.853523	15.076	0.840484	16.8352
Pat5	W12	R		0.822589	19.1388	0.709074	18.849		0.802002	20.3667	0.59848	19.2006		0.771867	16.9246	0.750378	14.3493	0.831771	16.5018	0.758915	17.8173
Pat6	W0	NR		0.75859	19.4537	0.688007	19.3462		0.773284	20.5608	0.670647	19.2673		0.757646	17.2306	0.717802	14.5115	0.80969	16.7899	0.794629	17.9513
Pat6	W4	NR		0.74896	19.2431	0.692403	19.0785		0.761232	20.3702	0.620699	19.0454		0.748915	17.0479	0.788331	14.493	0.772994	16.6224	0.728767	17.7677
Pat7	W0	NR		0.612592	18.4386	0.584621	18.0463		0.733781	19.6025	0.573355	18.01		0.725543	16.6381	0.652233	13.8541	0.661591	15.8831	0.658728	16.9918
Pat7	W4	NR		0.580773	18.5954	0.554377	18.1745		0.698475	19.5414	0.509997	18.1634		0.721877	16.765	0.69122	13.9164	0.698974	15.9836	0.619425	17.0671
Pat7	W12	NR		0.610413	19.1197	0.575898	18.6914		0.708345	20.0046	0.576664	18.8107		0.740835	17.0796	0.695363	14.342	0.744038	16.4014	0.672028	17.5856
Pat8	W0	NR		0.682269	20.2432	0.651043	19.7531		0.775425	21.0989	0.575879	19.8799		0.745486	18.1527	0.765136	16.1595	0.727743	17.5666	0.702578	18.7732
Pat8	W4	NR		0.66494	19.8525	0.609188	19.1625		0.736473	20.4551	0.548825	19.2667		0.7362	17.8233	0.727408	15.7688	0.708776	17.2778	0.721295	18.3887
Pat8	W12	NR		0.64808	19.9952	0.624323	19.3411		0.734852	20.5997	0.551638	19.3867		0.69474	18.0114	0.66919	15.9474	0.725385	17.3664	0.710731	18.5352
Pat10	W0	NR		0.774875	21.067	0.663464	20.7038		0.799399	22.0486	0.557595	20.8504		0.76303	18.8774	0.808152	16.4216	0.782262	18.2727	0.79286	19.5003
Pat10	W4	NR		0.766111	20.9019	0.657385	20.6194		0.786266	21.9514	0.567012	20.7302		0.734474	18.774	0.752014	16.222	0.783539	18.1431	0.761367	19.3576
Pat10	W12	NR		0.784543	19.9319	0.651756	19.5098		0.779265	20.8845	0.562487	19.6235		0.753102	17.7538	0.742289	15.2323	0.753971	17.0951	0.779794	18.3214
Pat11	W0	R		0.705405	19.9312	0.668459	19.4139		0.758987	20.8096	0.575259	19.3176		0.696484	18.0038	0.757295	15.6455	0.758264	17.3405	0.667257	18.4516
Pat11	W4	R		0.716229	21.6138	0.664311	21.135		0.759927	22.4365	0.534481	21.2016		0.70375	19.5452	0.774	16.9537	0.752274	18.9531	0.704798	20.0695
Pat11	W12	R		0.685603	20.5724	0.652957	20.1815		0.764941	21.3035	0.538837	20.0689		0.707255	18.4738	0.759021	16.1137	0.7702	17.9324	0.69647	19.0648
Pat12	W0	R		0.797459	19.4923	0.713613	18.785		0.814886	20.5694	0.617622	18.9282		0.749404	17.5469	0.821351	14.8777	0.80938	16.7651	0.808536	17.8822
Pat12	W4	R		0.785701	19.4789	0.67181	18.5349		0.793141	21.1686	0.633369	18.5278		0.756616	17.2433	0.797725	14.4788	0.788025	16.5851	0.77141	17.7538
Pat12	W12	R		0.810271	19.7871	0.66731	19.1108		0.807158	20.7273	0.595563	19.2666		0.775109	17.6743	0.804582	15.0713	0.808857	16.9842	0.798671	18.1072
Pat13	W0	NR		0.708983	20.5826	0.676165	20.1838		0.770794	21.3971	0.584375	20.2248		0.73939	18.3376	0.801805	15.9263	0.798873	17.8445	0.734477	18.9398
Pat13	W4	NR		0.802764	17.7694	0.673934	17.1721		0.813555	18.9334	0.55267	17.2592		0.722099	15.6343	0.734368	13.2434	0.809012	14.8667	0.803765	16.0953
Pat13	W12	NR		0.691867	19.8375	0.641837	19.3981		0.754193	20.8234	0.554384	19.5856		0.725517	17.6795	0.762662	15.1268	0.772846	17.0669	0.692015	18.1913
Pat14	W0	R		0.73415	20.8663	0.65197	20.3261		0.79797	21.7661	0.567302	20.377		0.752733	18.5941	0.841458	16.0334	0.741062	18.0627	0.757784	19.1362
Pat14	W4	R		0.697141	19.2812	0.653864	18.7584		0.770513	20.524	0.564057	18.6242		0.716762	17.4231	0.846368	14.4732	0.755018	16.5708	0.711103	17.574
Pat14	W12	R		0.702749	20.9204	0.601172	20.3561		0.761131	21.7918	0.507448	20.4332		0.710255	18.7974	0.79737	16.4206	0.735792	18.2347	0.667941	19.2082
Pat15	W0	NR		0.778284	20.3307	0.68333	19.9464		0.818374	21.3944	0.609821	20.187		0.767238	17.8498	0.849129	15.2685	0.797626	17.3859	0.776152	18.6781
Pat15	W4	NR		0.704043	20.4637	0.612143	20.0691		0.739202	21.3591	0.521133	20.164		0.727146	18.2621	0.789175	15.6459	0.695754	17.7665	0.65529	18.8874
Pat15	W12	NR		0.70939	20.224	0.622645	19.7676		0.749266	21.135	0.503859	19.9805		0.717194	18.0074	0.790034	15.4668	0.666734	17.4118	0.695566	18.6069

## Sheet: Figure6a
Sample	Response	GIE	ICR	ICR/GIE Class
Pat1_W4	NR	0.00596325	0.510997	High ICR/GIE
Pat10_W4	R	0.474804	3.11998	High ICR/GIE
Pat3_W4	R	0.394154	2.88863	High ICR/GIE
Pat5_W4	R	0	1.3325	High ICR/GIE
Pat7_W4	NR	0.596463	1.17826	High ICR/GIE
Pat1_W12	NR	0.191169	2.36822	High ICR/GIE
Pat10_W12	R	0.425404	1.55376	High ICR/GIE
Pat3_W12	R	0.374839	4.70728	High ICR/GIE			R	NR
Pat4_W12	R	0	0.182883	High ICR/GIE		High ICR/GIE	0.611111	0.222222
Pat5_W12	R	0	1.9192	High ICR/GIE		High ICR/Non-GIE	0.0869565	0.304348
Pat1_W0	NR	0	1.82967	High ICR/GIE		Low ICR/GIE	0.0555556	0.222222
Pat10_W0	R	0.391498	0.24755	High ICR/GIE		Low ICR/Non-GIE	0.173913	0.347826
Pat3_W0	R	0.131385	0.436781	High ICR/GIE
Pat4_W0	R	0	0.522785	High ICR/GIE
Pat5_W0	R	0	1.9811	High ICR/GIE
Pat9_W4	NR	2.03264	0.678262	High ICR/Non-GIE
Pat13_W4	R	1.02884	0.551681	High ICR/Non-GIE
Pat14_W4	NR	1.65624	1.87221	High ICR/Non-GIE
Pat9_W12	NR	1.73919	0.96495	High ICR/Non-GIE
Pat12_W12	NR	1.44005	1.18761	High ICR/Non-GIE
Pat13_W12	R	1.50726	2.77967	High ICR/Non-GIE
Pat14_W12	NR	1.693	2.29875	High ICR/Non-GIE
Pat9_W0	NR	2.00972	0.477288	High ICR/Non-GIE
Pat14_W0	NR	1.45733	1.42464	High ICR/Non-GIE
Pat11_W4	R	0.697952	-0.717993	Low ICR/GIE
Pat12_W4	NR	0.721728	-0.699893	Low ICR/GIE
Pat6_W4	NR	0.213818	-1.27238	Low ICR/GIE
Pat6_W0	NR	0.193205	-0.409614	Low ICR/GIE
Pat7_W0	NR	0.704385	-1.06997	Low ICR/GIE
Pat2_W4	NR	1.43813	-2.47045	Low ICR/Non-GIE
Pat4_W4	R	1.25466	-0.87198	Low ICR/Non-GIE
Pat8_W4	NR	3.2243	-0.113982	Low ICR/Non-GIE
Pat11_W12	R	1.21496	-0.330636	Low ICR/Non-GIE
Pat2_W12	NR	1.2528	-2.16104	Low ICR/Non-GIE
Pat7_W12	NR	1.24151	-1.05475	Low ICR/Non-GIE
Pat8_W12	NR	2.43141	-0.358044	Low ICR/Non-GIE
Pat11_W0	R	1.03183	-2.2828	Low ICR/Non-GIE
Pat12_W0	NR	1.27425	-0.266871	Low ICR/Non-GIE
Pat13_W0	R	1.43782	-0.0466926	Low ICR/Non-GIE
Pat2_W0	NR	1.18984	-2.6134	Low ICR/Non-GIE
Pat8_W0	NR	2.49235	-2.51383	Low ICR/Non-GIE

## Sheet: Figure6b
GO:BP	NES
GO:BP INTERMEDIATE FILAMENT CYTOSKELETON ORGANIZATION	2.32914
GO:BP ANTIGEN PROCESSING AND PRESENTATION	2.2707
GO:BP REGULATION OF CELL KILLING	2.0362
GO:BP ADAPTIVE IMMUNE RESPONSE	2.0202
GO:BP REGULATION OF T CELL ACTIVATION	2.01287
GO:BP PEPTIDE ANTIGEN ASSEMBLY WITH MHC PROTEIN COMPLEX	2.0116
GO:BP RESPONSE TO INTERFERON-GAMMA	1.96736
GO:BP LEUKOCYTE MEDIATED IMMUNITY	1.93495
GO:BP T CELL ACTIVATION	1.93007
GO:BP REGULATION OF LYMPHOCYTE ACTIVATION	1.89305
GO:BP REGULATION OF LEUKOCYTE PROLIFERATION	1.87672
GO:BP LYMPHOCYTE MIGRATION	1.82095
GO:BP MONONUCLEAR CELL MIGRATION	1.79299
GO:BP AGING	1.7839
GO:BP EPIDERMIS DEVELOPMENT	1.78007
GO:BP PRODUCTION OF MOLECULAR MEDIATOR OF IMMUNE RESPONSE	1.7163
GO:BP LEUKOCYTE ACTIVATION INVOLVED IN IMMUNE RESPONSE	1.71008
GO:BP SKIN DEVELOPMENT	1.70832
GO:BP CELL ACTIVATION INVOLVED IN IMMUNE RESPONSE	1.69871
GO:BP CELL JUNCTION ASSEMBLY	-1.62048
GO:BP DNA REPLICATION	-1.62337
GO:BP RRNA METABOLIC PROCESS	-1.74277
GO:BP RRNA PROCESSING	-1.74581
GO:BP RIBOSOME BIOGENESIS	-1.76896
GO:BP RIBONUCLEOPROTEIN COMPLEX BIOGENESIS	-1.80045
GO:BP SYNAPSE ASSEMBLY	-1.83443
GO:BP MYOFIBRIL ASSEMBLY	-2.01746
GO:BP STRIATED MUSCLE CELL DEVELOPMENT	-2.01965
GO:BP SARCOMERE ORGANIZATION	-2.0775

[truncated: 12 more sheets: Figure7, Figure8a, Figure8c, FigureS2a-b-c, FigureS2d, FigureS3, FigureS4a, FigureS6a, FigureS6b, FigureS8a, FigureS8b, FigureS9a]
